# Supplementary material for: Integrating multi-omics and clinical features to model survival in epithelial ovarian cancer subtypes
Source: Sci Rep. 2025 Dec 19;15:44221. doi: 10.1038/s41598-025-29403-6 (PMC12722313; doi:10.1038/s41598-025-29403-6)
Supplement: Supplementary file 1 — Supplementary Material 1 [file 41598_2025_29403_MOESM1_ESM.xlsx]

## Sheet: Dataset 1-n=2427
Case	Status	age_at_index	primary_diagnosis	morphology	classification_of_tumor	race	treatment_type	treatment_type	FIGO_Stage
TCGA-D1-A17N	Alive	46	Endometrioid adenocarcinoma, NOS	8380/3	not reported	not reported	no	Pharmaceutical Therapy, NOS	Stage IA
TCGA-D1-A17N	Alive	46	Endometrioid adenocarcinoma, NOS	8380/3	not reported	not reported	no	Radiation Therapy, NOS	Stage IA
TCGA-BG-A0M6	Dead	73	Serous cystadenocarcinoma, NOS	8441/3	not reported	white	yes	Pharmaceutical Therapy, NOS	Stage IIIC2
TCGA-BG-A0M6	Dead	73	Serous cystadenocarcinoma, NOS	8441/3	not reported	white	yes	Radiation Therapy, NOS	Stage IIIC2
TCGA-61-1740	Dead	71	Serous cystadenocarcinoma, NOS	8441/3	not reported	white	no	Radiation Therapy, NOS	Stage IIIC
TCGA-61-1740	Dead	71	Serous cystadenocarcinoma, NOS	8441/3	not reported	white	yes	Pharmaceutical Therapy, NOS	Stage IIIC
TCGA-13-0761	Dead	51	Serous cystadenocarcinoma, NOS	8441/3	not reported	white	no	Radiation Therapy, NOS	Stage IV
TCGA-13-0761	Dead	51	Serous cystadenocarcinoma, NOS	8441/3	not reported	white	yes	Pharmaceutical Therapy, NOS	Stage IV
TCGA-AX-A05T	Alive	82	Endometrioid adenocarcinoma, NOS	8380/3	not reported	white	no	Radiation Therapy, NOS	Stage IB
TCGA-AX-A05T	Alive	82	Endometrioid adenocarcinoma, NOS	8380/3	not reported	white	no	Pharmaceutical Therapy, NOS	Stage IB
TCGA-D1-A2G5	Alive	50	Endometrioid adenocarcinoma, NOS	8380/3	not reported	white	yes	Radiation Therapy, NOS	Stage IB
TCGA-D1-A2G5	Alive	50	Endometrioid adenocarcinoma, NOS	8380/3	not reported	white	yes	Pharmaceutical Therapy, NOS	Stage IB
C3N-02012	Alive	'--	Endometrioid adenocarcinoma, NOS	8380/3	'--	white	'--	'--	Stage I
C3L-02354	Alive	'--	Endometrioid adenocarcinoma, NOS	8380/3	'--	white	'--	'--	Stage IV
TCGA-29-1766	Dead	74	Serous cystadenocarcinoma, NOS	8441/3	not reported	white	yes	Pharmaceutical Therapy, NOS	Stage IIIC
TCGA-29-1766	Dead	74	Serous cystadenocarcinoma, NOS	8441/3	not reported	white	no	Radiation Therapy, NOS	Stage IIIC
TCGA-D1-A1O7	Alive	60	Endometrioid adenocarcinoma, NOS	8380/3	not reported	white	no	Radiation Therapy, NOS	Stage IA
TCGA-D1-A1O7	Alive	60	Endometrioid adenocarcinoma, NOS	8380/3	not reported	white	no	Pharmaceutical Therapy, NOS	Stage IA
C3L-01739	Alive	'--	Endometrioid adenocarcinoma, NOS	8380/3	'--	white	'--	'--	Stage I
TCGA-09-2051	Alive	42	Serous cystadenocarcinoma, NOS	8441/3	not reported	white	no	Radiation Therapy, NOS	Stage IIIC
TCGA-09-2051	Alive	42	Serous cystadenocarcinoma, NOS	8441/3	not reported	white	yes	Pharmaceutical Therapy, NOS	Stage IIIC
TCGA-KP-A3W3	Alive	72	Serous cystadenocarcinoma, NOS	8441/3	not reported	white	yes	Pharmaceutical Therapy, NOS	Stage IB
TCGA-KP-A3W3	Alive	72	Serous cystadenocarcinoma, NOS	8441/3	not reported	white	yes	Radiation Therapy, NOS	Stage IB
TCGA-B5-A11J	Alive	64	Endometrioid adenocarcinoma, NOS	8380/3	not reported	white	no	Radiation Therapy, NOS	Stage IA
TCGA-B5-A11J	Alive	64	Endometrioid adenocarcinoma, NOS	8380/3	not reported	white	no	Pharmaceutical Therapy, NOS	Stage IA
TCGA-EY-A2OQ	Alive	61	Endometrioid adenocarcinoma, NOS	8380/3	not reported	white	no	Pharmaceutical Therapy, NOS	Stage IA
TCGA-EY-A2OQ	Alive	61	Endometrioid adenocarcinoma, NOS	8380/3	not reported	white	no	Radiation Therapy, NOS	Stage IA
TCGA-B5-A1MR	Alive	65	Endometrioid adenocarcinoma, NOS	8380/3	not reported	white	yes	Radiation Therapy, NOS	Stage IIIA
TCGA-B5-A1MR	Alive	65	Endometrioid adenocarcinoma, NOS	8380/3	not reported	white	no	Pharmaceutical Therapy, NOS	Stage IIIA
TCGA-A5-A0R7	Alive	55	Endometrioid adenocarcinoma, NOS	8380/3	not reported	white	no	Radiation Therapy, NOS	Stage IA
TCGA-A5-A0R7	Alive	55	Endometrioid adenocarcinoma, NOS	8380/3	not reported	white	no	Pharmaceutical Therapy, NOS	Stage IA
TCGA-D1-A17M	Alive	56	Endometrioid adenocarcinoma, NOS	8380/3	not reported	white	no	Pharmaceutical Therapy, NOS	Stage II
TCGA-D1-A17M	Alive	56	Endometrioid adenocarcinoma, NOS	8380/3	not reported	white	yes	Radiation Therapy, NOS	Stage II
TCGA-24-1427	Alive	58	Serous cystadenocarcinoma, NOS	8441/3	not reported	not reported	yes	Pharmaceutical Therapy, NOS	Stage IIIC
TCGA-24-1427	Alive	58	Serous cystadenocarcinoma, NOS	8441/3	not reported	not reported	no	Radiation Therapy, NOS	Stage IIIC
TCGA-D1-A161	Alive	78	Endometrioid adenocarcinoma, NOS	8380/3	not reported	white	no	Radiation Therapy, NOS	Stage IC
TCGA-D1-A161	Alive	78	Endometrioid adenocarcinoma, NOS	8380/3	not reported	white	no	Pharmaceutical Therapy, NOS	Stage IC
TCGA-QS-A5YQ	Alive	55	Endometrioid adenocarcinoma, NOS	8380/3	not reported	black or african american	yes	Radiation Therapy, NOS	Stage IIIA
TCGA-QS-A5YQ	Alive	55	Endometrioid adenocarcinoma, NOS	8380/3	not reported	black or african american	yes	Pharmaceutical Therapy, NOS	Stage IIIA
TCGA-13-0764	Dead	62	Serous cystadenocarcinoma, NOS	8441/3	not reported	white	yes	Pharmaceutical Therapy, NOS	Stage IV
TCGA-13-0764	Dead	62	Serous cystadenocarcinoma, NOS	8441/3	not reported	white	no	Radiation Therapy, NOS	Stage IV
TCGA-04-1365	Alive	87	Serous cystadenocarcinoma, NOS	8441/3	not reported	white	yes	Pharmaceutical Therapy, NOS	Stage IIIB
TCGA-04-1365	Alive	87	Serous cystadenocarcinoma, NOS	8441/3	not reported	white	no	Radiation Therapy, NOS	Stage IIIB
TCGA-36-2532	Alive	61	Serous cystadenocarcinoma, NOS	8441/3	not reported	not reported	yes	Pharmaceutical Therapy, NOS	Stage IIIC
TCGA-36-2532	Alive	61	Serous cystadenocarcinoma, NOS	8441/3	not reported	not reported	no	Radiation Therapy, NOS	Stage IIIC
TCGA-61-1733	Alive	71	Serous cystadenocarcinoma, NOS	8441/3	not reported	white	yes	Pharmaceutical Therapy, NOS	Stage IIIC
TCGA-61-1733	Alive	71	Serous cystadenocarcinoma, NOS	8441/3	not reported	white	no	Radiation Therapy, NOS	Stage IIIC
TCGA-29-1688	Dead	39	Serous cystadenocarcinoma, NOS	8441/3	not reported	white	yes	Radiation Therapy, NOS	Stage IIIC
TCGA-29-1688	Dead	39	Serous cystadenocarcinoma, NOS	8441/3	not reported	white	yes	Pharmaceutical Therapy, NOS	Stage IIIC
TCGA-61-2104	Alive	53	Serous cystadenocarcinoma, NOS	8441/3	not reported	white	yes	Pharmaceutical Therapy, NOS	Stage IIC
TCGA-61-2104	Alive	53	Serous cystadenocarcinoma, NOS	8441/3	not reported	white	no	Radiation Therapy, NOS	Stage IIC
TCGA-A5-A0GP	Alive	58	Endometrioid adenocarcinoma, NOS	8380/3	not reported	asian	no	Radiation Therapy, NOS	Stage IA
TCGA-A5-A0GP	Alive	58	Endometrioid adenocarcinoma, NOS	8380/3	not reported	asian	no	Pharmaceutical Therapy, NOS	Stage IA
TCGA-24-1422	Dead	82	Serous cystadenocarcinoma, NOS	8441/3	not reported	black or african american	no	Radiation Therapy, NOS	Stage IIIC
TCGA-24-1422	Dead	82	Serous cystadenocarcinoma, NOS	8441/3	not reported	black or african american	no	Pharmaceutical Therapy, NOS	Stage IIIC
TCGA-09-2049	Alive	64	Serous cystadenocarcinoma, NOS	8441/3	not reported	white	no	Radiation Therapy, NOS	Stage IIIC
TCGA-09-2049	Alive	64	Serous cystadenocarcinoma, NOS	8441/3	not reported	white	yes	Pharmaceutical Therapy, NOS	Stage IIIC
TCGA-24-2035	Dead	65	Serous cystadenocarcinoma, NOS	8441/3	not reported	white	yes	Pharmaceutical Therapy, NOS	Stage IIIC
TCGA-24-2035	Dead	65	Serous cystadenocarcinoma, NOS	8441/3	not reported	white	no	Radiation Therapy, NOS	Stage IIIC
TCGA-A5-A0VO	Dead	64	Endometrioid adenocarcinoma, NOS	8380/3	not reported	white	yes	Radiation Therapy, NOS	Stage IB
TCGA-A5-A0VO	Dead	64	Endometrioid adenocarcinoma, NOS	8380/3	not reported	white	no	Pharmaceutical Therapy, NOS	Stage IB
TCGA-EY-A3L3	Alive	82	Serous cystadenocarcinoma, NOS	8441/3	not reported	black or african american	yes	Radiation Therapy, NOS	Stage IA
TCGA-EY-A3L3	Alive	82	Serous cystadenocarcinoma, NOS	8441/3	not reported	black or african american	yes	Pharmaceutical Therapy, NOS	Stage IA
TCGA-13-0807	Dead	54	Serous cystadenocarcinoma, NOS	8441/3	not reported	white	no	Radiation Therapy, NOS	Stage IIIC
TCGA-13-0807	Dead	54	Serous cystadenocarcinoma, NOS	8441/3	not reported	white	yes	Pharmaceutical Therapy, NOS	Stage IIIC
TCGA-EY-A2OO	Alive	56	Serous cystadenocarcinoma, NOS	8441/3	not reported	white	yes	Pharmaceutical Therapy, NOS	Stage IB
TCGA-EY-A2OO	Alive	56	Serous cystadenocarcinoma, NOS	8441/3	not reported	white	yes	Radiation Therapy, NOS	Stage IB
TCGA-A5-A0R8	Alive	81	Endometrioid adenocarcinoma, NOS	8380/3	not reported	white	yes	Radiation Therapy, NOS	Stage IB
TCGA-A5-A0R8	Alive	81	Endometrioid adenocarcinoma, NOS	8380/3	not reported	white	no	Pharmaceutical Therapy, NOS	Stage IB
C3L-01633	Alive	'--	Endometrioid adenocarcinoma, NOS	8380/3	'--	white	'--	'--	Stage I
TCGA-30-1861	Dead	74	Serous cystadenocarcinoma, NOS	8441/3	not reported	white	not reported	Pharmaceutical Therapy, NOS	Stage IIIC
TCGA-30-1861	Dead	74	Serous cystadenocarcinoma, NOS	8441/3	not reported	white	not reported	Radiation Therapy, NOS	Stage IIIC
TCGA-13-0891	Dead	73	Serous cystadenocarcinoma, NOS	8441/3	not reported	white	no	Radiation Therapy, NOS	Stage IV
TCGA-13-0891	Dead	73	Serous cystadenocarcinoma, NOS	8441/3	not reported	white	yes	Pharmaceutical Therapy, NOS	Stage IV
C3L-00771	Dead	'--	Endometrioid adenocarcinoma, NOS	8380/3	'--	white	'--	'--	Stage III
TCGA-42-2591	Alive	51	Serous cystadenocarcinoma, NOS	8441/3	not reported	white	yes	Pharmaceutical Therapy, NOS	Stage IIIC
TCGA-42-2591	Alive	51	Serous cystadenocarcinoma, NOS	8441/3	not reported	white	no	Radiation Therapy, NOS	Stage IIIC
TCGA-25-1877	Dead	81	Serous cystadenocarcinoma, NOS	8441/3	not reported	white	yes	Pharmaceutical Therapy, NOS	Stage IIIC
TCGA-25-1877	Dead	81	Serous cystadenocarcinoma, NOS	8441/3	not reported	white	no	Radiation Therapy, NOS	Stage IIIC
TCGA-E6-A2P9	Alive	65	Endometrioid adenocarcinoma, NOS	8380/3	not reported	white	no	Pharmaceutical Therapy, NOS	Stage IA
TCGA-E6-A2P9	Alive	65	Endometrioid adenocarcinoma, NOS	8380/3	not reported	white	yes	Radiation Therapy, NOS	Stage IA
TCGA-25-1326	Dead	61	Serous cystadenocarcinoma, NOS	8441/3	not reported	white	no	Radiation Therapy, NOS	Stage IIIC
TCGA-25-1326	Dead	61	Serous cystadenocarcinoma, NOS	8441/3	not reported	white	yes	Pharmaceutical Therapy, NOS	Stage IIIC
TCGA-B5-A11L	Dead	71	Endometrioid adenocarcinoma, NOS	8380/3	not reported	white	no	Pharmaceutical Therapy, NOS	Stage IC
TCGA-B5-A11L	Dead	71	Endometrioid adenocarcinoma, NOS	8380/3	not reported	white	yes	Radiation Therapy, NOS	Stage IC
TCGA-D1-A3JQ	Alive	61	Serous cystadenocarcinoma, NOS	8441/3	not reported	white	yes	Pharmaceutical Therapy, NOS	Stage IIIC
TCGA-D1-A3JQ	Alive	61	Serous cystadenocarcinoma, NOS	8441/3	not reported	white	yes	Radiation Therapy, NOS	Stage IIIC
TCGA-AP-A1DH	Alive	62	Endometrioid adenocarcinoma, NOS	8380/3	not reported	white	yes	Radiation Therapy, NOS	Stage IA
TCGA-AP-A1DH	Alive	62	Endometrioid adenocarcinoma, NOS	8380/3	not reported	white	no	Pharmaceutical Therapy, NOS	Stage IA
TCGA-61-1728	Alive	59	Serous cystadenocarcinoma, NOS	8441/3	not reported	white	yes	Pharmaceutical Therapy, NOS	Stage IV
TCGA-61-1728	Alive	59	Serous cystadenocarcinoma, NOS	8441/3	not reported	white	no	Radiation Therapy, NOS	Stage IV
C3L-00921	Alive	'--	Endometrioid adenocarcinoma, NOS	8380/3	'--	white	'--	'--	Stage II
TCGA-BG-A0MT	Alive	64	Endometrioid adenocarcinoma, NOS	8380/3	not reported	white	yes	Radiation Therapy, NOS	Stage IA
TCGA-BG-A0MT	Alive	64	Endometrioid adenocarcinoma, NOS	8380/3	not reported	white	no	Pharmaceutical Therapy, NOS	Stage IA
TCGA-EO-A3AY	Alive	58	Endometrioid adenocarcinoma, NOS	8380/3	not reported	not reported	no	Pharmaceutical Therapy, NOS	Stage IB
TCGA-EO-A3AY	Alive	58	Endometrioid adenocarcinoma, NOS	8380/3	not reported	not reported	no	Radiation Therapy, NOS	Stage IB
TCGA-AP-A05N	Dead	58	Endometrioid adenocarcinoma, NOS	8380/3	not reported	white	no	Pharmaceutical Therapy, NOS	Stage IA
TCGA-AP-A05N	Dead	58	Endometrioid adenocarcinoma, NOS	8380/3	not reported	white	yes	Radiation Therapy, NOS	Stage IA
TCGA-24-1553	Dead	53	Serous cystadenocarcinoma, NOS	8441/3	not reported	white	no	Radiation Therapy, NOS	Stage IIIB
TCGA-24-1553	Dead	53	Serous cystadenocarcinoma, NOS	8441/3	not reported	white	yes	Pharmaceutical Therapy, NOS	Stage IIIB
TCGA-BS-A0TE	Dead	35	Endometrioid adenocarcinoma, NOS	8380/3	not reported	asian	yes	Radiation Therapy, NOS	Stage IVB
TCGA-BS-A0TE	Dead	35	Endometrioid adenocarcinoma, NOS	8380/3	not reported	asian	yes	Pharmaceutical Therapy, NOS	Stage IVB
C3L-00769	Alive	'--	Endometrioid adenocarcinoma, NOS	8380/3	'--	white	'--	'--	Stage I
TCGA-30-1714	Dead	68	Serous cystadenocarcinoma, NOS	8441/3	not reported	white	yes	Radiation Therapy, NOS	Stage IV
TCGA-30-1714	Dead	68	Serous cystadenocarcinoma, NOS	8441/3	not reported	white	yes	Pharmaceutical Therapy, NOS	Stage IV
TCGA-24-1466	Dead	74	Serous cystadenocarcinoma, NOS	8441/3	not reported	white	no	Radiation Therapy, NOS	Stage IIIC
TCGA-24-1466	Dead	74	Serous cystadenocarcinoma, NOS	8441/3	not reported	white	yes	Pharmaceutical Therapy, NOS	Stage IIIC
TCGA-24-1842	Alive	49	Serous cystadenocarcinoma, NOS	8441/3	not reported	white	yes	Pharmaceutical Therapy, NOS	Stage IIIC
TCGA-24-1842	Alive	49	Serous cystadenocarcinoma, NOS	8441/3	not reported	white	no	Radiation Therapy, NOS	Stage IIIC
C3N-01510	Alive	'--	Endometrioid adenocarcinoma, NOS	8380/3	'--	white	'--	'--	Stage II
C3N-00836	Alive	'--	Endometrioid adenocarcinoma, NOS	8380/3	'--	other	'--	'--	Stage I
TCGA-61-1736	Dead	45	Serous cystadenocarcinoma, NOS	8441/3	not reported	white	no	Radiation Therapy, NOS	Stage IIIC
TCGA-61-1736	Dead	45	Serous cystadenocarcinoma, NOS	8441/3	not reported	white	yes	Pharmaceutical Therapy, NOS	Stage IIIC
TCGA-24-2024	Dead	72	Serous cystadenocarcinoma, NOS	8441/3	not reported	black or african american	no	Radiation Therapy, NOS	Stage IIIC
TCGA-24-2024	Dead	72	Serous cystadenocarcinoma, NOS	8441/3	not reported	black or african american	yes	Pharmaceutical Therapy, NOS	Stage IIIC
C3L-00032	Alive	'--	Endometrioid adenocarcinoma, NOS	8380/3	'--	white	'--	'--	Stage I
TCGA-D1-A1NY	Alive	67	Endometrioid adenocarcinoma, NOS	8380/3	not reported	white	yes	Radiation Therapy, NOS	Stage IB
TCGA-D1-A1NY	Alive	67	Endometrioid adenocarcinoma, NOS	8380/3	not reported	white	yes	Pharmaceutical Therapy, NOS	Stage IB
TCGA-61-1737	Alive	42	Serous cystadenocarcinoma, NOS	8441/3	not reported	white	yes	Pharmaceutical Therapy, NOS	Stage IV
TCGA-61-1737	Alive	42	Serous cystadenocarcinoma, NOS	8441/3	not reported	white	no	Radiation Therapy, NOS	Stage IV
TCGA-61-1915	Alive	50	Serous cystadenocarcinoma, NOS	8441/3	not reported	white	no	Radiation Therapy, NOS	Stage IIC
TCGA-61-1915	Alive	50	Serous cystadenocarcinoma, NOS	8441/3	not reported	white	yes	Pharmaceutical Therapy, NOS	Stage IIC
TCGA-25-1314	Dead	42	Serous cystadenocarcinoma, NOS	8441/3	not reported	white	no	Radiation Therapy, NOS	Stage IV
TCGA-25-1314	Dead	42	Serous cystadenocarcinoma, NOS	8441/3	not reported	white	yes	Pharmaceutical Therapy, NOS	Stage IV
TCGA-AP-A1E4	Alive	54	Endometrioid adenocarcinoma, NOS	8380/3	not reported	white	yes	Pharmaceutical Therapy, NOS	Stage IB
TCGA-AP-A1E4	Alive	54	Endometrioid adenocarcinoma, NOS	8380/3	not reported	white	yes	Radiation Therapy, NOS	Stage IB
TCGA-13-0904	Dead	63	Serous cystadenocarcinoma, NOS	8441/3	not reported	white	yes	Pharmaceutical Therapy, NOS	Stage IIIC
TCGA-13-0904	Dead	63	Serous cystadenocarcinoma, NOS	8441/3	not reported	white	no	Radiation Therapy, NOS	Stage IIIC
TCGA-D1-A16S	Alive	70	Serous cystadenocarcinoma, NOS	8441/3	not reported	white	no	Radiation Therapy, NOS	Stage IIIC
TCGA-D1-A16S	Alive	70	Serous cystadenocarcinoma, NOS	8441/3	not reported	white	no	Pharmaceutical Therapy, NOS	Stage IIIC
TCGA-B5-A11U	Alive	74	Endometrioid adenocarcinoma, NOS	8380/3	not reported	black or african american	no	Pharmaceutical Therapy, NOS	Stage IVB
TCGA-B5-A11U	Alive	74	Endometrioid adenocarcinoma, NOS	8380/3	not reported	black or african american	yes	Radiation Therapy, NOS	Stage IVB
TCGA-13-0908	Dead	58	Serous cystadenocarcinoma, NOS	8441/3	not reported	white	yes	Pharmaceutical Therapy, NOS	Stage IV
TCGA-13-0908	Dead	58	Serous cystadenocarcinoma, NOS	8441/3	not reported	white	no	Radiation Therapy, NOS	Stage IV
C3L-01672	Alive	'--	Endometrioid adenocarcinoma, NOS	8380/3	'--	white	'--	'--	Stage IIIA
TCGA-D1-A0ZV	Alive	58	Endometrioid adenocarcinoma, NOS	8380/3	not reported	white	no	Radiation Therapy, NOS	Stage IB
TCGA-D1-A0ZV	Alive	58	Endometrioid adenocarcinoma, NOS	8380/3	not reported	white	no	Pharmaceutical Therapy, NOS	Stage IB
TCGA-B5-A3FB	Alive	73	Endometrioid adenocarcinoma, NOS	8380/3	not reported	black or african american	no	Radiation Therapy, NOS	Stage IB
TCGA-B5-A3FB	Alive	73	Endometrioid adenocarcinoma, NOS	8380/3	not reported	black or african american	no	Pharmaceutical Therapy, NOS	Stage IB
TCGA-04-1542	Dead	52	Serous cystadenocarcinoma, NOS	8441/3	not reported	white	no	Radiation Therapy, NOS	Stage IIIB
TCGA-04-1542	Dead	52	Serous cystadenocarcinoma, NOS	8441/3	not reported	white	yes	Pharmaceutical Therapy, NOS	Stage IIIB
C3L-00938	Alive	'--	Endometrioid adenocarcinoma, NOS	8380/3	'--	white	'--	'--	Stage I
TCGA-EO-A2CH	Dead	73	Serous cystadenocarcinoma, NOS	8441/3	not reported	not reported	yes	Radiation Therapy, NOS	Stage IVB
TCGA-EO-A2CH	Dead	73	Serous cystadenocarcinoma, NOS	8441/3	not reported	not reported	yes	Pharmaceutical Therapy, NOS	Stage IVB
TCGA-D1-A0ZR	Alive	57	Endometrioid adenocarcinoma, NOS	8380/3	not reported	white	no	Pharmaceutical Therapy, NOS	Stage IB
TCGA-D1-A0ZR	Alive	57	Endometrioid adenocarcinoma, NOS	8380/3	not reported	white	no	Radiation Therapy, NOS	Stage IB
C3N-00388	Alive	'--	Endometrioid adenocarcinoma, NOS	8380/3	'--	other	'--	'--	Stage I
TCGA-13-2071	Dead	63	Serous cystadenocarcinoma, NOS	8441/3	not reported	white	yes	Pharmaceutical Therapy, NOS	Stage IV
TCGA-13-2071	Dead	63	Serous cystadenocarcinoma, NOS	8441/3	not reported	white	no	Radiation Therapy, NOS	Stage IV
TCGA-13-0720	Dead	48	Serous cystadenocarcinoma, NOS	8441/3	not reported	white	yes	Pharmaceutical Therapy, NOS	Stage IIIC
TCGA-13-0720	Dead	48	Serous cystadenocarcinoma, NOS	8441/3	not reported	white	no	Radiation Therapy, NOS	Stage IIIC
TCGA-13-1403	Dead	48	Serous cystadenocarcinoma, NOS	8441/3	not reported	white	yes	Pharmaceutical Therapy, NOS	Stage IIIC
TCGA-13-1403	Dead	48	Serous cystadenocarcinoma, NOS	8441/3	not reported	white	no	Radiation Therapy, NOS	Stage IIIC
TCGA-B5-A0JS	Alive	54	Endometrioid adenocarcinoma, NOS	8380/3	not reported	white	no	Radiation Therapy, NOS	Stage IA
TCGA-B5-A0JS	Alive	54	Endometrioid adenocarcinoma, NOS	8380/3	not reported	white	no	Pharmaceutical Therapy, NOS	Stage IA
TCGA-61-1895	Alive	52	Serous cystadenocarcinoma, NOS	8441/3	not reported	white	no	Radiation Therapy, NOS	Stage IIIB
TCGA-61-1895	Alive	52	Serous cystadenocarcinoma, NOS	8441/3	not reported	white	yes	Pharmaceutical Therapy, NOS	Stage IIIB
TCGA-13-0797	Alive	49	Serous cystadenocarcinoma, NOS	8441/3	not reported	white	yes	Pharmaceutical Therapy, NOS	Stage IIIC
TCGA-13-0797	Alive	49	Serous cystadenocarcinoma, NOS	8441/3	not reported	white	no	Radiation Therapy, NOS	Stage IIIC
TCGA-29-1702	Dead	84	Serous cystadenocarcinoma, NOS	8441/3	not reported	white	yes	Pharmaceutical Therapy, NOS	Stage IIIC
TCGA-29-1702	Dead	84	Serous cystadenocarcinoma, NOS	8441/3	not reported	white	no	Radiation Therapy, NOS	Stage IIIC
TCGA-09-1668	Alive	57	Serous cystadenocarcinoma, NOS	8441/3	not reported	white	yes	Pharmaceutical Therapy, NOS	Stage IIIC
TCGA-09-1668	Alive	57	Serous cystadenocarcinoma, NOS	8441/3	not reported	white	no	Radiation Therapy, NOS	Stage IIIC
TCGA-29-2432	Dead	61	Serous cystadenocarcinoma, NOS	8441/3	not reported	white	yes	Pharmaceutical Therapy, NOS	Stage IIIC
TCGA-29-2432	Dead	61	Serous cystadenocarcinoma, NOS	8441/3	not reported	white	no	Radiation Therapy, NOS	Stage IIIC
TCGA-D1-A16Y	Alive	56	Endometrioid adenocarcinoma, NOS	8380/3	not reported	white	no	Radiation Therapy, NOS	Stage IB
TCGA-D1-A16Y	Alive	56	Endometrioid adenocarcinoma, NOS	8380/3	not reported	white	no	Pharmaceutical Therapy, NOS	Stage IB
C3N-02639	Dead	'--	Endometrioid adenocarcinoma, NOS	8380/3	'--	white	'--	'--	Stage I
TCGA-AP-A1DR	Alive	59	Endometrioid adenocarcinoma, NOS	8380/3	not reported	black or african american	yes	Radiation Therapy, NOS	Stage IIIC1
TCGA-AP-A1DR	Alive	59	Endometrioid adenocarcinoma, NOS	8380/3	not reported	black or african american	yes	Pharmaceutical Therapy, NOS	Stage IIIC1
C3L-00961	Dead	'--	Endometrioid adenocarcinoma, NOS	8380/3	'--	white	'--	'--	Stage I
TCGA-A5-A1OJ	Alive	31	Endometrioid adenocarcinoma, NOS	8380/3	not reported	asian	no	Radiation Therapy, NOS	Stage IA
TCGA-A5-A1OJ	Alive	31	Endometrioid adenocarcinoma, NOS	8380/3	not reported	asian	no	Pharmaceutical Therapy, NOS	Stage IA
TCGA-B5-A1MV	Alive	84	Endometrioid adenocarcinoma, NOS	8380/3	not reported	white	no	Radiation Therapy, NOS	Stage IA
TCGA-B5-A1MV	Alive	84	Endometrioid adenocarcinoma, NOS	8380/3	not reported	white	no	Pharmaceutical Therapy, NOS	Stage IA
TCGA-04-1350	Dead	46	Serous cystadenocarcinoma, NOS	8441/3	not reported	white	yes	Pharmaceutical Therapy, NOS	Stage IIIC
TCGA-04-1350	Dead	46	Serous cystadenocarcinoma, NOS	8441/3	not reported	white	no	Radiation Therapy, NOS	Stage IIIC
TCGA-36-1570	Alive	49	Serous cystadenocarcinoma, NOS	8441/3	not reported	white	no	Radiation Therapy, NOS	Stage IIIC
TCGA-36-1570	Alive	49	Serous cystadenocarcinoma, NOS	8441/3	not reported	white	yes	Pharmaceutical Therapy, NOS	Stage IIIC
TCGA-BG-A187	Alive	65	Endometrioid adenocarcinoma, NOS	8380/3	not reported	white	no	Pharmaceutical Therapy, NOS	Stage IB
TCGA-BG-A187	Alive	65	Endometrioid adenocarcinoma, NOS	8380/3	not reported	white	yes	Radiation Therapy, NOS	Stage IB
TCGA-09-1675	Alive	50	Serous cystadenocarcinoma, NOS	8441/3	not reported	not reported	no	Radiation Therapy, NOS	Stage IC
TCGA-09-1675	Alive	50	Serous cystadenocarcinoma, NOS	8441/3	not reported	not reported	yes	Pharmaceutical Therapy, NOS	Stage IC
C3L-02747	Alive	'--	Endometrioid adenocarcinoma, NOS	8380/3	'--	white	'--	'--	Stage IA
TCGA-61-1730	Dead	78	Serous cystadenocarcinoma, NOS	8441/3	not reported	white	no	Pharmaceutical Therapy, NOS	Stage IC
TCGA-61-1730	Dead	78	Serous cystadenocarcinoma, NOS	8441/3	not reported	white	no	Radiation Therapy, NOS	Stage IC
TCGA-61-2610	Dead	61	Serous cystadenocarcinoma, NOS	8441/3	not reported	white	yes	Radiation Therapy, NOS	Stage IIIC
TCGA-61-2610	Dead	61	Serous cystadenocarcinoma, NOS	8441/3	not reported	white	yes	Pharmaceutical Therapy, NOS	Stage IIIC
TCGA-EO-A22X	Alive	36	Endometrioid adenocarcinoma, NOS	8380/3	not reported	not reported	yes	Pharmaceutical Therapy, NOS	Stage IIIA
TCGA-EO-A22X	Alive	36	Endometrioid adenocarcinoma, NOS	8380/3	not reported	not reported	no	Radiation Therapy, NOS	Stage IIIA
C3N-00377	Alive	'--	Endometrioid adenocarcinoma, NOS	8380/3	'--	other	'--	'--	Stage I
C3N-01879	Alive	'--	Endometrioid adenocarcinoma, NOS	8380/3	'--	white	'--	'--	Stage I
TCGA-AX-A0IZ	Alive	53	Endometrioid adenocarcinoma, NOS	8380/3	not reported	white	no	Pharmaceutical Therapy, NOS	Stage IB
TCGA-AX-A0IZ	Alive	53	Endometrioid adenocarcinoma, NOS	8380/3	not reported	white	no	Radiation Therapy, NOS	Stage IB
C3N-02296	Dead	'--	Endometrioid adenocarcinoma, NOS	8380/3	'--	white	'--	'--	Stage II
TCGA-BK-A6W3	Alive	34	Endometrioid adenocarcinoma, NOS	8380/3	not reported	black or african american	no	Pharmaceutical Therapy, NOS	Stage II
TCGA-BK-A6W3	Alive	34	Endometrioid adenocarcinoma, NOS	8380/3	not reported	black or african american	no	Radiation Therapy, NOS	Stage II
TCGA-AP-A0LD	Alive	63	Endometrioid adenocarcinoma, NOS	8380/3	not reported	white	no	Pharmaceutical Therapy, NOS	Stage IB
TCGA-AP-A0LD	Alive	63	Endometrioid adenocarcinoma, NOS	8380/3	not reported	white	yes	Radiation Therapy, NOS	Stage IB
TCGA-36-1571	Dead	53	Serous cystadenocarcinoma, NOS	8441/3	not reported	white	yes	Pharmaceutical Therapy, NOS	Stage IIIB
TCGA-36-1571	Dead	53	Serous cystadenocarcinoma, NOS	8441/3	not reported	white	no	Radiation Therapy, NOS	Stage IIIB
C3L-01744	Alive	'--	Endometrioid adenocarcinoma, NOS	8380/3	'--	white	'--	'--	Stage I
TCGA-D1-A17F	Alive	68	Endometrioid adenocarcinoma, NOS	8380/3	not reported	white	no	Pharmaceutical Therapy, NOS	Stage IA
TCGA-D1-A17F	Alive	68	Endometrioid adenocarcinoma, NOS	8380/3	not reported	white	no	Radiation Therapy, NOS	Stage IA
TCGA-04-1351	Alive	76	Serous cystadenocarcinoma, NOS	8441/3	not reported	white	yes	Pharmaceutical Therapy, NOS	Stage IIIC
TCGA-04-1351	Alive	76	Serous cystadenocarcinoma, NOS	8441/3	not reported	white	no	Radiation Therapy, NOS	Stage IIIC
TCGA-BG-A0MQ	Alive	71	Endometrioid adenocarcinoma, NOS	8380/3	not reported	white	yes	Radiation Therapy, NOS	Stage IA
TCGA-BG-A0MQ	Alive	71	Endometrioid adenocarcinoma, NOS	8380/3	not reported	white	no	Pharmaceutical Therapy, NOS	Stage IA
TCGA-AJ-A3OK	Alive	73	Serous cystadenocarcinoma, NOS	8441/3	not reported	white	yes	Pharmaceutical Therapy, NOS	Stage IA
TCGA-AJ-A3OK	Alive	73	Serous cystadenocarcinoma, NOS	8441/3	not reported	white	yes	Radiation Therapy, NOS	Stage IA
TCGA-25-1318	Dead	54	Serous cystadenocarcinoma, NOS	8441/3	not reported	white	no	Radiation Therapy, NOS	Stage IIIC
TCGA-25-1318	Dead	54	Serous cystadenocarcinoma, NOS	8441/3	not reported	white	yes	Pharmaceutical Therapy, NOS	Stage IIIC
TCGA-B5-A3FH	Alive	74	Endometrioid adenocarcinoma, NOS	8380/3	not reported	black or african american	no	Pharmaceutical Therapy, NOS	Stage IA
TCGA-B5-A3FH	Alive	74	Endometrioid adenocarcinoma, NOS	8380/3	not reported	black or african american	no	Radiation Therapy, NOS	Stage IA
TCGA-EY-A1GJ	Alive	73	Endometrioid adenocarcinoma, NOS	8380/3	not reported	black or african american	no	Pharmaceutical Therapy, NOS	Stage IA
TCGA-EY-A1GJ	Alive	73	Endometrioid adenocarcinoma, NOS	8380/3	not reported	black or african american	yes	Radiation Therapy, NOS	Stage IA
TCGA-61-2018	Alive	62	Serous cystadenocarcinoma, NOS	8441/3	not reported	white	no	Radiation Therapy, NOS	Stage IC
TCGA-61-2018	Alive	62	Serous cystadenocarcinoma, NOS	8441/3	not reported	white	yes	Pharmaceutical Therapy, NOS	Stage IC
TCGA-BS-A0TG	Alive	60	Endometrioid adenocarcinoma, NOS	8380/3	not reported	white	yes	Radiation Therapy, NOS	Stage IIIA
TCGA-BS-A0TG	Alive	60	Endometrioid adenocarcinoma, NOS	8380/3	not reported	white	no	Pharmaceutical Therapy, NOS	Stage IIIA
TCGA-13-1477	Dead	49	Serous cystadenocarcinoma, NOS	8441/3	not reported	white	yes	Pharmaceutical Therapy, NOS	Stage IV
TCGA-13-1477	Dead	49	Serous cystadenocarcinoma, NOS	8441/3	not reported	white	yes	Radiation Therapy, NOS	Stage IV
TCGA-A5-A0GD	Dead	75	Endometrioid adenocarcinoma, NOS	8380/3	not reported	white	no	Pharmaceutical Therapy, NOS	Stage IA
TCGA-A5-A0GD	Dead	75	Endometrioid adenocarcinoma, NOS	8380/3	not reported	white	no	Radiation Therapy, NOS	Stage IA
C3L-02746	Alive	'--	Endometrioid adenocarcinoma, NOS	8380/3	'--	white	'--	'--	Stage IB
TCGA-D1-A15X	Alive	45	Serous cystadenocarcinoma, NOS	8441/3	not reported	white	no	Pharmaceutical Therapy, NOS	Stage IA
TCGA-D1-A15X	Alive	45	Serous cystadenocarcinoma, NOS	8441/3	not reported	white	yes	Radiation Therapy, NOS	Stage IA
TCGA-13-0887	Dead	42	Serous cystadenocarcinoma, NOS	8441/3	not reported	white	no	Radiation Therapy, NOS	Stage IIIC
TCGA-13-0887	Dead	42	Serous cystadenocarcinoma, NOS	8441/3	not reported	white	yes	Pharmaceutical Therapy, NOS	Stage IIIC
C3N-01003	Dead	'--	Endometrioid adenocarcinoma, NOS	8380/3	'--	white	'--	'--	Stage IVB
TCGA-AJ-A3EK	Alive	53	Endometrioid adenocarcinoma, NOS	8380/3	not reported	white	yes	Radiation Therapy, NOS	Stage IA
TCGA-AJ-A3EK	Alive	53	Endometrioid adenocarcinoma, NOS	8380/3	not reported	white	yes	Pharmaceutical Therapy, NOS	Stage IA
TCGA-13-0893	Dead	48	Serous cystadenocarcinoma, NOS	8441/3	not reported	black or african american	no	Radiation Therapy, NOS	Stage IIIC
TCGA-13-0893	Dead	48	Serous cystadenocarcinoma, NOS	8441/3	not reported	black or african american	yes	Pharmaceutical Therapy, NOS	Stage IIIC
TCGA-25-1634	Dead	75	Serous cystadenocarcinoma, NOS	8441/3	not reported	white	yes	Radiation Therapy, NOS	Stage IIIC
TCGA-25-1634	Dead	75	Serous cystadenocarcinoma, NOS	8441/3	not reported	white	yes	Pharmaceutical Therapy, NOS	Stage IIIC
TCGA-23-2072	Dead	58	Serous cystadenocarcinoma, NOS	8441/3	not reported	white	no	Radiation Therapy, NOS	Stage IV
TCGA-23-2072	Dead	58	Serous cystadenocarcinoma, NOS	8441/3	not reported	white	yes	Pharmaceutical Therapy, NOS	Stage IV
TCGA-13-0751	Dead	44	Serous cystadenocarcinoma, NOS	8441/3	not reported	white	yes	Pharmaceutical Therapy, NOS	Stage IIIC
TCGA-13-0751	Dead	44	Serous cystadenocarcinoma, NOS	8441/3	not reported	white	no	Radiation Therapy, NOS	Stage IIIC
TCGA-25-1870	Dead	59	Serous cystadenocarcinoma, NOS	8441/3	not reported	white	yes	Pharmaceutical Therapy, NOS	Stage IIIC
TCGA-25-1870	Dead	59	Serous cystadenocarcinoma, NOS	8441/3	not reported	white	no	Radiation Therapy, NOS	Stage IIIC
TCGA-57-1993	Alive	56	Serous cystadenocarcinoma, NOS	8441/3	not reported	white	yes	Pharmaceutical Therapy, NOS	Stage IIIC
TCGA-57-1993	Alive	56	Serous cystadenocarcinoma, NOS	8441/3	not reported	white	no	Radiation Therapy, NOS	Stage IIIC
TCGA-AX-A3G3	Alive	58	Serous cystadenocarcinoma, NOS	8441/3	not reported	white	not reported	Pharmaceutical Therapy, NOS	Stage IIIA
TCGA-AX-A3G3	Alive	58	Serous cystadenocarcinoma, NOS	8441/3	not reported	white	not reported	Radiation Therapy, NOS	Stage IIIA
TCGA-59-2351	Alive	51	Serous cystadenocarcinoma, NOS	8441/3	not reported	white	no	Radiation Therapy, NOS	Stage IIIC
TCGA-59-2351	Alive	51	Serous cystadenocarcinoma, NOS	8441/3	not reported	white	yes	Pharmaceutical Therapy, NOS	Stage IIIC
TCGA-5B-A90C	Alive	69	Endometrioid adenocarcinoma, NOS	8380/3	not reported	black or african american	yes	Pharmaceutical Therapy, NOS	Stage IA
TCGA-5B-A90C	Alive	69	Endometrioid adenocarcinoma, NOS	8380/3	not reported	black or african american	yes	Radiation Therapy, NOS	Stage IA
TCGA-EY-A1GI	Alive	52	Endometrioid adenocarcinoma, NOS	8380/3	not reported	white	no	Pharmaceutical Therapy, NOS	Stage IB
TCGA-EY-A1GI	Alive	52	Endometrioid adenocarcinoma, NOS	8380/3	not reported	white	yes	Radiation Therapy, NOS	Stage IB
TCGA-61-1741	Dead	76	Serous cystadenocarcinoma, NOS	8441/3	not reported	white	no	Radiation Therapy, NOS	Stage IIIB
TCGA-61-1741	Dead	76	Serous cystadenocarcinoma, NOS	8441/3	not reported	white	yes	Pharmaceutical Therapy, NOS	Stage IIIB
TCGA-D1-A16G	Dead	74	Serous cystadenocarcinoma, NOS	8441/3	not reported	white	yes	Pharmaceutical Therapy, NOS	Stage IV
TCGA-D1-A16G	Dead	74	Serous cystadenocarcinoma, NOS	8441/3	not reported	white	yes	Radiation Therapy, NOS	Stage IV
TCGA-D1-A160	Alive	70	Endometrioid adenocarcinoma, NOS	8380/3	not reported	white	no	Radiation Therapy, NOS	Stage IB
TCGA-D1-A160	Alive	70	Endometrioid adenocarcinoma, NOS	8380/3	not reported	white	no	Pharmaceutical Therapy, NOS	Stage IB
TCGA-24-2038	Dead	68	Serous cystadenocarcinoma, NOS	8441/3	not reported	white	yes	Pharmaceutical Therapy, NOS	Stage IIIA
TCGA-24-2038	Dead	68	Serous cystadenocarcinoma, NOS	8441/3	not reported	white	no	Radiation Therapy, NOS	Stage IIIA
TCGA-24-1463	Dead	70	Serous cystadenocarcinoma, NOS	8441/3	not reported	white	yes	Pharmaceutical Therapy, NOS	Stage IIIC
TCGA-24-1463	Dead	70	Serous cystadenocarcinoma, NOS	8441/3	not reported	white	no	Radiation Therapy, NOS	Stage IIIC
C3N-00858	Alive	'--	Endometrioid adenocarcinoma, NOS	8380/3	'--	white	'--	'--	Stage III
TCGA-09-2048	Dead	63	Serous cystadenocarcinoma, NOS	8441/3	not reported	white	yes	Pharmaceutical Therapy, NOS	Stage IIIC
TCGA-09-2048	Dead	63	Serous cystadenocarcinoma, NOS	8441/3	not reported	white	no	Radiation Therapy, NOS	Stage IIIC
C3L-02545	Alive	'--	Endometrioid adenocarcinoma, NOS	8380/3	'--	white	'--	'--	Stage III
TCGA-24-1550	Dead	49	Serous cystadenocarcinoma, NOS	8441/3	not reported	white	yes	Pharmaceutical Therapy, NOS	Stage IIIC
TCGA-24-1550	Dead	49	Serous cystadenocarcinoma, NOS	8441/3	not reported	white	no	Radiation Therapy, NOS	Stage IIIC
TCGA-31-1959	Alive	49	Serous cystadenocarcinoma, NOS	8441/3	not reported	white	no	Radiation Therapy, NOS	Stage IV
TCGA-31-1959	Alive	49	Serous cystadenocarcinoma, NOS	8441/3	not reported	white	yes	Pharmaceutical Therapy, NOS	Stage IV
TCGA-29-1698	Alive	53	Serous cystadenocarcinoma, NOS	8441/3	not reported	black or african american	no	Radiation Therapy, NOS	Stage IIIC
TCGA-29-1698	Alive	53	Serous cystadenocarcinoma, NOS	8441/3	not reported	black or african american	yes	Pharmaceutical Therapy, NOS	Stage IIIC
TCGA-13-1409	Dead	73	Serous cystadenocarcinoma, NOS	8441/3	not reported	white	yes	Pharmaceutical Therapy, NOS	Stage IIIC
TCGA-13-1409	Dead	73	Serous cystadenocarcinoma, NOS	8441/3	not reported	white	no	Radiation Therapy, NOS	Stage IIIC
C3N-02976	Alive	'--	Endometrioid adenocarcinoma, NOS	8380/3	'--	white	'--	'--	Stage I
TCGA-24-1603	Dead	53	Serous cystadenocarcinoma, NOS	8441/3	not reported	white	yes	Pharmaceutical Therapy, NOS	Stage IIIB
TCGA-24-1603	Dead	53	Serous cystadenocarcinoma, NOS	8441/3	not reported	white	no	Radiation Therapy, NOS	Stage IIIB
TCGA-EY-A5W2	Alive	72	Endometrioid adenocarcinoma, NOS	8380/3	not reported	black or african american	yes	Radiation Therapy, NOS	Stage IB
TCGA-EY-A5W2	Alive	72	Endometrioid adenocarcinoma, NOS	8380/3	not reported	black or african american	no	Pharmaceutical Therapy, NOS	Stage IB
TCGA-B5-A121	Alive	57	Endometrioid adenocarcinoma, NOS	8380/3	not reported	white	yes	Radiation Therapy, NOS	Stage IIIA
TCGA-B5-A121	Alive	57	Endometrioid adenocarcinoma, NOS	8380/3	not reported	white	no	Pharmaceutical Therapy, NOS	Stage IIIA
TCGA-24-1418	Alive	68	Serous cystadenocarcinoma, NOS	8441/3	not reported	white	yes	Pharmaceutical Therapy, NOS	Stage IIIC
TCGA-24-1418	Alive	68	Serous cystadenocarcinoma, NOS	8441/3	not reported	white	no	Radiation Therapy, NOS	Stage IIIC
C3L-05849	Alive	'--	Endometrioid adenocarcinoma, NOS	8380/3	'--	black or african american	'--	'--	Not Reported
TCGA-13-2060	Alive	51	Serous cystadenocarcinoma, NOS	8441/3	not reported	white	no	Radiation Therapy, NOS	Stage IV
TCGA-13-2060	Alive	51	Serous cystadenocarcinoma, NOS	8441/3	not reported	white	yes	Pharmaceutical Therapy, NOS	Stage IV
TCGA-EY-A1GM	Dead	60	Serous cystadenocarcinoma, NOS	8441/3	not reported	black or african american	no	Radiation Therapy, NOS	Stage IIIA
TCGA-EY-A1GM	Dead	60	Serous cystadenocarcinoma, NOS	8441/3	not reported	black or african american	yes	Pharmaceutical Therapy, NOS	Stage IIIA
TCGA-KJ-A3U4	Alive	55	Serous cystadenocarcinoma, NOS	8441/3	not reported	white	no	Radiation Therapy, NOS	Stage IA
TCGA-KJ-A3U4	Alive	55	Serous cystadenocarcinoma, NOS	8441/3	not reported	white	yes	Pharmaceutical Therapy, NOS	Stage IA
C3N-02595	Alive	'--	Endometrioid adenocarcinoma, NOS	8380/3	'--	white	'--	'--	Stage IV
TCGA-AJ-A3NG	Alive	83	Serous cystadenocarcinoma, NOS	8441/3	not reported	white	yes	Radiation Therapy, NOS	Stage II
TCGA-AJ-A3NG	Alive	83	Serous cystadenocarcinoma, NOS	8441/3	not reported	white	no	Pharmaceutical Therapy, NOS	Stage II
TCGA-29-1785	Dead	55	Serous cystadenocarcinoma, NOS	8441/3	not reported	white	yes	Pharmaceutical Therapy, NOS	Stage IIIC
TCGA-29-1785	Dead	55	Serous cystadenocarcinoma, NOS	8441/3	not reported	white	no	Radiation Therapy, NOS	Stage IIIC
TCGA-FI-A2D0	Alive	55	Endometrioid adenocarcinoma, NOS	8380/3	not reported	white	no	Pharmaceutical Therapy, NOS	Stage IA
TCGA-FI-A2D0	Alive	55	Endometrioid adenocarcinoma, NOS	8380/3	not reported	white	no	Radiation Therapy, NOS	Stage IA
TCGA-AP-A1DV	Alive	59	Endometrioid adenocarcinoma, NOS	8380/3	not reported	white	yes	Radiation Therapy, NOS	Stage II
TCGA-AP-A1DV	Alive	59	Endometrioid adenocarcinoma, NOS	8380/3	not reported	white	no	Pharmaceutical Therapy, NOS	Stage II
TCGA-61-1721	Alive	38	Serous cystadenocarcinoma, NOS	8441/3	not reported	white	no	Radiation Therapy, NOS	Stage IV
TCGA-61-1721	Alive	38	Serous cystadenocarcinoma, NOS	8441/3	not reported	white	yes	Pharmaceutical Therapy, NOS	Stage IV
TCGA-BK-A4ZD	Alive	42	Endometrioid adenocarcinoma, NOS	8380/3	not reported	black or african american	no	Radiation Therapy, NOS	Stage IA
TCGA-BK-A4ZD	Alive	42	Endometrioid adenocarcinoma, NOS	8380/3	not reported	black or african american	no	Pharmaceutical Therapy, NOS	Stage IA
TCGA-AX-A0J0	Alive	47	Endometrioid adenocarcinoma, NOS	8380/3	not reported	white	no	Pharmaceutical Therapy, NOS	Stage IB
TCGA-AX-A0J0	Alive	47	Endometrioid adenocarcinoma, NOS	8380/3	not reported	white	no	Radiation Therapy, NOS	Stage IB
TCGA-04-1516	Alive	48	Serous cystadenocarcinoma, NOS	8441/3	not reported	white	no	Radiation Therapy, NOS	Stage IA
TCGA-04-1516	Alive	48	Serous cystadenocarcinoma, NOS	8441/3	not reported	white	yes	Pharmaceutical Therapy, NOS	Stage IA
TCGA-13-1506	Dead	45	Serous cystadenocarcinoma, NOS	8441/3	not reported	white	yes	Pharmaceutical Therapy, NOS	Stage IIIC
TCGA-13-1506	Dead	45	Serous cystadenocarcinoma, NOS	8441/3	not reported	white	no	Radiation Therapy, NOS	Stage IIIC
C3N-00734	Alive	'--	Endometrioid adenocarcinoma, NOS	8380/3	'--	white	'--	'--	Stage III
C3N-01008	Alive	'--	Endometrioid adenocarcinoma, NOS	8380/3	'--	white	'--	'--	Stage I
TCGA-24-2262	Dead	57	Serous cystadenocarcinoma, NOS	8441/3	not reported	white	no	Pharmaceutical Therapy, NOS	Stage IIIC
TCGA-24-2262	Dead	57	Serous cystadenocarcinoma, NOS	8441/3	not reported	white	no	Radiation Therapy, NOS	Stage IIIC
TCGA-04-1362	Dead	59	Serous cystadenocarcinoma, NOS	8441/3	not reported	white	yes	Pharmaceutical Therapy, NOS	Stage IIC
TCGA-04-1362	Dead	59	Serous cystadenocarcinoma, NOS	8441/3	not reported	white	no	Radiation Therapy, NOS	Stage IIC
TCGA-09-0369	Dead	56	Serous cystadenocarcinoma, NOS	8441/3	not reported	white	yes	Pharmaceutical Therapy, NOS	Stage IIIC
TCGA-09-0369	Dead	56	Serous cystadenocarcinoma, NOS	8441/3	not reported	white	no	Radiation Therapy, NOS	Stage IIIC
TCGA-BG-A0M7	Alive	60	Endometrioid adenocarcinoma, NOS	8380/3	not reported	white	yes	Radiation Therapy, NOS	Stage IIIC1
TCGA-BG-A0M7	Alive	60	Endometrioid adenocarcinoma, NOS	8380/3	not reported	white	yes	Pharmaceutical Therapy, NOS	Stage IIIC1
C3N-01212	Alive	'--	Endometrioid adenocarcinoma, NOS	8380/3	'--	other	'--	'--	Stage III
TCGA-29-1694	Dead	45	Serous cystadenocarcinoma, NOS	8441/3	not reported	white	yes	Radiation Therapy, NOS	Stage IIIC
TCGA-29-1694	Dead	45	Serous cystadenocarcinoma, NOS	8441/3	not reported	white	yes	Pharmaceutical Therapy, NOS	Stage IIIC
C3L-01729	Alive	'--	Endometrioid adenocarcinoma, NOS	8380/3	'--	white	'--	'--	Stage II
TCGA-AJ-A3NE	Alive	46	Endometrioid adenocarcinoma, NOS	8380/3	not reported	white	no	Radiation Therapy, NOS	Stage IA
TCGA-AJ-A3NE	Alive	46	Endometrioid adenocarcinoma, NOS	8380/3	not reported	white	no	Pharmaceutical Therapy, NOS	Stage IA
C3L-02403	Alive	'--	Endometrioid adenocarcinoma, NOS	8380/3	'--	white	'--	'--	Stage I
TCGA-13-0714	Dead	55	Serous cystadenocarcinoma, NOS	8441/3	not reported	white	yes	Pharmaceutical Therapy, NOS	Stage IV
TCGA-13-0714	Dead	55	Serous cystadenocarcinoma, NOS	8441/3	not reported	white	no	Radiation Therapy, NOS	Stage IV
TCGA-09-1674	Alive	79	Serous cystadenocarcinoma, NOS	8441/3	not reported	white	yes	Pharmaceutical Therapy, NOS	Stage IIIC
TCGA-09-1674	Alive	79	Serous cystadenocarcinoma, NOS	8441/3	not reported	white	no	Radiation Therapy, NOS	Stage IIIC
TCGA-BG-A0MK	Dead	52	Endometrioid adenocarcinoma, NOS	8380/3	not reported	black or african american	yes	Radiation Therapy, NOS	Stage IIB
TCGA-BG-A0MK	Dead	52	Endometrioid adenocarcinoma, NOS	8380/3	not reported	black or african american	no	Pharmaceutical Therapy, NOS	Stage IIB
TCGA-04-1536	Dead	60	Serous cystadenocarcinoma, NOS	8441/3	not reported	black or african american	no	Radiation Therapy, NOS	Stage IV
TCGA-04-1536	Dead	60	Serous cystadenocarcinoma, NOS	8441/3	not reported	black or african american	yes	Pharmaceutical Therapy, NOS	Stage IV
TCGA-25-1633	Dead	64	Serous cystadenocarcinoma, NOS	8441/3	not reported	white	no	Radiation Therapy, NOS	Stage IIIC
TCGA-25-1633	Dead	64	Serous cystadenocarcinoma, NOS	8441/3	not reported	white	yes	Pharmaceutical Therapy, NOS	Stage IIIC
TCGA-13-0905	Alive	51	Serous cystadenocarcinoma, NOS	8441/3	not reported	white	no	Radiation Therapy, NOS	Stage IIIC
TCGA-13-0905	Alive	51	Serous cystadenocarcinoma, NOS	8441/3	not reported	white	yes	Pharmaceutical Therapy, NOS	Stage IIIC
TCGA-24-0982	Dead	77	Serous cystadenocarcinoma, NOS	8441/3	not reported	white	yes	Pharmaceutical Therapy, NOS	Stage IIIC
TCGA-24-0982	Dead	77	Serous cystadenocarcinoma, NOS	8441/3	not reported	white	no	Radiation Therapy, NOS	Stage IIIC
TCGA-61-2012	Alive	81	Serous cystadenocarcinoma, NOS	8441/3	not reported	white	yes	Pharmaceutical Therapy, NOS	Stage IIC
TCGA-61-2012	Alive	81	Serous cystadenocarcinoma, NOS	8441/3	not reported	white	yes	Radiation Therapy, NOS	Stage IIC
TCGA-59-2348	Alive	59	Serous cystadenocarcinoma, NOS	8441/3	not reported	white	not reported	Radiation Therapy, NOS	Stage IIIC
TCGA-59-2348	Alive	59	Serous cystadenocarcinoma, NOS	8441/3	not reported	white	not reported	Pharmaceutical Therapy, NOS	Stage IIIC
TCGA-AX-A1CF	Alive	69	Endometrioid adenocarcinoma, NOS	8380/3	not reported	white	yes	Radiation Therapy, NOS	Stage IVB
TCGA-AX-A1CF	Alive	69	Endometrioid adenocarcinoma, NOS	8380/3	not reported	white	yes	Pharmaceutical Therapy, NOS	Stage IVB
TCGA-AP-A3K1	Dead	56	Serous cystadenocarcinoma, NOS	8441/3	not reported	white	yes	Pharmaceutical Therapy, NOS	Stage IVB
TCGA-AP-A3K1	Dead	56	Serous cystadenocarcinoma, NOS	8441/3	not reported	white	no	Radiation Therapy, NOS	Stage IVB
C3L-00362	Alive	'--	Endometrioid adenocarcinoma, NOS	8380/3	'--	white	'--	'--	Stage I
TCGA-BG-A2L7	Alive	68	Endometrioid adenocarcinoma, NOS	8380/3	not reported	white	yes	Pharmaceutical Therapy, NOS	Stage IA
TCGA-BG-A2L7	Alive	68	Endometrioid adenocarcinoma, NOS	8380/3	not reported	white	yes	Radiation Therapy, NOS	Stage IA
TCGA-B5-A3F9	Alive	56	Endometrioid adenocarcinoma, NOS	8380/3	not reported	black or african american	no	Pharmaceutical Therapy, NOS	Stage IB
TCGA-B5-A3F9	Alive	56	Endometrioid adenocarcinoma, NOS	8380/3	not reported	black or african american	no	Radiation Therapy, NOS	Stage IB
TCGA-24-1847	Alive	45	Serous cystadenocarcinoma, NOS	8441/3	not reported	white	no	Radiation Therapy, NOS	Stage IV
TCGA-24-1847	Alive	45	Serous cystadenocarcinoma, NOS	8441/3	not reported	white	yes	Pharmaceutical Therapy, NOS	Stage IV
TCGA-24-2027	Dead	51	Serous cystadenocarcinoma, NOS	8441/3	not reported	white	no	Radiation Therapy, NOS	Stage IV
TCGA-24-2027	Dead	51	Serous cystadenocarcinoma, NOS	8441/3	not reported	white	yes	Pharmaceutical Therapy, NOS	Stage IV
C3L-01355	Alive	'--	Endometrioid adenocarcinoma, NOS	8380/3	'--	white	'--	'--	Stage I
C3N-01217	Alive	'--	Endometrioid adenocarcinoma, NOS	8380/3	'--	other	'--	'--	Stage I
TCGA-24-1544	Dead	71	Serous cystadenocarcinoma, NOS	8441/3	not reported	black or african american	no	Radiation Therapy, NOS	Stage IIIC
TCGA-24-1544	Dead	71	Serous cystadenocarcinoma, NOS	8441/3	not reported	black or african american	yes	Pharmaceutical Therapy, NOS	Stage IIIC
TCGA-D1-A1O8	Dead	70	Endometrioid adenocarcinoma, NOS	8380/3	not reported	white	no	Radiation Therapy, NOS	Stage IIIC
TCGA-D1-A1O8	Dead	70	Endometrioid adenocarcinoma, NOS	8380/3	not reported	white	no	Pharmaceutical Therapy, NOS	Stage IIIC
TCGA-25-2404	Dead	38	Serous cystadenocarcinoma, NOS	8441/3	not reported	american indian or alaska native	yes	Pharmaceutical Therapy, NOS	Stage IIIC
TCGA-25-2404	Dead	38	Serous cystadenocarcinoma, NOS	8441/3	not reported	american indian or alaska native	no	Radiation Therapy, NOS	Stage IIIC
C3N-00872	Alive	'--	Endometrioid adenocarcinoma, NOS	8380/3	'--	white	'--	'--	Stage I
TCGA-59-2349	Dead	71	Serous cystadenocarcinoma, NOS	8441/3	not reported	not reported	not reported	Pharmaceutical Therapy, NOS	Stage IA
TCGA-59-2349	Dead	71	Serous cystadenocarcinoma, NOS	8441/3	not reported	not reported	not reported	Radiation Therapy, NOS	Stage IA
TCGA-D1-A16X	Alive	54	Endometrioid adenocarcinoma, NOS	8380/3	not reported	white	no	Pharmaceutical Therapy, NOS	Stage IB
TCGA-D1-A16X	Alive	54	Endometrioid adenocarcinoma, NOS	8380/3	not reported	white	no	Radiation Therapy, NOS	Stage IB
TCGA-PG-A5BC	Alive	72	Serous cystadenocarcinoma, NOS	8441/3	not reported	black or african american	no	Radiation Therapy, NOS	Stage II
TCGA-PG-A5BC	Alive	72	Serous cystadenocarcinoma, NOS	8441/3	not reported	black or african american	no	Pharmaceutical Therapy, NOS	Stage II
C3N-02947	Alive	'--	Endometrioid adenocarcinoma, NOS	8380/3	'--	white	'--	'--	Stage I
TCGA-B5-A0JV	Alive	63	Endometrioid adenocarcinoma, NOS	8380/3	not reported	black or african american	yes	Radiation Therapy, NOS	Stage IA
TCGA-B5-A0JV	Alive	63	Endometrioid adenocarcinoma, NOS	8380/3	not reported	black or african american	no	Pharmaceutical Therapy, NOS	Stage IA
TCGA-A5-A0VQ	Alive	62	Endometrioid adenocarcinoma, NOS	8380/3	not reported	not reported	yes	Radiation Therapy, NOS	Stage IA
TCGA-A5-A0VQ	Alive	62	Endometrioid adenocarcinoma, NOS	8380/3	not reported	not reported	yes	Pharmaceutical Therapy, NOS	Stage IA
TCGA-29-1784	Alive	55	Serous cystadenocarcinoma, NOS	8441/3	not reported	white	no	Radiation Therapy, NOS	Stage IIIC
TCGA-29-1784	Alive	55	Serous cystadenocarcinoma, NOS	8441/3	not reported	white	yes	Pharmaceutical Therapy, NOS	Stage IIIC
TCGA-AJ-A3EL	Alive	47	Endometrioid adenocarcinoma, NOS	8380/3	not reported	native hawaiian or other pacific islander	no	Pharmaceutical Therapy, NOS	Stage IA
TCGA-AJ-A3EL	Alive	47	Endometrioid adenocarcinoma, NOS	8380/3	not reported	native hawaiian or other pacific islander	no	Radiation Therapy, NOS	Stage IA
TCGA-B5-A0K8	Alive	71	Serous cystadenocarcinoma, NOS	8441/3	not reported	white	yes	Pharmaceutical Therapy, NOS	Stage IB
TCGA-B5-A0K8	Alive	71	Serous cystadenocarcinoma, NOS	8441/3	not reported	white	no	Radiation Therapy, NOS	Stage IB
TCGA-61-2088	Alive	51	Serous cystadenocarcinoma, NOS	8441/3	not reported	white	yes	Pharmaceutical Therapy, NOS	Stage IIIC
TCGA-61-2088	Alive	51	Serous cystadenocarcinoma, NOS	8441/3	not reported	white	no	Radiation Therapy, NOS	Stage IIIC
TCGA-29-1763	Alive	43	Serous cystadenocarcinoma, NOS	8441/3	not reported	black or african american	yes	Pharmaceutical Therapy, NOS	Stage IIC
TCGA-29-1763	Alive	43	Serous cystadenocarcinoma, NOS	8441/3	not reported	black or african american	yes	Radiation Therapy, NOS	Stage IIC
TCGA-D1-A17S	Alive	59	Endometrioid adenocarcinoma, NOS	8380/3	not reported	white	no	Radiation Therapy, NOS	Stage IA
TCGA-D1-A17S	Alive	59	Endometrioid adenocarcinoma, NOS	8380/3	not reported	white	no	Pharmaceutical Therapy, NOS	Stage IA
TCGA-23-2647	Alive	49	Serous cystadenocarcinoma, NOS	8441/3	not reported	asian	no	Radiation Therapy, NOS	Stage IIIC
TCGA-23-2647	Alive	49	Serous cystadenocarcinoma, NOS	8441/3	not reported	asian	yes	Pharmaceutical Therapy, NOS	Stage IIIC
TCGA-24-2026	Dead	79	Serous cystadenocarcinoma, NOS	8441/3	not reported	white	no	Radiation Therapy, NOS	Stage IIIC
TCGA-24-2026	Dead	79	Serous cystadenocarcinoma, NOS	8441/3	not reported	white	yes	Pharmaceutical Therapy, NOS	Stage IIIC
TCGA-AP-A0LQ	Alive	59	Endometrioid adenocarcinoma, NOS	8380/3	not reported	white	no	Pharmaceutical Therapy, NOS	Stage IA
TCGA-AP-A0LQ	Alive	59	Endometrioid adenocarcinoma, NOS	8380/3	not reported	white	yes	Radiation Therapy, NOS	Stage IA
C3N-02271	Alive	'--	Endometrioid adenocarcinoma, NOS	8380/3	'--	white	'--	'--	Stage I
TCGA-04-1346	Alive	73	Serous cystadenocarcinoma, NOS	8441/3	not reported	white	no	Radiation Therapy, NOS	Stage IIIC
TCGA-04-1346	Alive	73	Serous cystadenocarcinoma, NOS	8441/3	not reported	white	no	Pharmaceutical Therapy, NOS	Stage IIIC
TCGA-FI-A2F9	Alive	79	Endometrioid adenocarcinoma, NOS	8380/3	not reported	white	no	Pharmaceutical Therapy, NOS	Stage IA
TCGA-FI-A2F9	Alive	79	Endometrioid adenocarcinoma, NOS	8380/3	not reported	white	yes	Radiation Therapy, NOS	Stage IA
TCGA-25-1630	Dead	73	Serous cystadenocarcinoma, NOS	8441/3	not reported	white	no	Radiation Therapy, NOS	Stage IIIC
TCGA-25-1630	Dead	73	Serous cystadenocarcinoma, NOS	8441/3	not reported	white	yes	Pharmaceutical Therapy, NOS	Stage IIIC
TCGA-24-1924	Dead	65	Serous cystadenocarcinoma, NOS	8441/3	not reported	white	yes	Pharmaceutical Therapy, NOS	Stage IIIC
TCGA-24-1924	Dead	65	Serous cystadenocarcinoma, NOS	8441/3	not reported	white	no	Radiation Therapy, NOS	Stage IIIC
TCGA-AX-A1C9	Alive	73	Endometrioid adenocarcinoma, NOS	8380/3	not reported	white	no	Radiation Therapy, NOS	Stage IB
TCGA-AX-A1C9	Alive	73	Endometrioid adenocarcinoma, NOS	8380/3	not reported	white	no	Pharmaceutical Therapy, NOS	Stage IB
TCGA-42-2590	Dead	57	Serous cystadenocarcinoma, NOS	8441/3	not reported	white	no	Radiation Therapy, NOS	Stage IV
TCGA-42-2590	Dead	57	Serous cystadenocarcinoma, NOS	8441/3	not reported	white	yes	Pharmaceutical Therapy, NOS	Stage IV
C3L-00767	Alive	'--	Endometrioid adenocarcinoma, NOS	8380/3	'--	white	'--	'--	Stage I
TCGA-13-0901	Alive	41	Serous cystadenocarcinoma, NOS	8441/3	not reported	asian	no	Radiation Therapy, NOS	Stage IIIC
TCGA-13-0901	Alive	41	Serous cystadenocarcinoma, NOS	8441/3	not reported	asian	yes	Pharmaceutical Therapy, NOS	Stage IIIC
TCGA-BS-A0U7	Dead	63	Endometrioid adenocarcinoma, NOS	8380/3	not reported	white	no	Pharmaceutical Therapy, NOS	Stage IC
TCGA-BS-A0U7	Dead	63	Endometrioid adenocarcinoma, NOS	8380/3	not reported	white	no	Radiation Therapy, NOS	Stage IC
C3L-01599	Alive	'--	Endometrioid adenocarcinoma, NOS	8380/3	'--	white	'--	'--	Stage I
C3N-02678	Dead	'--	Endometrioid adenocarcinoma, NOS	8380/3	'--	white	'--	'--	Stage II
TCGA-A5-A0R9	Alive	51	Endometrioid adenocarcinoma, NOS	8380/3	not reported	white	yes	Radiation Therapy, NOS	Stage IA
TCGA-A5-A0R9	Alive	51	Endometrioid adenocarcinoma, NOS	8380/3	not reported	white	no	Pharmaceutical Therapy, NOS	Stage IA
TCGA-A5-A1OF	Alive	47	Serous cystadenocarcinoma, NOS	8441/3	not reported	not reported	no	Pharmaceutical Therapy, NOS	Stage IA
TCGA-A5-A1OF	Alive	47	Serous cystadenocarcinoma, NOS	8441/3	not reported	not reported	yes	Radiation Therapy, NOS	Stage IA
C3N-01875	Alive	'--	Endometrioid adenocarcinoma, NOS	8380/3	'--	white	'--	'--	Stage I
TCGA-24-2288	Dead	70	Serous cystadenocarcinoma, NOS	8441/3	not reported	white	yes	Pharmaceutical Therapy, NOS	Stage IIIC
TCGA-24-2288	Dead	70	Serous cystadenocarcinoma, NOS	8441/3	not reported	white	no	Radiation Therapy, NOS	Stage IIIC
TCGA-29-2436	Alive	36	Serous cystadenocarcinoma, NOS	8441/3	not reported	white	yes	Pharmaceutical Therapy, NOS	Stage IIIC
TCGA-29-2436	Alive	36	Serous cystadenocarcinoma, NOS	8441/3	not reported	white	no	Radiation Therapy, NOS	Stage IIIC
TCGA-13-0755	Dead	75	Serous cystadenocarcinoma, NOS	8441/3	not reported	white	yes	Pharmaceutical Therapy, NOS	Stage IV
TCGA-13-0755	Dead	75	Serous cystadenocarcinoma, NOS	8441/3	not reported	white	no	Radiation Therapy, NOS	Stage IV
TCGA-61-2000	Alive	67	Serous cystadenocarcinoma, NOS	8441/3	not reported	white	no	Radiation Therapy, NOS	Stage IIIC
TCGA-61-2000	Alive	67	Serous cystadenocarcinoma, NOS	8441/3	not reported	white	yes	Pharmaceutical Therapy, NOS	Stage IIIC
C3L-01749	Alive	'--	Endometrioid adenocarcinoma, NOS	8380/3	'--	white	'--	'--	Stage I
TCGA-B5-A0K0	Alive	48	Endometrioid adenocarcinoma, NOS	8380/3	not reported	white	no	Pharmaceutical Therapy, NOS	Stage IA
TCGA-B5-A0K0	Alive	48	Endometrioid adenocarcinoma, NOS	8380/3	not reported	white	no	Radiation Therapy, NOS	Stage IA
TCGA-10-0928	Dead	71	Serous cystadenocarcinoma, NOS	8441/3	not reported	white	yes	Pharmaceutical Therapy, NOS	Stage IIIC
TCGA-10-0928	Dead	71	Serous cystadenocarcinoma, NOS	8441/3	not reported	white	no	Radiation Therapy, NOS	Stage IIIC
TCGA-13-1405	Dead	49	Serous cystadenocarcinoma, NOS	8441/3	not reported	white	no	Radiation Therapy, NOS	Stage IV
TCGA-13-1405	Dead	49	Serous cystadenocarcinoma, NOS	8441/3	not reported	white	yes	Pharmaceutical Therapy, NOS	Stage IV
TCGA-SL-A6JA	Alive	77	Endometrioid adenocarcinoma, NOS	8380/3	not reported	black or african american	no	Pharmaceutical Therapy, NOS	Stage IB
TCGA-SL-A6JA	Alive	77	Endometrioid adenocarcinoma, NOS	8380/3	not reported	black or african american	no	Radiation Therapy, NOS	Stage IB
TCGA-A5-A3LO	Alive	64	Endometrioid adenocarcinoma, NOS	8380/3	not reported	white	yes	Radiation Therapy, NOS	Stage IB
TCGA-A5-A3LO	Alive	64	Endometrioid adenocarcinoma, NOS	8380/3	not reported	white	yes	Pharmaceutical Therapy, NOS	Stage IB
TCGA-13-0805	Dead	57	Serous cystadenocarcinoma, NOS	8441/3	not reported	white	no	Radiation Therapy, NOS	Stage IIIC
TCGA-13-0805	Dead	57	Serous cystadenocarcinoma, NOS	8441/3	not reported	white	yes	Pharmaceutical Therapy, NOS	Stage IIIC
TCGA-13-0885	Alive	70	Serous cystadenocarcinoma, NOS	8441/3	not reported	white	yes	Pharmaceutical Therapy, NOS	Stage IIIC
TCGA-13-0885	Alive	70	Serous cystadenocarcinoma, NOS	8441/3	not reported	white	no	Radiation Therapy, NOS	Stage IIIC
C3L-02802	Alive	'--	Endometrioid adenocarcinoma, NOS	8380/3	'--	white	'--	'--	Stage II
TCGA-24-2297	Dead	56	Serous cystadenocarcinoma, NOS	8441/3	not reported	white	yes	Pharmaceutical Therapy, NOS	Stage IIIC
TCGA-24-2297	Dead	56	Serous cystadenocarcinoma, NOS	8441/3	not reported	white	no	Radiation Therapy, NOS	Stage IIIC
TCGA-61-1724	Dead	47	Serous cystadenocarcinoma, NOS	8441/3	not reported	white	no	Radiation Therapy, NOS	Stage IIIC
TCGA-61-1724	Dead	47	Serous cystadenocarcinoma, NOS	8441/3	not reported	white	yes	Pharmaceutical Therapy, NOS	Stage IIIC
C3L-00563	Alive	'--	Endometrioid adenocarcinoma, NOS	8380/3	'--	asian	'--	'--	Stage I
TCGA-EY-A2OM	Alive	55	Endometrioid adenocarcinoma, NOS	8380/3	not reported	white	yes	Radiation Therapy, NOS	Stage IA
TCGA-EY-A2OM	Alive	55	Endometrioid adenocarcinoma, NOS	8380/3	not reported	white	yes	Pharmaceutical Therapy, NOS	Stage IA
TCGA-BS-A0V8	Alive	68	Endometrioid adenocarcinoma, NOS	8380/3	not reported	native hawaiian or other pacific islander	yes	Radiation Therapy, NOS	Stage IIB
TCGA-BS-A0V8	Alive	68	Endometrioid adenocarcinoma, NOS	8380/3	not reported	native hawaiian or other pacific islander	no	Pharmaceutical Therapy, NOS	Stage IIB
TCGA-AP-A1E1	Alive	74	Endometrioid adenocarcinoma, NOS	8380/3	not reported	white	no	Pharmaceutical Therapy, NOS	Stage IA
TCGA-AP-A1E1	Alive	74	Endometrioid adenocarcinoma, NOS	8380/3	not reported	white	no	Radiation Therapy, NOS	Stage IA
TCGA-BK-A0CC	Alive	69	Serous cystadenocarcinoma, NOS	8441/3	not reported	black or african american	yes	Pharmaceutical Therapy, NOS	Stage IIIC
TCGA-BK-A0CC	Alive	69	Serous cystadenocarcinoma, NOS	8441/3	not reported	black or african american	yes	Radiation Therapy, NOS	Stage IIIC
TCGA-04-1525	Dead	47	Serous cystadenocarcinoma, NOS	8441/3	not reported	white	yes	Pharmaceutical Therapy, NOS	Stage IIIC
TCGA-04-1525	Dead	47	Serous cystadenocarcinoma, NOS	8441/3	not reported	white	no	Radiation Therapy, NOS	Stage IIIC
C3L-01833	Alive	'--	Endometrioid adenocarcinoma, NOS	8380/3	'--	white	'--	'--	Stage I
C3N-00323	Alive	'--	Endometrioid adenocarcinoma, NOS	8380/3	'--	other	'--	'--	Stage I
TCGA-EO-A3AS	Alive	86	Endometrioid adenocarcinoma, NOS	8380/3	not reported	not reported	no	Radiation Therapy, NOS	Stage IA
TCGA-EO-A3AS	Alive	86	Endometrioid adenocarcinoma, NOS	8380/3	not reported	not reported	no	Pharmaceutical Therapy, NOS	Stage IA
TCGA-13-0757	Dead	71	Serous cystadenocarcinoma, NOS	8441/3	not reported	white	no	Radiation Therapy, NOS	Stage IIIC
TCGA-13-0757	Dead	71	Serous cystadenocarcinoma, NOS	8441/3	not reported	white	yes	Pharmaceutical Therapy, NOS	Stage IIIC
C3N-01802	Alive	'--	Endometrioid adenocarcinoma, NOS	8380/3	'--	black or african american	'--	'--	Stage II
TCGA-24-1567	Dead	54	Serous cystadenocarcinoma, NOS	8441/3	not reported	white	yes	Pharmaceutical Therapy, NOS	Stage IIIB
TCGA-24-1567	Dead	54	Serous cystadenocarcinoma, NOS	8441/3	not reported	white	no	Radiation Therapy, NOS	Stage IIIB
TCGA-23-2084	Dead	45	Serous cystadenocarcinoma, NOS	8441/3	not reported	white	no	Radiation Therapy, NOS	Stage IV
TCGA-23-2084	Dead	45	Serous cystadenocarcinoma, NOS	8441/3	not reported	white	yes	Pharmaceutical Therapy, NOS	Stage IV
TCGA-61-1904	Alive	60	Serous cystadenocarcinoma, NOS	8441/3	not reported	white	no	Radiation Therapy, NOS	Stage IIIC
TCGA-61-1904	Alive	60	Serous cystadenocarcinoma, NOS	8441/3	not reported	white	yes	Pharmaceutical Therapy, NOS	Stage IIIC
TCGA-EO-A3B1	Alive	63	Serous cystadenocarcinoma, NOS	8441/3	not reported	not reported	yes	Radiation Therapy, NOS	Stage IB
TCGA-EO-A3B1	Alive	63	Serous cystadenocarcinoma, NOS	8441/3	not reported	not reported	yes	Pharmaceutical Therapy, NOS	Stage IB
TCGA-BK-A56F	Alive	75	Endometrioid adenocarcinoma, NOS	8380/3	not reported	black or african american	yes	Radiation Therapy, NOS	Stage IB
TCGA-BK-A56F	Alive	75	Endometrioid adenocarcinoma, NOS	8380/3	not reported	black or african american	no	Pharmaceutical Therapy, NOS	Stage IB
TCGA-BG-A0W1	Alive	89	Endometrioid adenocarcinoma, NOS	8380/3	not reported	white	no	Radiation Therapy, NOS	Stage II
TCGA-BG-A0W1	Alive	89	Endometrioid adenocarcinoma, NOS	8380/3	not reported	white	no	Pharmaceutical Therapy, NOS	Stage II
TCGA-36-2552	Alive	64	Serous cystadenocarcinoma, NOS	8441/3	not reported	not reported	yes	Pharmaceutical Therapy, NOS	Stage IIC
TCGA-36-2552	Alive	64	Serous cystadenocarcinoma, NOS	8441/3	not reported	not reported	no	Radiation Therapy, NOS	Stage IIC
C3N-01346	Alive	'--	Endometrioid adenocarcinoma, NOS	8380/3	'--	white	'--	'--	Stage III
TCGA-A5-A0VP	Alive	74	Endometrioid adenocarcinoma, NOS	8380/3	not reported	white	no	Pharmaceutical Therapy, NOS	Stage IA
TCGA-A5-A0VP	Alive	74	Endometrioid adenocarcinoma, NOS	8380/3	not reported	white	yes	Radiation Therapy, NOS	Stage IA
TCGA-23-1119	Alive	64	Serous cystadenocarcinoma, NOS	8441/3	not reported	white	yes	Pharmaceutical Therapy, NOS	Stage IIIC
TCGA-23-1119	Alive	64	Serous cystadenocarcinoma, NOS	8441/3	not reported	white	no	Radiation Therapy, NOS	Stage IIIC
TCGA-09-2043	Alive	69	Serous cystadenocarcinoma, NOS	8441/3	not reported	white	no	Pharmaceutical Therapy, NOS	Stage IC
TCGA-09-2043	Alive	69	Serous cystadenocarcinoma, NOS	8441/3	not reported	white	no	Radiation Therapy, NOS	Stage IC
TCGA-AX-A0IS	Dead	52	Endometrioid adenocarcinoma, NOS	8380/3	not reported	white	yes	Pharmaceutical Therapy, NOS	Stage IC
TCGA-AX-A0IS	Dead	52	Endometrioid adenocarcinoma, NOS	8380/3	not reported	white	yes	Radiation Therapy, NOS	Stage IC
C3N-02994	Alive	'--	Endometrioid adenocarcinoma, NOS	8380/3	'--	white	'--	'--	Stage I
TCGA-13-0730	Dead	71	Serous cystadenocarcinoma, NOS	8441/3	not reported	white	not reported	Pharmaceutical Therapy, NOS	Stage IIIC
TCGA-13-0730	Dead	71	Serous cystadenocarcinoma, NOS	8441/3	not reported	white	not reported	Radiation Therapy, NOS	Stage IIIC
TCGA-25-1323	Dead	72	Serous cystadenocarcinoma, NOS	8441/3	not reported	white	yes	Pharmaceutical Therapy, NOS	Stage IIIC
TCGA-25-1323	Dead	72	Serous cystadenocarcinoma, NOS	8441/3	not reported	white	no	Radiation Therapy, NOS	Stage IIIC
TCGA-B5-A0K7	Alive	64	Endometrioid adenocarcinoma, NOS	8380/3	not reported	white	no	Pharmaceutical Therapy, NOS	Stage IA
TCGA-B5-A0K7	Alive	64	Endometrioid adenocarcinoma, NOS	8380/3	not reported	white	yes	Radiation Therapy, NOS	Stage IA
TCGA-A5-A0GB	Alive	65	Endometrioid adenocarcinoma, NOS	8380/3	not reported	white	yes	Radiation Therapy, NOS	Stage IB
TCGA-A5-A0GB	Alive	65	Endometrioid adenocarcinoma, NOS	8380/3	not reported	white	no	Pharmaceutical Therapy, NOS	Stage IB
TCGA-A5-A1OK	Alive	63	Endometrioid adenocarcinoma, NOS	8380/3	not reported	white	yes	Radiation Therapy, NOS	Stage IIIA
TCGA-A5-A1OK	Alive	63	Endometrioid adenocarcinoma, NOS	8380/3	not reported	white	yes	Pharmaceutical Therapy, NOS	Stage IIIA
TCGA-24-1430	Dead	68	Serous cystadenocarcinoma, NOS	8441/3	not reported	white	no	Radiation Therapy, NOS	Stage IIIC
TCGA-24-1430	Dead	68	Serous cystadenocarcinoma, NOS	8441/3	not reported	white	yes	Pharmaceutical Therapy, NOS	Stage IIIC
TCGA-AX-A3FW	Alive	66	Endometrioid adenocarcinoma, NOS	8380/3	not reported	white	not reported	Pharmaceutical Therapy, NOS	Stage IB
TCGA-AX-A3FW	Alive	66	Endometrioid adenocarcinoma, NOS	8380/3	not reported	white	not reported	Radiation Therapy, NOS	Stage IB
TCGA-DF-A2KR	Alive	84	Endometrioid adenocarcinoma, NOS	8380/3	not reported	not reported	yes	Radiation Therapy, NOS	Stage IIIC
TCGA-DF-A2KR	Alive	84	Endometrioid adenocarcinoma, NOS	8380/3	not reported	not reported	no	Pharmaceutical Therapy, NOS	Stage IIIC
TCGA-04-1367	Alive	50	Serous cystadenocarcinoma, NOS	8441/3	not reported	white	no	Radiation Therapy, NOS	Stage IIIC
TCGA-04-1367	Alive	50	Serous cystadenocarcinoma, NOS	8441/3	not reported	white	yes	Pharmaceutical Therapy, NOS	Stage IIIC
TCGA-EO-A22U	Alive	83	Endometrioid adenocarcinoma, NOS	8380/3	not reported	white	yes	Radiation Therapy, NOS	Stage IB
TCGA-EO-A22U	Alive	83	Endometrioid adenocarcinoma, NOS	8380/3	not reported	white	no	Pharmaceutical Therapy, NOS	Stage IB
TCGA-04-1649	Alive	74	Serous cystadenocarcinoma, NOS	8441/3	not reported	white	yes	Pharmaceutical Therapy, NOS	Stage IIIC
TCGA-04-1649	Alive	74	Serous cystadenocarcinoma, NOS	8441/3	not reported	white	no	Radiation Therapy, NOS	Stage IIIC
TCGA-04-1338	Alive	78	Serous cystadenocarcinoma, NOS	8441/3	not reported	white	no	Radiation Therapy, NOS	Stage IIIC
TCGA-04-1338	Alive	78	Serous cystadenocarcinoma, NOS	8441/3	not reported	white	yes	Pharmaceutical Therapy, NOS	Stage IIIC
C3L-00098	Alive	'--	Endometrioid adenocarcinoma, NOS	8380/3	'--	white	'--	'--	Stage I
TCGA-13-0921	Dead	72	Serous cystadenocarcinoma, NOS	8441/3	not reported	white	no	Radiation Therapy, NOS	Stage IIIC
TCGA-13-0921	Dead	72	Serous cystadenocarcinoma, NOS	8441/3	not reported	white	yes	Pharmaceutical Therapy, NOS	Stage IIIC
C3N-00151	Alive	'--	Endometrioid adenocarcinoma, NOS	8380/3	'--	white	'--	'--	Stage I
TCGA-AX-A2HJ	Alive	35	Endometrioid adenocarcinoma, NOS	8380/3	not reported	asian	yes	Radiation Therapy, NOS	Stage IC
TCGA-AX-A2HJ	Alive	35	Endometrioid adenocarcinoma, NOS	8380/3	not reported	asian	yes	Pharmaceutical Therapy, NOS	Stage IC
TCGA-36-2548	Alive	57	Serous cystadenocarcinoma, NOS	8441/3	not reported	not reported	yes	Pharmaceutical Therapy, NOS	Stage IIIC
TCGA-36-2548	Alive	57	Serous cystadenocarcinoma, NOS	8441/3	not reported	not reported	no	Radiation Therapy, NOS	Stage IIIC
TCGA-13-0726	Dead	55	Serous cystadenocarcinoma, NOS	8441/3	not reported	white	yes	Pharmaceutical Therapy, NOS	Stage IIIC
TCGA-13-0726	Dead	55	Serous cystadenocarcinoma, NOS	8441/3	not reported	white	no	Radiation Therapy, NOS	Stage IIIC
TCGA-D1-A2G7	Dead	65	Serous cystadenocarcinoma, NOS	8441/3	not reported	white	no	Radiation Therapy, NOS	Stage IB
TCGA-D1-A2G7	Dead	65	Serous cystadenocarcinoma, NOS	8441/3	not reported	white	no	Pharmaceutical Therapy, NOS	Stage IB
C3N-00335	Alive	'--	Endometrioid adenocarcinoma, NOS	8380/3	'--	other	'--	'--	Stage I
C3L-02121	Alive	'--	Endometrioid adenocarcinoma, NOS	8380/3	'--	white	'--	'--	Stage I
TCGA-09-1667	Alive	61	Serous cystadenocarcinoma, NOS	8441/3	not reported	white	yes	Pharmaceutical Therapy, NOS	Stage IIC
TCGA-09-1667	Alive	61	Serous cystadenocarcinoma, NOS	8441/3	not reported	white	yes	Radiation Therapy, NOS	Stage IIC
TCGA-A5-A0GH	Alive	57	Endometrioid adenocarcinoma, NOS	8380/3	not reported	white	no	Pharmaceutical Therapy, NOS	Stage IA
TCGA-A5-A0GH	Alive	57	Endometrioid adenocarcinoma, NOS	8380/3	not reported	white	no	Radiation Therapy, NOS	Stage IA
C3L-00161	Alive	'--	Endometrioid adenocarcinoma, NOS	8380/3	'--	white	'--	'--	Stage I
C3N-02437	Alive	'--	Endometrioid adenocarcinoma, NOS	8380/3	'--	white	'--	'--	Stage III
TCGA-AP-A1DO	Alive	62	Endometrioid adenocarcinoma, NOS	8380/3	not reported	white	no	Pharmaceutical Therapy, NOS	Stage IA
TCGA-AP-A1DO	Alive	62	Endometrioid adenocarcinoma, NOS	8380/3	not reported	white	no	Radiation Therapy, NOS	Stage IA
TCGA-29-1695	Dead	62	Serous cystadenocarcinoma, NOS	8441/3	not reported	white	not reported	Pharmaceutical Therapy, NOS	Stage IIIC
TCGA-29-1695	Dead	62	Serous cystadenocarcinoma, NOS	8441/3	not reported	white	no	Radiation Therapy, NOS	Stage IIIC
TCGA-61-2003	Alive	53	Serous cystadenocarcinoma, NOS	8441/3	not reported	white	no	Radiation Therapy, NOS	Stage IIIC
TCGA-61-2003	Alive	53	Serous cystadenocarcinoma, NOS	8441/3	not reported	white	yes	Pharmaceutical Therapy, NOS	Stage IIIC
TCGA-EY-A1GD	Alive	51	Endometrioid adenocarcinoma, NOS	8380/3	not reported	black or african american	no	Pharmaceutical Therapy, NOS	Stage IA
TCGA-EY-A1GD	Alive	51	Endometrioid adenocarcinoma, NOS	8380/3	not reported	black or african american	no	Radiation Therapy, NOS	Stage IA
TCGA-BS-A0VI	Alive	58	Endometrioid adenocarcinoma, NOS	8380/3	not reported	white	no	Radiation Therapy, NOS	Stage IIB
TCGA-BS-A0VI	Alive	58	Endometrioid adenocarcinoma, NOS	8380/3	not reported	white	no	Pharmaceutical Therapy, NOS	Stage IIB
TCGA-EY-A547	Alive	75	Endometrioid adenocarcinoma, NOS	8380/3	not reported	black or african american	no	Pharmaceutical Therapy, NOS	Stage IA
TCGA-EY-A547	Alive	75	Endometrioid adenocarcinoma, NOS	8380/3	not reported	black or african american	yes	Radiation Therapy, NOS	Stage IA
TCGA-09-1664	Dead	37	Serous cystadenocarcinoma, NOS	8441/3	not reported	white	no	Radiation Therapy, NOS	Stage IIIC
TCGA-09-1664	Dead	37	Serous cystadenocarcinoma, NOS	8441/3	not reported	white	yes	Pharmaceutical Therapy, NOS	Stage IIIC
TCGA-36-1576	Alive	76	Serous cystadenocarcinoma, NOS	8441/3	not reported	not reported	yes	Pharmaceutical Therapy, NOS	Stage IIIC
TCGA-36-1576	Alive	76	Serous cystadenocarcinoma, NOS	8441/3	not reported	not reported	no	Radiation Therapy, NOS	Stage IIIC
TCGA-61-1918	Dead	45	Serous cystadenocarcinoma, NOS	8441/3	not reported	white	yes	Pharmaceutical Therapy, NOS	Stage IV
TCGA-61-1918	Dead	45	Serous cystadenocarcinoma, NOS	8441/3	not reported	white	no	Radiation Therapy, NOS	Stage IV
TCGA-20-0987	Dead	61	Serous cystadenocarcinoma, NOS	8441/3	not reported	white	no	Radiation Therapy, NOS	Stage IIIC
TCGA-20-0987	Dead	61	Serous cystadenocarcinoma, NOS	8441/3	not reported	white	yes	Pharmaceutical Therapy, NOS	Stage IIIC
TCGA-24-1467	Dead	51	Serous cystadenocarcinoma, NOS	8441/3	not reported	white	yes	Pharmaceutical Therapy, NOS	Stage IIIC
TCGA-24-1467	Dead	51	Serous cystadenocarcinoma, NOS	8441/3	not reported	white	no	Radiation Therapy, NOS	Stage IIIC
TCGA-04-1517	Dead	79	Serous cystadenocarcinoma, NOS	8441/3	not reported	white	no	Radiation Therapy, NOS	Stage IIIC
TCGA-04-1517	Dead	79	Serous cystadenocarcinoma, NOS	8441/3	not reported	white	yes	Pharmaceutical Therapy, NOS	Stage IIIC
TCGA-61-1899	Alive	81	Serous cystadenocarcinoma, NOS	8441/3	not reported	white	no	Radiation Therapy, NOS	Stage IIIC
TCGA-61-1899	Alive	81	Serous cystadenocarcinoma, NOS	8441/3	not reported	white	yes	Pharmaceutical Therapy, NOS	Stage IIIC
TCGA-20-0991	Alive	78	Serous cystadenocarcinoma, NOS	8441/3	not reported	white	yes	Pharmaceutical Therapy, NOS	Stage IIB
TCGA-20-0991	Alive	78	Serous cystadenocarcinoma, NOS	8441/3	not reported	white	no	Radiation Therapy, NOS	Stage IIB
C3L-01249	Alive	'--	Endometrioid adenocarcinoma, NOS	8380/3	'--	white	'--	'--	Stage I
TCGA-29-1761	Dead	80	Serous cystadenocarcinoma, NOS	8441/3	not reported	asian	yes	Pharmaceutical Therapy, NOS	Stage IIIC
TCGA-29-1761	Dead	80	Serous cystadenocarcinoma, NOS	8441/3	not reported	asian	no	Radiation Therapy, NOS	Stage IIIC
TCGA-09-2045	Dead	50	Serous cystadenocarcinoma, NOS	8441/3	not reported	asian	yes	Pharmaceutical Therapy, NOS	Stage IV
TCGA-09-2045	Dead	50	Serous cystadenocarcinoma, NOS	8441/3	not reported	asian	no	Radiation Therapy, NOS	Stage IV
TCGA-B5-A3S1	Alive	71	Serous cystadenocarcinoma, NOS	8441/3	not reported	white	yes	Radiation Therapy, NOS	Stage IIIC1
TCGA-B5-A3S1	Alive	71	Serous cystadenocarcinoma, NOS	8441/3	not reported	white	yes	Pharmaceutical Therapy, NOS	Stage IIIC1
TCGA-13-0923	Alive	74	Serous cystadenocarcinoma, NOS	8441/3	not reported	white	no	Radiation Therapy, NOS	Stage IIIC
TCGA-13-0923	Alive	74	Serous cystadenocarcinoma, NOS	8441/3	not reported	white	yes	Pharmaceutical Therapy, NOS	Stage IIIC
TCGA-B5-A1MX	Alive	47	Endometrioid adenocarcinoma, NOS	8380/3	not reported	white	yes	Pharmaceutical Therapy, NOS	Stage IB
TCGA-B5-A1MX	Alive	47	Endometrioid adenocarcinoma, NOS	8380/3	not reported	white	yes	Radiation Therapy, NOS	Stage IB
TCGA-D1-A179	Dead	76	Serous cystadenocarcinoma, NOS	8441/3	not reported	white	no	Radiation Therapy, NOS	Stage IIIC
TCGA-D1-A179	Dead	76	Serous cystadenocarcinoma, NOS	8441/3	not reported	white	yes	Pharmaceutical Therapy, NOS	Stage IIIC
TCGA-D1-A0ZQ	Alive	90	Endometrioid adenocarcinoma, NOS	8380/3	not reported	white	no	Pharmaceutical Therapy, NOS	Stage IB
TCGA-D1-A0ZQ	Alive	90	Endometrioid adenocarcinoma, NOS	8380/3	not reported	white	no	Radiation Therapy, NOS	Stage IB
TCGA-24-1431	Dead	67	Serous cystadenocarcinoma, NOS	8441/3	not reported	white	yes	Pharmaceutical Therapy, NOS	Stage IIIC
TCGA-24-1431	Dead	67	Serous cystadenocarcinoma, NOS	8441/3	not reported	white	no	Radiation Therapy, NOS	Stage IIIC
TCGA-13-0717	Dead	54	Serous cystadenocarcinoma, NOS	8441/3	not reported	white	yes	Pharmaceutical Therapy, NOS	Stage IIIC
TCGA-13-0717	Dead	54	Serous cystadenocarcinoma, NOS	8441/3	not reported	white	no	Radiation Therapy, NOS	Stage IIIC
TCGA-FI-A2EX	Alive	58	Serous cystadenocarcinoma, NOS	8441/3	not reported	white	yes	Pharmaceutical Therapy, NOS	Stage IIIA
TCGA-FI-A2EX	Alive	58	Serous cystadenocarcinoma, NOS	8441/3	not reported	white	no	Radiation Therapy, NOS	Stage IIIA
C3L-01925	Alive	'--	Endometrioid adenocarcinoma, NOS	8380/3	'--	white	'--	'--	Stage IV
TCGA-B5-A11E	Alive	53	Endometrioid adenocarcinoma, NOS	8380/3	not reported	white	no	Pharmaceutical Therapy, NOS	Stage IB
TCGA-B5-A11E	Alive	53	Endometrioid adenocarcinoma, NOS	8380/3	not reported	white	no	Radiation Therapy, NOS	Stage IB
TCGA-EO-A3AZ	Alive	80	Serous cystadenocarcinoma, NOS	8441/3	not reported	not reported	no	Pharmaceutical Therapy, NOS	Stage IB
TCGA-EO-A3AZ	Alive	80	Serous cystadenocarcinoma, NOS	8441/3	not reported	not reported	no	Radiation Therapy, NOS	Stage IB
TCGA-AP-A05J	Alive	66	Serous cystadenocarcinoma, NOS	8441/3	not reported	white	yes	Radiation Therapy, NOS	Stage II
TCGA-AP-A05J	Alive	66	Serous cystadenocarcinoma, NOS	8441/3	not reported	white	yes	Pharmaceutical Therapy, NOS	Stage II
TCGA-13-0800	Alive	52	Serous cystadenocarcinoma, NOS	8441/3	not reported	white	no	Radiation Therapy, NOS	Stage IIIC
TCGA-13-0800	Alive	52	Serous cystadenocarcinoma, NOS	8441/3	not reported	white	yes	Pharmaceutical Therapy, NOS	Stage IIIC
TCGA-A5-A0R6	Alive	64	Serous cystadenocarcinoma, NOS	8441/3	not reported	white	yes	Radiation Therapy, NOS	Stage IIIC1
TCGA-A5-A0R6	Alive	64	Serous cystadenocarcinoma, NOS	8441/3	not reported	white	yes	Pharmaceutical Therapy, NOS	Stage IIIC1
TCGA-BG-A222	Alive	49	Endometrioid adenocarcinoma, NOS	8380/3	not reported	white	yes	Radiation Therapy, NOS	Stage IA
TCGA-BG-A222	Alive	49	Endometrioid adenocarcinoma, NOS	8380/3	not reported	white	yes	Pharmaceutical Therapy, NOS	Stage IA
C3L-02744	Alive	'--	Endometrioid adenocarcinoma, NOS	8380/3	'--	white	'--	'--	Not Reported
TCGA-AX-A05S	Dead	81	Endometrioid adenocarcinoma, NOS	8380/3	not reported	white	yes	Pharmaceutical Therapy, NOS	Stage IIIC
TCGA-AX-A05S	Dead	81	Endometrioid adenocarcinoma, NOS	8380/3	not reported	white	yes	Radiation Therapy, NOS	Stage IIIC
C3N-01525	Alive	'--	Endometrioid adenocarcinoma, NOS	8380/3	'--	other	'--	'--	Stage I
TCGA-AX-A1CR	Alive	70	Serous cystadenocarcinoma, NOS	8441/3	not reported	white	no	Radiation Therapy, NOS	Stage IIB
TCGA-AX-A1CR	Alive	70	Serous cystadenocarcinoma, NOS	8441/3	not reported	white	yes	Pharmaceutical Therapy, NOS	Stage IIB
TCGA-61-2008	Alive	40	Serous cystadenocarcinoma, NOS	8441/3	not reported	asian	yes	Pharmaceutical Therapy, NOS	Stage IIC
TCGA-61-2008	Alive	40	Serous cystadenocarcinoma, NOS	8441/3	not reported	asian	no	Radiation Therapy, NOS	Stage IIC
TCGA-DF-A2KZ	Alive	87	Endometrioid adenocarcinoma, NOS	8380/3	not reported	not reported	no	Pharmaceutical Therapy, NOS	Stage IB
TCGA-DF-A2KZ	Alive	87	Endometrioid adenocarcinoma, NOS	8380/3	not reported	not reported	yes	Radiation Therapy, NOS	Stage IB
TCGA-A5-A0GI	Alive	63	Endometrioid adenocarcinoma, NOS	8380/3	not reported	white	yes	Radiation Therapy, NOS	Stage IA
TCGA-A5-A0GI	Alive	63	Endometrioid adenocarcinoma, NOS	8380/3	not reported	white	no	Pharmaceutical Therapy, NOS	Stage IA
TCGA-24-1549	Dead	58	Serous cystadenocarcinoma, NOS	8441/3	not reported	white	yes	Pharmaceutical Therapy, NOS	Stage IIIB
TCGA-24-1549	Dead	58	Serous cystadenocarcinoma, NOS	8441/3	not reported	white	no	Radiation Therapy, NOS	Stage IIIB
TCGA-25-2401	Dead	64	Serous cystadenocarcinoma, NOS	8441/3	not reported	white	not reported	Pharmaceutical Therapy, NOS	Stage IIIC
TCGA-25-2401	Dead	64	Serous cystadenocarcinoma, NOS	8441/3	not reported	white	no	Radiation Therapy, NOS	Stage IIIC
TCGA-KP-A3W1	Alive	76	Serous cystadenocarcinoma, NOS	8441/3	not reported	not reported	yes	Pharmaceutical Therapy, NOS	Stage IA
TCGA-KP-A3W1	Alive	76	Serous cystadenocarcinoma, NOS	8441/3	not reported	not reported	yes	Radiation Therapy, NOS	Stage IA
TCGA-09-2050	Alive	65	Serous cystadenocarcinoma, NOS	8441/3	not reported	white	yes	Pharmaceutical Therapy, NOS	Stage IIA
TCGA-09-2050	Alive	65	Serous cystadenocarcinoma, NOS	8441/3	not reported	white	no	Radiation Therapy, NOS	Stage IIA
C3N-01825	Alive	'--	Endometrioid adenocarcinoma, NOS	8380/3	'--	other	'--	'--	Stage I
TCGA-SJ-A6ZI	Alive	64	Endometrioid adenocarcinoma, NOS	8380/3	not reported	black or african american	no	Pharmaceutical Therapy, NOS	Stage IB
TCGA-SJ-A6ZI	Alive	64	Endometrioid adenocarcinoma, NOS	8380/3	not reported	black or african american	yes	Radiation Therapy, NOS	Stage IB
TCGA-13-0802	Dead	79	Serous cystadenocarcinoma, NOS	8441/3	not reported	asian	yes	Pharmaceutical Therapy, NOS	Stage IIIC
TCGA-13-0802	Dead	79	Serous cystadenocarcinoma, NOS	8441/3	not reported	asian	no	Radiation Therapy, NOS	Stage IIIC
TCGA-AP-A05P	Alive	54	Endometrioid adenocarcinoma, NOS	8380/3	not reported	asian	no	Pharmaceutical Therapy, NOS	Stage IA
TCGA-AP-A05P	Alive	54	Endometrioid adenocarcinoma, NOS	8380/3	not reported	asian	no	Radiation Therapy, NOS	Stage IA
C3L-00918	Dead	'--	Endometrioid adenocarcinoma, NOS	8380/3	'--	white	'--	'--	Stage I
TCGA-D1-A167	Alive	70	Endometrioid adenocarcinoma, NOS	8380/3	not reported	white	no	Pharmaceutical Therapy, NOS	Stage IC
TCGA-D1-A167	Alive	70	Endometrioid adenocarcinoma, NOS	8380/3	not reported	white	yes	Radiation Therapy, NOS	Stage IC
TCGA-EY-A549	Alive	78	Endometrioid adenocarcinoma, NOS	8380/3	not reported	black or african american	no	Pharmaceutical Therapy, NOS	Stage IA
TCGA-EY-A549	Alive	78	Endometrioid adenocarcinoma, NOS	8380/3	not reported	black or african american	yes	Radiation Therapy, NOS	Stage IA
TCGA-DI-A0WH	Alive	64	Endometrioid adenocarcinoma, NOS	8380/3	not reported	white	no	Pharmaceutical Therapy, NOS	Stage IB
TCGA-DI-A0WH	Alive	64	Endometrioid adenocarcinoma, NOS	8380/3	not reported	white	yes	Radiation Therapy, NOS	Stage IB
TCGA-42-2593	Dead	67	Serous cystadenocarcinoma, NOS	8441/3	not reported	american indian or alaska native	no	Pharmaceutical Therapy, NOS	Stage IIIC
TCGA-42-2593	Dead	67	Serous cystadenocarcinoma, NOS	8441/3	not reported	american indian or alaska native	no	Radiation Therapy, NOS	Stage IIIC
C3L-01277	Alive	'--	Endometrioid adenocarcinoma, NOS	8380/3	'--	white	'--	'--	Stage IV
TCGA-B5-A5OD	Alive	67	Serous cystadenocarcinoma, NOS	8441/3	not reported	black or african american	yes	Radiation Therapy, NOS	Stage IIIC
TCGA-B5-A5OD	Alive	67	Serous cystadenocarcinoma, NOS	8441/3	not reported	black or african american	yes	Pharmaceutical Therapy, NOS	Stage IIIC
TCGA-JU-AAVI	Dead	61	Serous cystadenocarcinoma, NOS	8441/3	not reported	black or african american	yes	Pharmaceutical Therapy, NOS	Stage IIIC1
TCGA-JU-AAVI	Dead	61	Serous cystadenocarcinoma, NOS	8441/3	not reported	black or african american	yes	Radiation Therapy, NOS	Stage IIIC1
TCGA-13-0913	Alive	53	Serous cystadenocarcinoma, NOS	8441/3	not reported	white	no	Radiation Therapy, NOS	Stage IIIC
TCGA-13-0913	Alive	53	Serous cystadenocarcinoma, NOS	8441/3	not reported	white	yes	Pharmaceutical Therapy, NOS	Stage IIIC
TCGA-FI-A3PX	Alive	57	Serous cystadenocarcinoma, NOS	8441/3	not reported	white	no	Radiation Therapy, NOS	Stage IIIC2
TCGA-FI-A3PX	Alive	57	Serous cystadenocarcinoma, NOS	8441/3	not reported	white	no	Pharmaceutical Therapy, NOS	Stage IIIC2
C3L-01840	Alive	'--	Endometrioid adenocarcinoma, NOS	8380/3	'--	white	'--	'--	Stage I
TCGA-B5-A11F	Alive	55	Endometrioid adenocarcinoma, NOS	8380/3	not reported	white	yes	Radiation Therapy, NOS	Stage IA
TCGA-B5-A11F	Alive	55	Endometrioid adenocarcinoma, NOS	8380/3	not reported	white	yes	Pharmaceutical Therapy, NOS	Stage IA
TCGA-36-2538	Alive	37	Serous cystadenocarcinoma, NOS	8441/3	not reported	not reported	yes	Pharmaceutical Therapy, NOS	Stage IIIB
TCGA-36-2538	Alive	37	Serous cystadenocarcinoma, NOS	8441/3	not reported	not reported	no	Radiation Therapy, NOS	Stage IIIB
TCGA-AX-A1CA	Alive	70	Serous cystadenocarcinoma, NOS	8441/3	not reported	black or african american	yes	Pharmaceutical Therapy, NOS	Stage IB
TCGA-AX-A1CA	Alive	70	Serous cystadenocarcinoma, NOS	8441/3	not reported	black or african american	no	Radiation Therapy, NOS	Stage IB
TCGA-DI-A1C3	Alive	38	Endometrioid adenocarcinoma, NOS	8380/3	not reported	white	no	Pharmaceutical Therapy, NOS	Stage IB
TCGA-DI-A1C3	Alive	38	Endometrioid adenocarcinoma, NOS	8380/3	not reported	white	no	Radiation Therapy, NOS	Stage IB
C3N-01171	Dead	'--	Endometrioid adenocarcinoma, NOS	8380/3	'--	white	'--	'--	Stage I
C3L-02382	Dead	'--	Endometrioid adenocarcinoma, NOS	8380/3	'--	white	'--	'--	Stage III
TCGA-25-1628	Dead	67	Serous cystadenocarcinoma, NOS	8441/3	not reported	white	no	Radiation Therapy, NOS	Stage IIIC
TCGA-25-1628	Dead	67	Serous cystadenocarcinoma, NOS	8441/3	not reported	white	yes	Pharmaceutical Therapy, NOS	Stage IIIC
TCGA-D1-A162	Alive	69	Endometrioid adenocarcinoma, NOS	8380/3	not reported	white	no	Pharmaceutical Therapy, NOS	Stage IB
TCGA-D1-A162	Alive	69	Endometrioid adenocarcinoma, NOS	8380/3	not reported	white	no	Radiation Therapy, NOS	Stage IB
TCGA-24-1413	Alive	51	Serous cystadenocarcinoma, NOS	8441/3	not reported	white	yes	Pharmaceutical Therapy, NOS	Stage IIIC
TCGA-24-1413	Alive	51	Serous cystadenocarcinoma, NOS	8441/3	not reported	white	no	Radiation Therapy, NOS	Stage IIIC
TCGA-29-2425	Alive	60	Serous cystadenocarcinoma, NOS	8441/3	not reported	white	no	Radiation Therapy, NOS	Stage IIIC
TCGA-29-2425	Alive	60	Serous cystadenocarcinoma, NOS	8441/3	not reported	white	yes	Pharmaceutical Therapy, NOS	Stage IIIC
TCGA-B5-A0K1	Alive	69	Endometrioid adenocarcinoma, NOS	8380/3	not reported	white	no	Pharmaceutical Therapy, NOS	Stage IA
TCGA-B5-A0K1	Alive	69	Endometrioid adenocarcinoma, NOS	8380/3	not reported	white	no	Radiation Therapy, NOS	Stage IA
TCGA-AX-A1C4	Alive	52	Endometrioid adenocarcinoma, NOS	8380/3	not reported	white	yes	Radiation Therapy, NOS	Stage IB
TCGA-AX-A1C4	Alive	52	Endometrioid adenocarcinoma, NOS	8380/3	not reported	white	no	Pharmaceutical Therapy, NOS	Stage IB
TCGA-D1-A16R	Alive	39	Endometrioid adenocarcinoma, NOS	8380/3	not reported	white	no	Radiation Therapy, NOS	Stage IA
TCGA-D1-A16R	Alive	39	Endometrioid adenocarcinoma, NOS	8380/3	not reported	white	no	Pharmaceutical Therapy, NOS	Stage IA
TCGA-EY-A214	Alive	66	Endometrioid adenocarcinoma, NOS	8380/3	not reported	white	yes	Radiation Therapy, NOS	Stage IIIC1
TCGA-EY-A214	Alive	66	Endometrioid adenocarcinoma, NOS	8380/3	not reported	white	yes	Pharmaceutical Therapy, NOS	Stage IIIC1
TCGA-24-1464	Dead	70	Serous cystadenocarcinoma, NOS	8441/3	not reported	white	yes	Pharmaceutical Therapy, NOS	Stage IIIC
TCGA-24-1464	Dead	70	Serous cystadenocarcinoma, NOS	8441/3	not reported	white	yes	Radiation Therapy, NOS	Stage IIIC
TCGA-D1-A168	Alive	67	Endometrioid adenocarcinoma, NOS	8380/3	not reported	white	yes	Radiation Therapy, NOS	Stage IB
TCGA-D1-A168	Alive	67	Endometrioid adenocarcinoma, NOS	8380/3	not reported	white	no	Pharmaceutical Therapy, NOS	Stage IB
TCGA-57-1992	Alive	62	Serous cystadenocarcinoma, NOS	8441/3	not reported	not reported	no	Radiation Therapy, NOS	Stage IC
TCGA-57-1992	Alive	62	Serous cystadenocarcinoma, NOS	8441/3	not reported	not reported	yes	Pharmaceutical Therapy, NOS	Stage IC
C3N-02636	Dead	'--	Endometrioid adenocarcinoma, NOS	8380/3	'--	white	'--	'--	Stage I
TCGA-BG-A220	Alive	69	Endometrioid adenocarcinoma, NOS	8380/3	not reported	white	yes	Radiation Therapy, NOS	Stage IA
TCGA-BG-A220	Alive	69	Endometrioid adenocarcinoma, NOS	8380/3	not reported	white	no	Pharmaceutical Therapy, NOS	Stage IA
TCGA-AJ-A6NU	Alive	64	Endometrioid adenocarcinoma, NOS	8380/3	not reported	black or african american	no	Pharmaceutical Therapy, NOS	Stage II
TCGA-AJ-A6NU	Alive	64	Endometrioid adenocarcinoma, NOS	8380/3	not reported	black or african american	no	Radiation Therapy, NOS	Stage II
C3L-00898	Alive	'--	Endometrioid adenocarcinoma, NOS	8380/3	'--	white	'--	'--	Stage IIIB
C3L-01253	Alive	'--	Endometrioid adenocarcinoma, NOS	8380/3	'--	white	'--	'--	Stage I
TCGA-EO-A3L0	Alive	76	Endometrioid adenocarcinoma, NOS	8380/3	not reported	white	no	Pharmaceutical Therapy, NOS	Stage IA
TCGA-EO-A3L0	Alive	76	Endometrioid adenocarcinoma, NOS	8380/3	not reported	white	yes	Radiation Therapy, NOS	Stage IA
TCGA-29-1710	Dead	54	Serous cystadenocarcinoma, NOS	8441/3	not reported	white	yes	Pharmaceutical Therapy, NOS	Stage IIIC
TCGA-29-1710	Dead	54	Serous cystadenocarcinoma, NOS	8441/3	not reported	white	no	Radiation Therapy, NOS	Stage IIIC
TCGA-FI-A2EU	Alive	68	Serous cystadenocarcinoma, NOS	8441/3	not reported	not reported	no	Radiation Therapy, NOS	Stage IA
TCGA-FI-A2EU	Alive	68	Serous cystadenocarcinoma, NOS	8441/3	not reported	not reported	yes	Pharmaceutical Therapy, NOS	Stage IA
TCGA-04-1530	Dead	68	Serous cystadenocarcinoma, NOS	8441/3	not reported	white	yes	Pharmaceutical Therapy, NOS	Stage IIIC
TCGA-04-1530	Dead	68	Serous cystadenocarcinoma, NOS	8441/3	not reported	white	no	Radiation Therapy, NOS	Stage IIIC
TCGA-29-1697	Dead	62	Serous cystadenocarcinoma, NOS	8441/3	not reported	white	no	Radiation Therapy, NOS	Stage IIIC
TCGA-29-1697	Dead	62	Serous cystadenocarcinoma, NOS	8441/3	not reported	white	yes	Pharmaceutical Therapy, NOS	Stage IIIC
TCGA-29-2429	Dead	79	Serous cystadenocarcinoma, NOS	8441/3	not reported	white	not reported	Radiation Therapy, NOS	Stage IIIC
TCGA-29-2429	Dead	79	Serous cystadenocarcinoma, NOS	8441/3	not reported	white	not reported	Pharmaceutical Therapy, NOS	Stage IIIC
TCGA-FI-A2F4	Alive	64	Endometrioid adenocarcinoma, NOS	8380/3	not reported	black or african american	no	Pharmaceutical Therapy, NOS	Stage IC
TCGA-FI-A2F4	Alive	64	Endometrioid adenocarcinoma, NOS	8380/3	not reported	black or african american	no	Radiation Therapy, NOS	Stage IC
TCGA-E6-A1LX	Alive	40	Endometrioid adenocarcinoma, NOS	8380/3	not reported	white	no	Pharmaceutical Therapy, NOS	Stage IB
TCGA-E6-A1LX	Alive	40	Endometrioid adenocarcinoma, NOS	8380/3	not reported	white	yes	Radiation Therapy, NOS	Stage IB
C3N-00520	Dead	'--	Endometrioid adenocarcinoma, NOS	8380/3	'--	white	'--	'--	Stage III
TCGA-AP-A0LT	Alive	57	Endometrioid adenocarcinoma, NOS	8380/3	not reported	white	yes	Radiation Therapy, NOS	Stage II
TCGA-AP-A0LT	Alive	57	Endometrioid adenocarcinoma, NOS	8380/3	not reported	white	no	Pharmaceutical Therapy, NOS	Stage II
C3N-02302	Alive	'--	Endometrioid adenocarcinoma, NOS	8380/3	'--	white	'--	'--	Stage I
TCGA-AJ-A8CW	Alive	64	Endometrioid adenocarcinoma, NOS	8380/3	not reported	black or african american	not reported	Radiation Therapy, NOS	Stage IA
TCGA-AJ-A8CW	Alive	64	Endometrioid adenocarcinoma, NOS	8380/3	not reported	black or african american	not reported	Pharmaceutical Therapy, NOS	Stage IA
TCGA-AP-A0LM	Alive	33	Endometrioid adenocarcinoma, NOS	8380/3	not reported	black or african american	yes	Pharmaceutical Therapy, NOS	Stage IIIC2
TCGA-AP-A0LM	Alive	33	Endometrioid adenocarcinoma, NOS	8380/3	not reported	black or african american	yes	Radiation Therapy, NOS	Stage IIIC2
TCGA-13-1412	Dead	41	Serous cystadenocarcinoma, NOS	8441/3	not reported	white	yes	Pharmaceutical Therapy, NOS	Stage IV
TCGA-13-1412	Dead	41	Serous cystadenocarcinoma, NOS	8441/3	not reported	white	no	Radiation Therapy, NOS	Stage IV
TCGA-13-0725	Dead	44	Serous cystadenocarcinoma, NOS	8441/3	not reported	white	yes	Pharmaceutical Therapy, NOS	Stage IIIC
TCGA-13-0725	Dead	44	Serous cystadenocarcinoma, NOS	8441/3	not reported	white	no	Radiation Therapy, NOS	Stage IIIC
TCGA-B5-A0K9	Dead	88	Endometrioid adenocarcinoma, NOS	8380/3	not reported	white	no	Pharmaceutical Therapy, NOS	Stage II
TCGA-B5-A0K9	Dead	88	Endometrioid adenocarcinoma, NOS	8380/3	not reported	white	yes	Radiation Therapy, NOS	Stage II
TCGA-AP-A1E3	Alive	45	Endometrioid adenocarcinoma, NOS	8380/3	not reported	white	no	Radiation Therapy, NOS	Stage IIIC1
TCGA-AP-A1E3	Alive	45	Endometrioid adenocarcinoma, NOS	8380/3	not reported	white	yes	Pharmaceutical Therapy, NOS	Stage IIIC1
TCGA-29-1778	Alive	77	Serous cystadenocarcinoma, NOS	8441/3	not reported	white	yes	Pharmaceutical Therapy, NOS	Stage IIIC
TCGA-29-1778	Alive	77	Serous cystadenocarcinoma, NOS	8441/3	not reported	white	no	Radiation Therapy, NOS	Stage IIIC
TCGA-AP-A059	Alive	69	Endometrioid adenocarcinoma, NOS	8380/3	not reported	white	yes	Radiation Therapy, NOS	Stage IA
TCGA-AP-A059	Alive	69	Endometrioid adenocarcinoma, NOS	8380/3	not reported	white	no	Pharmaceutical Therapy, NOS	Stage IA
TCGA-AJ-A8CV	Alive	58	Endometrioid adenocarcinoma, NOS	8380/3	not reported	black or african american	yes	Radiation Therapy, NOS	Stage IB
TCGA-AJ-A8CV	Alive	58	Endometrioid adenocarcinoma, NOS	8380/3	not reported	black or african american	no	Pharmaceutical Therapy, NOS	Stage IB
C3N-01219	Alive	'--	Endometrioid adenocarcinoma, NOS	8380/3	'--	other	'--	'--	Stage III
TCGA-13-0919	Alive	52	Serous cystadenocarcinoma, NOS	8441/3	not reported	white	yes	Pharmaceutical Therapy, NOS	Stage IIIC
TCGA-13-0919	Alive	52	Serous cystadenocarcinoma, NOS	8441/3	not reported	white	no	Radiation Therapy, NOS	Stage IIIC
TCGA-30-1857	Dead	64	Serous cystadenocarcinoma, NOS	8441/3	not reported	white	no	Pharmaceutical Therapy, NOS	Stage IV
TCGA-30-1857	Dead	64	Serous cystadenocarcinoma, NOS	8441/3	not reported	white	no	Radiation Therapy, NOS	Stage IV
TCGA-A5-A0G9	Alive	79	Endometrioid adenocarcinoma, NOS	8380/3	not reported	white	no	Pharmaceutical Therapy, NOS	Stage IB
TCGA-A5-A0G9	Alive	79	Endometrioid adenocarcinoma, NOS	8380/3	not reported	white	no	Radiation Therapy, NOS	Stage IB
TCGA-AX-A1CK	Alive	58	Endometrioid adenocarcinoma, NOS	8380/3	not reported	white	no	Radiation Therapy, NOS	Stage IB
TCGA-AX-A1CK	Alive	58	Endometrioid adenocarcinoma, NOS	8380/3	not reported	white	yes	Pharmaceutical Therapy, NOS	Stage IB
TCGA-29-1783	Alive	58	Serous cystadenocarcinoma, NOS	8441/3	not reported	white	yes	Pharmaceutical Therapy, NOS	Stage IIIC
TCGA-29-1783	Alive	58	Serous cystadenocarcinoma, NOS	8441/3	not reported	white	no	Radiation Therapy, NOS	Stage IIIC
TCGA-25-1320	Dead	65	Serous cystadenocarcinoma, NOS	8441/3	not reported	white	yes	Pharmaceutical Therapy, NOS	Stage IIIC
TCGA-25-1320	Dead	65	Serous cystadenocarcinoma, NOS	8441/3	not reported	white	no	Radiation Therapy, NOS	Stage IIIC
TCGA-FI-A2D2	Dead	66	Serous cystadenocarcinoma, NOS	8441/3	not reported	white	yes	Pharmaceutical Therapy, NOS	Stage IB
TCGA-FI-A2D2	Dead	66	Serous cystadenocarcinoma, NOS	8441/3	not reported	white	no	Radiation Therapy, NOS	Stage IB
C3N-00383	Alive	'--	Endometrioid adenocarcinoma, NOS	8380/3	'--	other	'--	'--	Stage I
TCGA-D1-A2G6	Dead	53	Endometrioid adenocarcinoma, NOS	8380/3	not reported	white	not reported	Pharmaceutical Therapy, NOS	Stage IIIC
TCGA-D1-A2G6	Dead	53	Endometrioid adenocarcinoma, NOS	8380/3	not reported	white	not reported	Radiation Therapy, NOS	Stage IIIC
TCGA-DF-A2KS	Alive	69	Endometrioid adenocarcinoma, NOS	8380/3	not reported	not reported	no	Pharmaceutical Therapy, NOS	Stage IB
TCGA-DF-A2KS	Alive	69	Endometrioid adenocarcinoma, NOS	8380/3	not reported	not reported	yes	Radiation Therapy, NOS	Stage IB
TCGA-61-2097	Alive	71	Serous cystadenocarcinoma, NOS	8441/3	not reported	white	no	Radiation Therapy, NOS	Stage IIC
TCGA-61-2097	Alive	71	Serous cystadenocarcinoma, NOS	8441/3	not reported	white	yes	Pharmaceutical Therapy, NOS	Stage IIC
C3L-00086	Dead	'--	Endometrioid adenocarcinoma, NOS	8380/3	'--	white	'--	'--	Stage I
TCGA-61-1722	Alive	89	Serous cystadenocarcinoma, NOS	8441/3	not reported	white	no	Pharmaceutical Therapy, NOS	Stage IB
TCGA-61-1722	Alive	89	Serous cystadenocarcinoma, NOS	8441/3	not reported	white	no	Radiation Therapy, NOS	Stage IB
TCGA-D1-A3JP	Alive	61	Serous cystadenocarcinoma, NOS	8441/3	not reported	white	no	Pharmaceutical Therapy, NOS	Stage IA
TCGA-D1-A3JP	Alive	61	Serous cystadenocarcinoma, NOS	8441/3	not reported	white	yes	Radiation Therapy, NOS	Stage IA
TCGA-EY-A215	Alive	60	Endometrioid adenocarcinoma, NOS	8380/3	not reported	white	no	Pharmaceutical Therapy, NOS	Stage IB
TCGA-EY-A215	Alive	60	Endometrioid adenocarcinoma, NOS	8380/3	not reported	white	yes	Radiation Therapy, NOS	Stage IB
TCGA-57-1586	Alive	66	Serous cystadenocarcinoma, NOS	8441/3	not reported	white	yes	Pharmaceutical Therapy, NOS	Stage IIIC
TCGA-57-1586	Alive	66	Serous cystadenocarcinoma, NOS	8441/3	not reported	white	no	Radiation Therapy, NOS	Stage IIIC
TCGA-24-1417	Alive	54	Serous cystadenocarcinoma, NOS	8441/3	not reported	white	no	Radiation Therapy, NOS	Stage IV
TCGA-24-1417	Alive	54	Serous cystadenocarcinoma, NOS	8441/3	not reported	white	yes	Pharmaceutical Therapy, NOS	Stage IV
TCGA-10-0935	Dead	68	Serous cystadenocarcinoma, NOS	8441/3	not reported	white	no	Radiation Therapy, NOS	Stage IIIC
TCGA-10-0935	Dead	68	Serous cystadenocarcinoma, NOS	8441/3	not reported	white	yes	Pharmaceutical Therapy, NOS	Stage IIIC
TCGA-FI-A2D4	Dead	44	Endometrioid adenocarcinoma, NOS	8380/3	not reported	white	no	Radiation Therapy, NOS	Stage IIIC
TCGA-FI-A2D4	Dead	44	Endometrioid adenocarcinoma, NOS	8380/3	not reported	white	yes	Pharmaceutical Therapy, NOS	Stage IIIC
C3L-03264	Alive	'--	Endometrioid adenocarcinoma, NOS	8380/3	'--	white	'--	'--	Stage I
TCGA-AP-A05O	Alive	68	Endometrioid adenocarcinoma, NOS	8380/3	not reported	white	yes	Radiation Therapy, NOS	Stage IB
TCGA-AP-A05O	Alive	68	Endometrioid adenocarcinoma, NOS	8380/3	not reported	white	yes	Pharmaceutical Therapy, NOS	Stage IB
C3L-02392	Alive	'--	Endometrioid adenocarcinoma, NOS	8380/3	'--	white	'--	'--	Stage I
C3N-01007	Alive	'--	Endometrioid adenocarcinoma, NOS	8380/3	'--	white	'--	'--	Stage I
TCGA-24-1551	Dead	53	Serous cystadenocarcinoma, NOS	8441/3	not reported	white	no	Radiation Therapy, NOS	Stage IIIC
TCGA-24-1551	Dead	53	Serous cystadenocarcinoma, NOS	8441/3	not reported	white	yes	Pharmaceutical Therapy, NOS	Stage IIIC
HCM-CSHL-0810-C54	Alive	'--	Serous cystadenocarcinoma, NOS	8441/3	primary	black or african american	yes	Surgery, NOS	'--
HCM-CSHL-0810-C54	Alive	'--	Serous cystadenocarcinoma, NOS	8441/3	primary	black or african american	no	Hormone Therapy	'--
HCM-CSHL-0810-C54	Alive	'--	Serous cystadenocarcinoma, NOS	8441/3	primary	black or african american	no	Immunotherapy (Including Vaccines)	'--
HCM-CSHL-0810-C54	Alive	'--	Serous cystadenocarcinoma, NOS	8441/3	primary	black or african american	no	'--	'--
HCM-CSHL-0810-C54	Alive	'--	Serous cystadenocarcinoma, NOS	8441/3	primary	black or african american	no	Targeted Molecular Therapy	'--
HCM-CSHL-0810-C54	Alive	'--	Serous cystadenocarcinoma, NOS	8441/3	primary	black or african american	yes	Chemotherapy	'--
HCM-CSHL-0810-C54	Alive	'--	Serous cystadenocarcinoma, NOS	8441/3	primary	black or african american	yes	Chemotherapy	'--
HCM-CSHL-0810-C54	Alive	'--	Serous cystadenocarcinoma, NOS	8441/3	primary	black or african american	yes	External Beam Radiation	'--
TCGA-BG-A2AD	Alive	63	Endometrioid adenocarcinoma, NOS	8380/3	not reported	white	no	Radiation Therapy, NOS	Stage IIIB
TCGA-BG-A2AD	Alive	63	Endometrioid adenocarcinoma, NOS	8380/3	not reported	white	yes	Pharmaceutical Therapy, NOS	Stage IIIB
TCGA-13-1485	Dead	48	Serous cystadenocarcinoma, NOS	8441/3	not reported	white	no	Radiation Therapy, NOS	Stage IV
TCGA-13-1485	Dead	48	Serous cystadenocarcinoma, NOS	8441/3	not reported	white	yes	Pharmaceutical Therapy, NOS	Stage IV
TCGA-24-1435	Dead	57	Serous cystadenocarcinoma, NOS	8441/3	not reported	white	yes	Pharmaceutical Therapy, NOS	Stage IIIC
TCGA-24-1435	Dead	57	Serous cystadenocarcinoma, NOS	8441/3	not reported	white	no	Radiation Therapy, NOS	Stage IIIC
TCGA-23-2641	Alive	85	Serous cystadenocarcinoma, NOS	8441/3	not reported	white	yes	Pharmaceutical Therapy, NOS	Stage IIIC
TCGA-23-2641	Alive	85	Serous cystadenocarcinoma, NOS	8441/3	not reported	white	no	Radiation Therapy, NOS	Stage IIIC
TCGA-30-1891	Dead	61	Serous cystadenocarcinoma, NOS	8441/3	not reported	white	yes	Pharmaceutical Therapy, NOS	Stage IIIC
TCGA-30-1891	Dead	61	Serous cystadenocarcinoma, NOS	8441/3	not reported	white	no	Radiation Therapy, NOS	Stage IIIC
C3L-02357	Alive	'--	Endometrioid adenocarcinoma, NOS	8380/3	'--	white	'--	'--	Stage I
TCGA-A5-A0G2	Alive	57	Serous cystadenocarcinoma, NOS	8441/3	not reported	asian	no	Pharmaceutical Therapy, NOS	Stage IIIB
TCGA-A5-A0G2	Alive	57	Serous cystadenocarcinoma, NOS	8441/3	not reported	asian	yes	Radiation Therapy, NOS	Stage IIIB
TCGA-PG-A7D5	Alive	62	Serous cystadenocarcinoma, NOS	8441/3	not reported	black or african american	yes	Radiation Therapy, NOS	Stage IA
TCGA-PG-A7D5	Alive	62	Serous cystadenocarcinoma, NOS	8441/3	not reported	black or african american	yes	Pharmaceutical Therapy, NOS	Stage IA
C3N-03005	Dead	'--	Endometrioid adenocarcinoma, NOS	8380/3	'--	white	'--	'--	Stage I
TCGA-AX-A062	Alive	53	Endometrioid adenocarcinoma, NOS	8380/3	not reported	white	no	Pharmaceutical Therapy, NOS	Stage IB
TCGA-AX-A062	Alive	53	Endometrioid adenocarcinoma, NOS	8380/3	not reported	white	no	Radiation Therapy, NOS	Stage IB
TCGA-04-1349	Dead	69	Serous cystadenocarcinoma, NOS	8441/3	not reported	white	no	Radiation Therapy, NOS	Stage IV
TCGA-04-1349	Dead	69	Serous cystadenocarcinoma, NOS	8441/3	not reported	white	yes	Pharmaceutical Therapy, NOS	Stage IV
TCGA-25-2397	Dead	59	Serous cystadenocarcinoma, NOS	8441/3	not reported	white	no	Radiation Therapy, NOS	Stage IV
TCGA-25-2397	Dead	59	Serous cystadenocarcinoma, NOS	8441/3	not reported	white	not reported	Pharmaceutical Therapy, NOS	Stage IV
TCGA-24-1562	Dead	67	Serous cystadenocarcinoma, NOS	8441/3	not reported	white	no	Radiation Therapy, NOS	Stage IIIC
TCGA-24-1562	Dead	67	Serous cystadenocarcinoma, NOS	8441/3	not reported	white	yes	Pharmaceutical Therapy, NOS	Stage IIIC
TCGA-EO-A3B0	Alive	43	Endometrioid adenocarcinoma, NOS	8380/3	not reported	asian	no	Pharmaceutical Therapy, NOS	Stage IIIC2
TCGA-EO-A3B0	Alive	43	Endometrioid adenocarcinoma, NOS	8380/3	not reported	asian	no	Radiation Therapy, NOS	Stage IIIC2
TCGA-31-1950	Alive	76	Serous cystadenocarcinoma, NOS	8441/3	not reported	white	no	Radiation Therapy, NOS	Stage IIIC
TCGA-31-1950	Alive	76	Serous cystadenocarcinoma, NOS	8441/3	not reported	white	yes	Pharmaceutical Therapy, NOS	Stage IIIC
TCGA-AW-A1PO	Alive	66	Endometrioid adenocarcinoma, NOS	8380/3	not reported	white	no	Pharmaceutical Therapy, NOS	Stage IIIA
TCGA-AW-A1PO	Alive	66	Endometrioid adenocarcinoma, NOS	8380/3	not reported	white	no	Radiation Therapy, NOS	Stage IIIA
C3L-02347	Alive	'--	Endometrioid adenocarcinoma, NOS	8380/3	'--	white	'--	'--	Stage I
TCGA-D1-A0ZZ	Alive	80	Serous cystadenocarcinoma, NOS	8441/3	not reported	white	yes	Pharmaceutical Therapy, NOS	Stage IB
TCGA-D1-A0ZZ	Alive	80	Serous cystadenocarcinoma, NOS	8441/3	not reported	white	yes	Radiation Therapy, NOS	Stage IB
C3N-02789	Alive	'--	Endometrioid adenocarcinoma, NOS	8380/3	'--	white	'--	'--	Stage II
TCGA-23-1029	Alive	46	Serous cystadenocarcinoma, NOS	8441/3	not reported	white	no	Radiation Therapy, NOS	Stage IIIC
TCGA-23-1029	Alive	46	Serous cystadenocarcinoma, NOS	8441/3	not reported	white	yes	Pharmaceutical Therapy, NOS	Stage IIIC
TCGA-AX-A1CE	Alive	60	Endometrioid adenocarcinoma, NOS	8380/3	not reported	white	yes	Pharmaceutical Therapy, NOS	Stage IB
TCGA-AX-A1CE	Alive	60	Endometrioid adenocarcinoma, NOS	8380/3	not reported	white	yes	Radiation Therapy, NOS	Stage IB
TCGA-D1-A16J	Alive	61	Endometrioid adenocarcinoma, NOS	8380/3	not reported	white	yes	Radiation Therapy, NOS	Stage IIB
TCGA-D1-A16J	Alive	61	Endometrioid adenocarcinoma, NOS	8380/3	not reported	white	yes	Pharmaceutical Therapy, NOS	Stage IIB
C3L-00947	Alive	'--	Endometrioid adenocarcinoma, NOS	8380/3	'--	white	'--	'--	Stage I
TCGA-09-1673	Alive	50	Serous cystadenocarcinoma, NOS	8441/3	not reported	white	no	Radiation Therapy, NOS	Stage IV
TCGA-09-1673	Alive	50	Serous cystadenocarcinoma, NOS	8441/3	not reported	white	yes	Pharmaceutical Therapy, NOS	Stage IV
TCGA-57-1582	Dead	50	Serous cystadenocarcinoma, NOS	8441/3	not reported	white	no	Radiation Therapy, NOS	Stage IIIC
TCGA-57-1582	Dead	50	Serous cystadenocarcinoma, NOS	8441/3	not reported	white	yes	Pharmaceutical Therapy, NOS	Stage IIIC
TCGA-09-1666	Alive	57	Serous cystadenocarcinoma, NOS	8441/3	not reported	white	yes	Pharmaceutical Therapy, NOS	Stage IIIC
TCGA-09-1666	Alive	57	Serous cystadenocarcinoma, NOS	8441/3	not reported	white	no	Radiation Therapy, NOS	Stage IIIC
TCGA-BS-A0T9	Dead	39	Endometrioid adenocarcinoma, NOS	8380/3	not reported	native hawaiian or other pacific islander	yes	Radiation Therapy, NOS	Stage IVB
TCGA-BS-A0T9	Dead	39	Endometrioid adenocarcinoma, NOS	8380/3	not reported	native hawaiian or other pacific islander	yes	Pharmaceutical Therapy, NOS	Stage IVB
C3N-00333	Alive	'--	Endometrioid adenocarcinoma, NOS	8380/3	'--	other	'--	'--	Stage I
TCGA-BG-A0M9	Alive	73	Endometrioid adenocarcinoma, NOS	8380/3	not reported	white	no	Radiation Therapy, NOS	Stage IB
TCGA-BG-A0M9	Alive	73	Endometrioid adenocarcinoma, NOS	8380/3	not reported	white	no	Pharmaceutical Therapy, NOS	Stage IB
TCGA-13-1507	Dead	77	Serous cystadenocarcinoma, NOS	8441/3	not reported	white	yes	Pharmaceutical Therapy, NOS	Stage IIIC
TCGA-13-1507	Dead	77	Serous cystadenocarcinoma, NOS	8441/3	not reported	white	no	Radiation Therapy, NOS	Stage IIIC
TCGA-AJ-A3BK	Alive	68	Endometrioid adenocarcinoma, NOS	8380/3	not reported	white	no	Pharmaceutical Therapy, NOS	Stage IC
TCGA-AJ-A3BK	Alive	68	Endometrioid adenocarcinoma, NOS	8380/3	not reported	white	yes	Radiation Therapy, NOS	Stage IC
TCGA-36-2537	Alive	39	Serous cystadenocarcinoma, NOS	8441/3	not reported	not reported	yes	Pharmaceutical Therapy, NOS	Stage IIIC
TCGA-36-2537	Alive	39	Serous cystadenocarcinoma, NOS	8441/3	not reported	not reported	no	Radiation Therapy, NOS	Stage IIIC
TCGA-EO-A22R	Alive	56	Endometrioid adenocarcinoma, NOS	8380/3	not reported	not reported	yes	Radiation Therapy, NOS	Stage IB
TCGA-EO-A22R	Alive	56	Endometrioid adenocarcinoma, NOS	8380/3	not reported	not reported	no	Pharmaceutical Therapy, NOS	Stage IB
TCGA-61-2016	Dead	51	Serous cystadenocarcinoma, NOS	8441/3	not reported	white	no	Radiation Therapy, NOS	Stage IIIC
TCGA-61-2016	Dead	51	Serous cystadenocarcinoma, NOS	8441/3	not reported	white	yes	Pharmaceutical Therapy, NOS	Stage IIIC
TCGA-13-0758	Dead	60	Serous cystadenocarcinoma, NOS	8441/3	not reported	white	no	Radiation Therapy, NOS	Stage IV
TCGA-13-0758	Dead	60	Serous cystadenocarcinoma, NOS	8441/3	not reported	white	yes	Pharmaceutical Therapy, NOS	Stage IV
C3N-01342	Alive	'--	Endometrioid adenocarcinoma, NOS	8380/3	'--	white	'--	'--	Stage I
TCGA-BK-A0CA	Alive	61	Serous cystadenocarcinoma, NOS	8441/3	not reported	white	no	Radiation Therapy, NOS	Stage IIIC
TCGA-BK-A0CA	Alive	61	Serous cystadenocarcinoma, NOS	8441/3	not reported	white	yes	Pharmaceutical Therapy, NOS	Stage IIIC
C3L-01732	Alive	'--	Endometrioid adenocarcinoma, NOS	8380/3	'--	white	'--	'--	Stage II
TCGA-AP-A1DK	Alive	53	Endometrioid adenocarcinoma, NOS	8380/3	not reported	white	yes	Radiation Therapy, NOS	Stage IA
TCGA-AP-A1DK	Alive	53	Endometrioid adenocarcinoma, NOS	8380/3	not reported	white	no	Pharmaceutical Therapy, NOS	Stage IA
TCGA-24-2023	Dead	54	Serous cystadenocarcinoma, NOS	8441/3	not reported	white	no	Radiation Therapy, NOS	Stage IIIA
TCGA-24-2023	Dead	54	Serous cystadenocarcinoma, NOS	8441/3	not reported	white	yes	Pharmaceutical Therapy, NOS	Stage IIIA
TCGA-24-1563	Dead	66	Serous cystadenocarcinoma, NOS	8441/3	not reported	black or african american	yes	Pharmaceutical Therapy, NOS	Stage IIIC
TCGA-24-1563	Dead	66	Serous cystadenocarcinoma, NOS	8441/3	not reported	black or african american	no	Radiation Therapy, NOS	Stage IIIC
TCGA-AJ-A3BI	Alive	67	Endometrioid adenocarcinoma, NOS	8380/3	not reported	white	no	Radiation Therapy, NOS	Stage IA
TCGA-AJ-A3BI	Alive	67	Endometrioid adenocarcinoma, NOS	8380/3	not reported	white	yes	Pharmaceutical Therapy, NOS	Stage IA
TCGA-AX-A3FZ	Alive	33	Endometrioid adenocarcinoma, NOS	8380/3	not reported	white	not reported	Pharmaceutical Therapy, NOS	Stage IIIB
TCGA-AX-A3FZ	Alive	33	Endometrioid adenocarcinoma, NOS	8380/3	not reported	white	not reported	Radiation Therapy, NOS	Stage IIIB
TCGA-AX-A2HH	Alive	60	Endometrioid adenocarcinoma, NOS	8380/3	not reported	white	no	Pharmaceutical Therapy, NOS	Stage IA
TCGA-AX-A2HH	Alive	60	Endometrioid adenocarcinoma, NOS	8380/3	not reported	white	no	Radiation Therapy, NOS	Stage IA
TCGA-DI-A1BU	Alive	55	Serous cystadenocarcinoma, NOS	8441/3	not reported	white	yes	Radiation Therapy, NOS	Stage IIB
TCGA-DI-A1BU	Alive	55	Serous cystadenocarcinoma, NOS	8441/3	not reported	white	yes	Pharmaceutical Therapy, NOS	Stage IIB
TCGA-36-1580	Dead	82	Serous cystadenocarcinoma, NOS	8441/3	not reported	not reported	yes	Pharmaceutical Therapy, NOS	Stage IIIC
TCGA-36-1580	Dead	82	Serous cystadenocarcinoma, NOS	8441/3	not reported	not reported	no	Radiation Therapy, NOS	Stage IIIC
TCGA-A5-A0G1	Dead	67	Serous cystadenocarcinoma, NOS	8441/3	not reported	white	yes	Radiation Therapy, NOS	Stage IA
TCGA-A5-A0G1	Dead	67	Serous cystadenocarcinoma, NOS	8441/3	not reported	white	no	Pharmaceutical Therapy, NOS	Stage IA
TCGA-04-1336	Alive	55	Serous cystadenocarcinoma, NOS	8441/3	not reported	white	no	Radiation Therapy, NOS	Stage IIIB
TCGA-04-1336	Alive	55	Serous cystadenocarcinoma, NOS	8441/3	not reported	white	yes	Pharmaceutical Therapy, NOS	Stage IIIB
TCGA-AX-A2HC	Alive	53	Endometrioid adenocarcinoma, NOS	8380/3	not reported	black or african american	yes	Pharmaceutical Therapy, NOS	Stage IIIC
TCGA-AX-A2HC	Alive	53	Endometrioid adenocarcinoma, NOS	8380/3	not reported	black or african american	yes	Radiation Therapy, NOS	Stage IIIC
TCGA-BS-A0UL	Alive	54	Endometrioid adenocarcinoma, NOS	8380/3	not reported	native hawaiian or other pacific islander	no	Pharmaceutical Therapy, NOS	Stage IA
TCGA-BS-A0UL	Alive	54	Endometrioid adenocarcinoma, NOS	8380/3	not reported	native hawaiian or other pacific islander	no	Radiation Therapy, NOS	Stage IA
TCGA-D1-A16I	Dead	62	Serous cystadenocarcinoma, NOS	8441/3	not reported	white	yes	Pharmaceutical Therapy, NOS	Stage IC
TCGA-D1-A16I	Dead	62	Serous cystadenocarcinoma, NOS	8441/3	not reported	white	yes	Radiation Therapy, NOS	Stage IC
TCGA-29-1762	Dead	59	Serous cystadenocarcinoma, NOS	8441/3	not reported	white	yes	Pharmaceutical Therapy, NOS	Stage IV
TCGA-29-1762	Dead	59	Serous cystadenocarcinoma, NOS	8441/3	not reported	white	no	Radiation Therapy, NOS	Stage IV
TCGA-QS-A8F1	Dead	85	Serous cystadenocarcinoma, NOS	8441/3	not reported	black or african american	yes	Pharmaceutical Therapy, NOS	Stage IIIA
TCGA-QS-A8F1	Dead	85	Serous cystadenocarcinoma, NOS	8441/3	not reported	black or african american	no	Radiation Therapy, NOS	Stage IIIA
TCGA-13-0803	Dead	81	Serous cystadenocarcinoma, NOS	8441/3	not reported	white	no	Radiation Therapy, NOS	Stage IIIC
TCGA-13-0803	Dead	81	Serous cystadenocarcinoma, NOS	8441/3	not reported	white	yes	Pharmaceutical Therapy, NOS	Stage IIIC
TCGA-24-1434	Dead	59	Serous cystadenocarcinoma, NOS	8441/3	not reported	white	yes	Pharmaceutical Therapy, NOS	Stage IIIC
TCGA-24-1434	Dead	59	Serous cystadenocarcinoma, NOS	8441/3	not reported	white	no	Radiation Therapy, NOS	Stage IIIC
TCGA-04-1651	Dead	53	Serous cystadenocarcinoma, NOS	8441/3	not reported	white	yes	Pharmaceutical Therapy, NOS	Stage IIIC
TCGA-04-1651	Dead	53	Serous cystadenocarcinoma, NOS	8441/3	not reported	white	no	Radiation Therapy, NOS	Stage IIIC
TCGA-A5-A0GX	Alive	53	Endometrioid adenocarcinoma, NOS	8380/3	not reported	white	yes	Radiation Therapy, NOS	Stage IA
TCGA-A5-A0GX	Alive	53	Endometrioid adenocarcinoma, NOS	8380/3	not reported	white	no	Pharmaceutical Therapy, NOS	Stage IA
TCGA-23-2643	Alive	74	Serous cystadenocarcinoma, NOS	8441/3	not reported	white	no	Radiation Therapy, NOS	Stage IIIC
TCGA-23-2643	Alive	74	Serous cystadenocarcinoma, NOS	8441/3	not reported	white	yes	Pharmaceutical Therapy, NOS	Stage IIIC
C3L-02557	Alive	'--	Endometrioid adenocarcinoma, NOS	8380/3	'--	white	'--	'--	Stage I
TCGA-13-1501	Dead	50	Serous cystadenocarcinoma, NOS	8441/3	not reported	white	yes	Pharmaceutical Therapy, NOS	Stage IV
TCGA-13-1501	Dead	50	Serous cystadenocarcinoma, NOS	8441/3	not reported	white	no	Radiation Therapy, NOS	Stage IV
TCGA-30-1860	Dead	58	Serous cystadenocarcinoma, NOS	8441/3	not reported	white	yes	Radiation Therapy, NOS	Stage IIIC
TCGA-30-1860	Dead	58	Serous cystadenocarcinoma, NOS	8441/3	not reported	white	yes	Pharmaceutical Therapy, NOS	Stage IIIC
TCGA-61-1998	Alive	48	Serous cystadenocarcinoma, NOS	8441/3	not reported	white	yes	Pharmaceutical Therapy, NOS	Stage IIIC
TCGA-61-1998	Alive	48	Serous cystadenocarcinoma, NOS	8441/3	not reported	white	no	Radiation Therapy, NOS	Stage IIIC
C3L-01246	Alive	'--	Endometrioid adenocarcinoma, NOS	8380/3	'--	white	'--	'--	Stage I
TCGA-D1-A16D	Alive	49	Endometrioid adenocarcinoma, NOS	8380/3	not reported	white	yes	Pharmaceutical Therapy, NOS	Stage IC
TCGA-D1-A16D	Alive	49	Endometrioid adenocarcinoma, NOS	8380/3	not reported	white	yes	Radiation Therapy, NOS	Stage IC
TCGA-13-1498	Dead	73	Serous cystadenocarcinoma, NOS	8441/3	not reported	white	yes	Pharmaceutical Therapy, NOS	Stage IIIC
TCGA-13-1498	Dead	73	Serous cystadenocarcinoma, NOS	8441/3	not reported	white	no	Radiation Therapy, NOS	Stage IIIC
C3L-01064	Alive	'--	Endometrioid adenocarcinoma, NOS	8380/3	'--	white	'--	'--	Stage I
TCGA-EY-A548	Alive	83	Endometrioid adenocarcinoma, NOS	8380/3	not reported	black or african american	no	Pharmaceutical Therapy, NOS	Stage IA
TCGA-EY-A548	Alive	83	Endometrioid adenocarcinoma, NOS	8380/3	not reported	black or african american	no	Radiation Therapy, NOS	Stage IA
TCGA-13-2057	Alive	59	Serous cystadenocarcinoma, NOS	8441/3	not reported	white	yes	Pharmaceutical Therapy, NOS	Stage IIIC
TCGA-13-2057	Alive	59	Serous cystadenocarcinoma, NOS	8441/3	not reported	white	no	Radiation Therapy, NOS	Stage IIIC
C3L-00780	Alive	'--	Endometrioid adenocarcinoma, NOS	8380/3	'--	white	'--	'--	Stage IA
C3N-00155	Alive	'--	Endometrioid adenocarcinoma, NOS	8380/3	'--	white	'--	'--	Stage I
C3L-00137	Alive	'--	Endometrioid adenocarcinoma, NOS	8380/3	'--	white	'--	'--	Stage I
C3N-02027	Alive	'--	Endometrioid adenocarcinoma, NOS	8380/3	'--	other	'--	'--	Stage I
TCGA-25-1316	Dead	55	Serous cystadenocarcinoma, NOS	8441/3	not reported	white	yes	Pharmaceutical Therapy, NOS	Stage IIIC
TCGA-25-1316	Dead	55	Serous cystadenocarcinoma, NOS	8441/3	not reported	white	no	Radiation Therapy, NOS	Stage IIIC
TCGA-AP-A056	Alive	64	Endometrioid adenocarcinoma, NOS	8380/3	not reported	white	yes	Radiation Therapy, NOS	Stage II
TCGA-AP-A056	Alive	64	Endometrioid adenocarcinoma, NOS	8380/3	not reported	white	no	Pharmaceutical Therapy, NOS	Stage II
TCGA-B5-A0JX	Alive	62	Endometrioid adenocarcinoma, NOS	8380/3	not reported	white	no	Radiation Therapy, NOS	Stage IB
TCGA-B5-A0JX	Alive	62	Endometrioid adenocarcinoma, NOS	8380/3	not reported	white	no	Pharmaceutical Therapy, NOS	Stage IB
TCGA-13-0912	Dead	58	Serous cystadenocarcinoma, NOS	8441/3	not reported	white	no	Radiation Therapy, NOS	Stage IIIC
TCGA-13-0912	Dead	58	Serous cystadenocarcinoma, NOS	8441/3	not reported	white	yes	Pharmaceutical Therapy, NOS	Stage IIIC
TCGA-30-1862	Dead	65	Serous cystadenocarcinoma, NOS	8441/3	not reported	white	no	Radiation Therapy, NOS	Stage IV
TCGA-30-1862	Dead	65	Serous cystadenocarcinoma, NOS	8441/3	not reported	white	no	Pharmaceutical Therapy, NOS	Stage IV
C3N-00866	Alive	'--	Endometrioid adenocarcinoma, NOS	8380/3	'--	white	'--	'--	Stage I
C3L-02412	Alive	'--	Endometrioid adenocarcinoma, NOS	8380/3	'--	white	'--	'--	Stage I
C3N-00389	Alive	'--	Endometrioid adenocarcinoma, NOS	8380/3	'--	other	'--	'--	Stage I
TCGA-24-2281	Alive	68	Serous cystadenocarcinoma, NOS	8441/3	not reported	white	no	Radiation Therapy, NOS	Stage IIA
TCGA-24-2281	Alive	68	Serous cystadenocarcinoma, NOS	8441/3	not reported	white	yes	Pharmaceutical Therapy, NOS	Stage IIA
C3L-01282	Alive	'--	Endometrioid adenocarcinoma, NOS	8380/3	'--	white	'--	'--	Stage I
TCGA-DF-A2KV	Alive	55	Endometrioid adenocarcinoma, NOS	8380/3	not reported	not reported	not reported	Radiation Therapy, NOS	Stage IB
TCGA-DF-A2KV	Alive	55	Endometrioid adenocarcinoma, NOS	8380/3	not reported	not reported	not reported	Pharmaceutical Therapy, NOS	Stage IB
TCGA-BK-A0CB	Alive	60	Endometrioid adenocarcinoma, NOS	8380/3	not reported	white	no	Radiation Therapy, NOS	Stage IIIC
TCGA-BK-A0CB	Alive	60	Endometrioid adenocarcinoma, NOS	8380/3	not reported	white	yes	Pharmaceutical Therapy, NOS	Stage IIIC
C3L-02468	Alive	'--	Endometrioid adenocarcinoma, NOS	8380/3	'--	white	'--	'--	Stage I
TCGA-29-1770	Alive	54	Serous cystadenocarcinoma, NOS	8441/3	not reported	white	yes	Pharmaceutical Therapy, NOS	Stage IIIC
TCGA-29-1770	Alive	54	Serous cystadenocarcinoma, NOS	8441/3	not reported	white	no	Radiation Therapy, NOS	Stage IIIC
TCGA-A5-A0GW	Alive	46	Endometrioid adenocarcinoma, NOS	8380/3	not reported	asian	no	Pharmaceutical Therapy, NOS	Stage IA
TCGA-A5-A0GW	Alive	46	Endometrioid adenocarcinoma, NOS	8380/3	not reported	asian	yes	Radiation Therapy, NOS	Stage IA
C3N-00743	Alive	'--	Endometrioid adenocarcinoma, NOS	8380/3	'--	black or african american	'--	'--	Stage I
TCGA-DF-A2KY	Alive	49	Endometrioid adenocarcinoma, NOS	8380/3	not reported	not reported	yes	Pharmaceutical Therapy, NOS	Stage IVA
TCGA-DF-A2KY	Alive	49	Endometrioid adenocarcinoma, NOS	8380/3	not reported	not reported	no	Radiation Therapy, NOS	Stage IVA
TCGA-25-2400	Dead	76	Serous cystadenocarcinoma, NOS	8441/3	not reported	white	no	Radiation Therapy, NOS	Stage IIIC
TCGA-25-2400	Dead	76	Serous cystadenocarcinoma, NOS	8441/3	not reported	white	yes	Pharmaceutical Therapy, NOS	Stage IIIC
TCGA-13-0883	Dead	61	Serous cystadenocarcinoma, NOS	8441/3	not reported	white	yes	Pharmaceutical Therapy, NOS	Stage IIIC
TCGA-13-0883	Dead	61	Serous cystadenocarcinoma, NOS	8441/3	not reported	white	no	Radiation Therapy, NOS	Stage IIIC
TCGA-D1-A17K	Alive	74	Endometrioid adenocarcinoma, NOS	8380/3	not reported	white	no	Pharmaceutical Therapy, NOS	Stage IA
TCGA-D1-A17K	Alive	74	Endometrioid adenocarcinoma, NOS	8380/3	not reported	white	no	Radiation Therapy, NOS	Stage IA
TCGA-A5-A1OG	Dead	65	Serous cystadenocarcinoma, NOS	8441/3	not reported	asian	yes	Radiation Therapy, NOS	Stage IIIC2
TCGA-A5-A1OG	Dead	65	Serous cystadenocarcinoma, NOS	8441/3	not reported	asian	yes	Pharmaceutical Therapy, NOS	Stage IIIC2
TCGA-13-0899	Dead	60	Serous cystadenocarcinoma, NOS	8441/3	not reported	white	no	Radiation Therapy, NOS	Stage IIIC
TCGA-13-0899	Dead	60	Serous cystadenocarcinoma, NOS	8441/3	not reported	white	yes	Pharmaceutical Therapy, NOS	Stage IIIC
TCGA-B5-A0K6	Alive	58	Endometrioid adenocarcinoma, NOS	8380/3	not reported	white	no	Radiation Therapy, NOS	Stage IA
TCGA-B5-A0K6	Alive	58	Endometrioid adenocarcinoma, NOS	8380/3	not reported	white	no	Pharmaceutical Therapy, NOS	Stage IA
TCGA-29-1777	Alive	47	Serous cystadenocarcinoma, NOS	8441/3	not reported	white	no	Radiation Therapy, NOS	Stage IIIC
TCGA-29-1777	Alive	47	Serous cystadenocarcinoma, NOS	8441/3	not reported	white	yes	Pharmaceutical Therapy, NOS	Stage IIIC
TCGA-61-2101	Dead	55	Serous cystadenocarcinoma, NOS	8441/3	not reported	white	no	Radiation Therapy, NOS	Stage IIIC
TCGA-61-2101	Dead	55	Serous cystadenocarcinoma, NOS	8441/3	not reported	white	yes	Pharmaceutical Therapy, NOS	Stage IIIC
TCGA-B5-A1MY	Dead	62	Serous cystadenocarcinoma, NOS	8441/3	not reported	black or african american	yes	Pharmaceutical Therapy, NOS	Stage IIIC2
TCGA-B5-A1MY	Dead	62	Serous cystadenocarcinoma, NOS	8441/3	not reported	black or african american	yes	Radiation Therapy, NOS	Stage IIIC2
TCGA-24-1555	Dead	50	Serous cystadenocarcinoma, NOS	8441/3	not reported	white	yes	Pharmaceutical Therapy, NOS	Stage IIIC
TCGA-24-1555	Dead	50	Serous cystadenocarcinoma, NOS	8441/3	not reported	white	no	Radiation Therapy, NOS	Stage IIIC
TCGA-AJ-A23N	Dead	70	Serous cystadenocarcinoma, NOS	8441/3	not reported	white	yes	Radiation Therapy, NOS	Stage IIIA
TCGA-AJ-A23N	Dead	70	Serous cystadenocarcinoma, NOS	8441/3	not reported	white	yes	Pharmaceutical Therapy, NOS	Stage IIIA
TCGA-30-1853	Dead	58	Serous cystadenocarcinoma, NOS	8441/3	not reported	white	yes	Pharmaceutical Therapy, NOS	Stage IIIC
TCGA-30-1853	Dead	58	Serous cystadenocarcinoma, NOS	8441/3	not reported	white	no	Radiation Therapy, NOS	Stage IIIC
TCGA-24-1616	Dead	56	Serous cystadenocarcinoma, NOS	8441/3	not reported	white	yes	Pharmaceutical Therapy, NOS	Stage IIIC
TCGA-24-1616	Dead	56	Serous cystadenocarcinoma, NOS	8441/3	not reported	white	no	Radiation Therapy, NOS	Stage IIIC
TCGA-59-2372	Dead	73	Serous cystadenocarcinoma, NOS	8441/3	not reported	white	no	Radiation Therapy, NOS	Stage IIIC
TCGA-59-2372	Dead	73	Serous cystadenocarcinoma, NOS	8441/3	not reported	white	yes	Pharmaceutical Therapy, NOS	Stage IIIC
TCGA-EY-A1GU	Dead	66	Endometrioid adenocarcinoma, NOS	8380/3	not reported	black or african american	no	Pharmaceutical Therapy, NOS	Stage IB
TCGA-EY-A1GU	Dead	66	Endometrioid adenocarcinoma, NOS	8380/3	not reported	black or african american	yes	Radiation Therapy, NOS	Stage IB
C3L-02389	Alive	'--	Endometrioid adenocarcinoma, NOS	8380/3	'--	white	'--	'--	Stage I
TCGA-AP-A0LV	Alive	39	Endometrioid adenocarcinoma, NOS	8380/3	not reported	white	no	Radiation Therapy, NOS	Stage IA
TCGA-AP-A0LV	Alive	39	Endometrioid adenocarcinoma, NOS	8380/3	not reported	white	no	Pharmaceutical Therapy, NOS	Stage IA
TCGA-24-1419	Alive	62	Serous cystadenocarcinoma, NOS	8441/3	not reported	white	no	Radiation Therapy, NOS	Stage IIIC
TCGA-24-1419	Alive	62	Serous cystadenocarcinoma, NOS	8441/3	not reported	white	yes	Pharmaceutical Therapy, NOS	Stage IIIC
TCGA-A5-A0GV	Alive	67	Endometrioid adenocarcinoma, NOS	8380/3	not reported	white	no	Pharmaceutical Therapy, NOS	Stage IA
TCGA-A5-A0GV	Alive	67	Endometrioid adenocarcinoma, NOS	8380/3	not reported	white	yes	Radiation Therapy, NOS	Stage IA
TCGA-36-2547	Alive	64	Serous cystadenocarcinoma, NOS	8441/3	not reported	not reported	no	Radiation Therapy, NOS	Stage IIIC
TCGA-36-2547	Alive	64	Serous cystadenocarcinoma, NOS	8441/3	not reported	not reported	yes	Pharmaceutical Therapy, NOS	Stage IIIC
TCGA-13-0793	Alive	40	Serous cystadenocarcinoma, NOS	8441/3	not reported	white	yes	Pharmaceutical Therapy, NOS	Stage IV
TCGA-13-0793	Alive	40	Serous cystadenocarcinoma, NOS	8441/3	not reported	white	no	Radiation Therapy, NOS	Stage IV
C3N-01344	Dead	'--	Endometrioid adenocarcinoma, NOS	8380/3	'--	white	'--	'--	Stage I
TCGA-57-1585	Dead	57	Serous cystadenocarcinoma, NOS	8441/3	not reported	white	yes	Pharmaceutical Therapy, NOS	Stage IIIC
TCGA-57-1585	Dead	57	Serous cystadenocarcinoma, NOS	8441/3	not reported	white	no	Radiation Therapy, NOS	Stage IIIC
TCGA-PG-A916	Alive	70	Endometrioid adenocarcinoma, NOS	8380/3	not reported	black or african american	no	Pharmaceutical Therapy, NOS	Stage I
TCGA-PG-A916	Alive	70	Endometrioid adenocarcinoma, NOS	8380/3	not reported	black or african american	no	Radiation Therapy, NOS	Stage I
TCGA-EO-A1Y5	Alive	63	Serous cystadenocarcinoma, NOS	8441/3	not reported	not reported	yes	Pharmaceutical Therapy, NOS	Stage IIIC2
TCGA-EO-A1Y5	Alive	63	Serous cystadenocarcinoma, NOS	8441/3	not reported	not reported	yes	Radiation Therapy, NOS	Stage IIIC2
TCGA-13-0916	Alive	49	Serous cystadenocarcinoma, NOS	8441/3	not reported	white	no	Radiation Therapy, NOS	Stage IIIC
TCGA-13-0916	Alive	49	Serous cystadenocarcinoma, NOS	8441/3	not reported	white	yes	Pharmaceutical Therapy, NOS	Stage IIIC
TCGA-EO-A3KW	Alive	72	Serous cystadenocarcinoma, NOS	8441/3	not reported	not reported	yes	Pharmaceutical Therapy, NOS	Stage IA
TCGA-EO-A3KW	Alive	72	Serous cystadenocarcinoma, NOS	8441/3	not reported	not reported	yes	Radiation Therapy, NOS	Stage IA
C3L-01913	Alive	'--	Endometrioid adenocarcinoma, NOS	8380/3	'--	white	'--	'--	Stage III
TCGA-BS-A0U9	Alive	59	Endometrioid adenocarcinoma, NOS	8380/3	not reported	native hawaiian or other pacific islander	no	Radiation Therapy, NOS	Stage IIA
TCGA-BS-A0U9	Alive	59	Endometrioid adenocarcinoma, NOS	8380/3	not reported	native hawaiian or other pacific islander	no	Pharmaceutical Therapy, NOS	Stage IIA
TCGA-09-1670	Alive	57	Serous cystadenocarcinoma, NOS	8441/3	not reported	white	yes	Pharmaceutical Therapy, NOS	Stage IIIA
TCGA-09-1670	Alive	57	Serous cystadenocarcinoma, NOS	8441/3	not reported	white	no	Radiation Therapy, NOS	Stage IIIA
TCGA-FI-A2F8	Alive	64	Serous cystadenocarcinoma, NOS	8441/3	not reported	white	yes	Pharmaceutical Therapy, NOS	Stage II
TCGA-FI-A2F8	Alive	64	Serous cystadenocarcinoma, NOS	8441/3	not reported	white	no	Radiation Therapy, NOS	Stage II
TCGA-57-1994	Alive	63	Serous cystadenocarcinoma, NOS	8441/3	not reported	white	no	Radiation Therapy, NOS	'--
TCGA-57-1994	Alive	63	Serous cystadenocarcinoma, NOS	8441/3	not reported	white	no	Pharmaceutical Therapy, NOS	'--
TCGA-D1-A16F	Alive	60	Endometrioid adenocarcinoma, NOS	8380/3	not reported	white	no	Radiation Therapy, NOS	Stage IB
TCGA-D1-A16F	Alive	60	Endometrioid adenocarcinoma, NOS	8380/3	not reported	white	no	Pharmaceutical Therapy, NOS	Stage IB
TCGA-23-1123	Dead	59	Serous cystadenocarcinoma, NOS	8441/3	not reported	white	yes	Pharmaceutical Therapy, NOS	Stage IIIC
TCGA-23-1123	Dead	59	Serous cystadenocarcinoma, NOS	8441/3	not reported	white	no	Radiation Therapy, NOS	Stage IIIC
TCGA-FI-A3PV	Dead	68	Serous cystadenocarcinoma, NOS	8441/3	not reported	black or african american	not reported	Radiation Therapy, NOS	Stage IA
TCGA-FI-A3PV	Dead	68	Serous cystadenocarcinoma, NOS	8441/3	not reported	black or african american	not reported	Pharmaceutical Therapy, NOS	Stage IA
TCGA-AP-A0LN	Alive	56	Endometrioid adenocarcinoma, NOS	8380/3	not reported	black or african american	no	Pharmaceutical Therapy, NOS	Stage IA
TCGA-AP-A0LN	Alive	56	Endometrioid adenocarcinoma, NOS	8380/3	not reported	black or african american	no	Radiation Therapy, NOS	Stage IA
TCGA-13-1483	Dead	61	Serous cystadenocarcinoma, NOS	8441/3	not reported	white	no	Radiation Therapy, NOS	Stage IIIC
TCGA-13-1483	Dead	61	Serous cystadenocarcinoma, NOS	8441/3	not reported	white	yes	Pharmaceutical Therapy, NOS	Stage IIIC
TCGA-EY-A1GF	Alive	75	Endometrioid adenocarcinoma, NOS	8380/3	not reported	black or african american	no	Radiation Therapy, NOS	Stage IA
TCGA-EY-A1GF	Alive	75	Endometrioid adenocarcinoma, NOS	8380/3	not reported	black or african american	no	Pharmaceutical Therapy, NOS	Stage IA
TCGA-BG-A0VV	Alive	53	Endometrioid adenocarcinoma, NOS	8380/3	not reported	white	no	Radiation Therapy, NOS	Stage IA
TCGA-BG-A0VV	Alive	53	Endometrioid adenocarcinoma, NOS	8380/3	not reported	white	no	Pharmaceutical Therapy, NOS	Stage IA
TCGA-24-0968	Dead	59	Serous cystadenocarcinoma, NOS	8441/3	not reported	white	no	Radiation Therapy, NOS	Stage IIIC
TCGA-24-0968	Dead	59	Serous cystadenocarcinoma, NOS	8441/3	not reported	white	yes	Pharmaceutical Therapy, NOS	Stage IIIC
TCGA-31-1953	Alive	52	Serous cystadenocarcinoma, NOS	8441/3	not reported	asian	no	Radiation Therapy, NOS	Stage IIIC
TCGA-31-1953	Alive	52	Serous cystadenocarcinoma, NOS	8441/3	not reported	asian	yes	Pharmaceutical Therapy, NOS	Stage IIIC
TCGA-23-1113	Dead	48	Serous cystadenocarcinoma, NOS	8441/3	not reported	white	yes	Pharmaceutical Therapy, NOS	Stage IV
TCGA-23-1113	Dead	48	Serous cystadenocarcinoma, NOS	8441/3	not reported	white	no	Radiation Therapy, NOS	Stage IV
TCGA-24-1552	Dead	77	Serous cystadenocarcinoma, NOS	8441/3	not reported	white	yes	Pharmaceutical Therapy, NOS	Stage IIIC
TCGA-24-1552	Dead	77	Serous cystadenocarcinoma, NOS	8441/3	not reported	white	no	Radiation Therapy, NOS	Stage IIIC
TCGA-25-2396	Dead	71	Serous cystadenocarcinoma, NOS	8441/3	not reported	white	not reported	Pharmaceutical Therapy, NOS	Stage IIIC
TCGA-25-2396	Dead	71	Serous cystadenocarcinoma, NOS	8441/3	not reported	white	no	Radiation Therapy, NOS	Stage IIIC
TCGA-BG-A18B	Alive	53	Endometrioid adenocarcinoma, NOS	8380/3	not reported	white	no	Pharmaceutical Therapy, NOS	Stage I
TCGA-BG-A18B	Alive	53	Endometrioid adenocarcinoma, NOS	8380/3	not reported	white	no	Radiation Therapy, NOS	Stage I
TCGA-BG-A0VW	Alive	77	Endometrioid adenocarcinoma, NOS	8380/3	not reported	white	no	Pharmaceutical Therapy, NOS	Stage IA
TCGA-BG-A0VW	Alive	77	Endometrioid adenocarcinoma, NOS	8380/3	not reported	white	no	Radiation Therapy, NOS	Stage IA
TCGA-KP-A3W4	Dead	63	Serous cystadenocarcinoma, NOS	8441/3	not reported	white	yes	Pharmaceutical Therapy, NOS	Stage IIIA
TCGA-KP-A3W4	Dead	63	Serous cystadenocarcinoma, NOS	8441/3	not reported	white	no	Radiation Therapy, NOS	Stage IIIA
TCGA-24-1930	Dead	53	Serous cystadenocarcinoma, NOS	8441/3	not reported	white	yes	Radiation Therapy, NOS	Stage IIIC
TCGA-24-1930	Dead	53	Serous cystadenocarcinoma, NOS	8441/3	not reported	white	yes	Pharmaceutical Therapy, NOS	Stage IIIC
TCGA-EO-A22T	Alive	56	Endometrioid adenocarcinoma, NOS	8380/3	not reported	asian	no	Pharmaceutical Therapy, NOS	Stage II
TCGA-EO-A22T	Alive	56	Endometrioid adenocarcinoma, NOS	8380/3	not reported	asian	yes	Radiation Therapy, NOS	Stage II
TCGA-AX-A064	Alive	81	Endometrioid adenocarcinoma, NOS	8380/3	not reported	white	no	Radiation Therapy, NOS	Stage IIA
TCGA-AX-A064	Alive	81	Endometrioid adenocarcinoma, NOS	8380/3	not reported	white	no	Pharmaceutical Therapy, NOS	Stage IIA
C3N-02637	Alive	'--	Endometrioid adenocarcinoma, NOS	8380/3	'--	white	'--	'--	Stage I
TCGA-25-1315	Dead	50	Serous cystadenocarcinoma, NOS	8441/3	not reported	white	yes	Pharmaceutical Therapy, NOS	Stage IIIC
TCGA-25-1315	Dead	50	Serous cystadenocarcinoma, NOS	8441/3	not reported	white	no	Radiation Therapy, NOS	Stage IIIC
TCGA-D1-A17U	Alive	53	Endometrioid adenocarcinoma, NOS	8380/3	not reported	white	yes	Pharmaceutical Therapy, NOS	Stage IIIC2
TCGA-D1-A17U	Alive	53	Endometrioid adenocarcinoma, NOS	8380/3	not reported	white	yes	Radiation Therapy, NOS	Stage IIIC2
TCGA-13-0884	Dead	39	Serous cystadenocarcinoma, NOS	8441/3	not reported	white	no	Radiation Therapy, NOS	Stage IIIC
TCGA-13-0884	Dead	39	Serous cystadenocarcinoma, NOS	8441/3	not reported	white	yes	Pharmaceutical Therapy, NOS	Stage IIIC
TCGA-13-1492	Dead	66	Serous cystadenocarcinoma, NOS	8441/3	not reported	white	no	Radiation Therapy, NOS	Stage IIIC
TCGA-13-1492	Dead	66	Serous cystadenocarcinoma, NOS	8441/3	not reported	white	yes	Pharmaceutical Therapy, NOS	Stage IIIC
C3N-03417	Alive	'--	Endometrioid adenocarcinoma, NOS	8380/3	'--	white	'--	'--	Stage I
TCGA-09-1659	Dead	51	Serous cystadenocarcinoma, NOS	8441/3	not reported	white	no	Radiation Therapy, NOS	Stage IIIC
TCGA-09-1659	Dead	51	Serous cystadenocarcinoma, NOS	8441/3	not reported	white	yes	Pharmaceutical Therapy, NOS	Stage IIIC
TCGA-13-0762	Alive	65	Serous cystadenocarcinoma, NOS	8441/3	not reported	white	no	Radiation Therapy, NOS	Stage IIIC
TCGA-13-0762	Alive	65	Serous cystadenocarcinoma, NOS	8441/3	not reported	white	yes	Pharmaceutical Therapy, NOS	Stage IIIC
C3L-00156	Alive	'--	Endometrioid adenocarcinoma, NOS	8380/3	'--	white	'--	'--	Stage I
TCGA-DI-A2QY	Dead	64	Serous cystadenocarcinoma, NOS	8441/3	not reported	white	yes	Radiation Therapy, NOS	Stage IIB
TCGA-DI-A2QY	Dead	64	Serous cystadenocarcinoma, NOS	8441/3	not reported	white	yes	Pharmaceutical Therapy, NOS	Stage IIB
TCGA-24-1604	Dead	66	Serous cystadenocarcinoma, NOS	8441/3	not reported	white	no	Radiation Therapy, NOS	Stage IIIC
TCGA-24-1604	Dead	66	Serous cystadenocarcinoma, NOS	8441/3	not reported	white	yes	Pharmaceutical Therapy, NOS	Stage IIIC
TCGA-42-2588	Dead	61	Serous cystadenocarcinoma, NOS	8441/3	not reported	white	no	Radiation Therapy, NOS	Stage IV
TCGA-42-2588	Dead	61	Serous cystadenocarcinoma, NOS	8441/3	not reported	white	yes	Pharmaceutical Therapy, NOS	Stage IV
C3N-02372	Alive	'--	Endometrioid adenocarcinoma, NOS	8380/3	'--	other	'--	'--	Stage I
TCGA-10-0934	Dead	50	Serous cystadenocarcinoma, NOS	8441/3	not reported	white	no	Radiation Therapy, NOS	Stage IIIC
TCGA-10-0934	Dead	50	Serous cystadenocarcinoma, NOS	8441/3	not reported	white	yes	Pharmaceutical Therapy, NOS	Stage IIIC
TCGA-B5-A0JU	Alive	57	Endometrioid adenocarcinoma, NOS	8380/3	not reported	black or african american	no	Pharmaceutical Therapy, NOS	Stage IB
TCGA-B5-A0JU	Alive	57	Endometrioid adenocarcinoma, NOS	8380/3	not reported	black or african american	no	Radiation Therapy, NOS	Stage IB
TCGA-25-1626	Dead	65	Serous cystadenocarcinoma, NOS	8441/3	not reported	white	no	Radiation Therapy, NOS	Stage IIIC
TCGA-25-1626	Dead	65	Serous cystadenocarcinoma, NOS	8441/3	not reported	white	yes	Pharmaceutical Therapy, NOS	Stage IIIC
C3L-02408	Alive	'--	Endometrioid adenocarcinoma, NOS	8380/3	'--	white	'--	'--	Stage I
TCGA-QS-A5YR	Alive	61	Endometrioid adenocarcinoma, NOS	8380/3	not reported	black or african american	no	Radiation Therapy, NOS	Stage IIIB
TCGA-QS-A5YR	Alive	61	Endometrioid adenocarcinoma, NOS	8380/3	not reported	black or african american	no	Pharmaceutical Therapy, NOS	Stage IIIB
TCGA-23-2645	Alive	54	Serous cystadenocarcinoma, NOS	8441/3	not reported	asian	yes	Pharmaceutical Therapy, NOS	Stage IIIC
TCGA-23-2645	Alive	54	Serous cystadenocarcinoma, NOS	8441/3	not reported	asian	no	Radiation Therapy, NOS	Stage IIIC
C3N-00847	Alive	'--	Endometrioid adenocarcinoma, NOS	8380/3	'--	other	'--	'--	Stage III
TCGA-24-1548	Dead	57	Serous cystadenocarcinoma, NOS	8441/3	not reported	white	no	Radiation Therapy, NOS	Stage IIIC
TCGA-24-1548	Dead	57	Serous cystadenocarcinoma, NOS	8441/3	not reported	white	yes	Pharmaceutical Therapy, NOS	Stage IIIC
TCGA-09-1672	Alive	78	Serous cystadenocarcinoma, NOS	8441/3	not reported	white	no	Radiation Therapy, NOS	Stage IIIC
TCGA-09-1672	Alive	78	Serous cystadenocarcinoma, NOS	8441/3	not reported	white	yes	Pharmaceutical Therapy, NOS	Stage IIIC
TCGA-BG-A18C	Alive	72	Endometrioid adenocarcinoma, NOS	8380/3	not reported	white	no	Radiation Therapy, NOS	Stage IA
TCGA-BG-A18C	Alive	72	Endometrioid adenocarcinoma, NOS	8380/3	not reported	white	no	Pharmaceutical Therapy, NOS	Stage IA
TCGA-25-1312	Dead	69	Serous cystadenocarcinoma, NOS	8441/3	not reported	white	not reported	Pharmaceutical Therapy, NOS	Stage IV
TCGA-25-1312	Dead	69	Serous cystadenocarcinoma, NOS	8441/3	not reported	white	no	Radiation Therapy, NOS	Stage IV
TCGA-AJ-A3EJ	Dead	74	Serous cystadenocarcinoma, NOS	8441/3	not reported	white	no	Radiation Therapy, NOS	Stage IIIC2
TCGA-AJ-A3EJ	Dead	74	Serous cystadenocarcinoma, NOS	8441/3	not reported	white	no	Pharmaceutical Therapy, NOS	Stage IIIC2
TCGA-09-0364	Dead	80	Serous cystadenocarcinoma, NOS	8441/3	not reported	white	yes	Pharmaceutical Therapy, NOS	Stage IIC
TCGA-09-0364	Dead	80	Serous cystadenocarcinoma, NOS	8441/3	not reported	white	yes	Radiation Therapy, NOS	Stage IIC
TCGA-D1-A17L	Alive	81	Endometrioid adenocarcinoma, NOS	8380/3	not reported	white	no	Pharmaceutical Therapy, NOS	Stage IA
TCGA-D1-A17L	Alive	81	Endometrioid adenocarcinoma, NOS	8380/3	not reported	white	no	Radiation Therapy, NOS	Stage IA
TCGA-24-1846	Alive	45	Serous cystadenocarcinoma, NOS	8441/3	not reported	not reported	yes	Pharmaceutical Therapy, NOS	Stage IIIC
TCGA-24-1846	Alive	45	Serous cystadenocarcinoma, NOS	8441/3	not reported	not reported	no	Radiation Therapy, NOS	Stage IIIC
TCGA-BG-A0LW	Alive	47	Endometrioid adenocarcinoma, NOS	8380/3	not reported	white	no	Radiation Therapy, NOS	Stage IA
TCGA-BG-A0LW	Alive	47	Endometrioid adenocarcinoma, NOS	8380/3	not reported	white	no	Pharmaceutical Therapy, NOS	Stage IA
C3N-01537	Alive	'--	Endometrioid adenocarcinoma, NOS	8380/3	'--	other	'--	'--	Stage II
C3L-00090	Dead	'--	Endometrioid adenocarcinoma, NOS	8380/3	'--	white	'--	'--	Stage I
TCGA-AJ-A3QS	Alive	57	Serous cystadenocarcinoma, NOS	8441/3	not reported	black or african american	yes	Radiation Therapy, NOS	Stage IIIA
TCGA-AJ-A3QS	Alive	57	Serous cystadenocarcinoma, NOS	8441/3	not reported	black or african american	yes	Pharmaceutical Therapy, NOS	Stage IIIA
TCGA-25-1631	Dead	73	Serous cystadenocarcinoma, NOS	8441/3	not reported	white	no	Pharmaceutical Therapy, NOS	Stage IIIC
TCGA-25-1631	Dead	73	Serous cystadenocarcinoma, NOS	8441/3	not reported	white	no	Radiation Therapy, NOS	Stage IIIC
TCGA-24-0975	Dead	58	Serous cystadenocarcinoma, NOS	8441/3	not reported	white	no	Radiation Therapy, NOS	Stage IIIC
TCGA-24-0975	Dead	58	Serous cystadenocarcinoma, NOS	8441/3	not reported	white	yes	Pharmaceutical Therapy, NOS	Stage IIIC
TCGA-25-1321	Dead	65	Serous cystadenocarcinoma, NOS	8441/3	not reported	white	no	Radiation Therapy, NOS	Stage IIIC
TCGA-25-1321	Dead	65	Serous cystadenocarcinoma, NOS	8441/3	not reported	white	yes	Pharmaceutical Therapy, NOS	Stage IIIC
TCGA-29-1690	Dead	66	Serous cystadenocarcinoma, NOS	8441/3	not reported	white	yes	Pharmaceutical Therapy, NOS	Stage IIIC
TCGA-29-1690	Dead	66	Serous cystadenocarcinoma, NOS	8441/3	not reported	white	no	Radiation Therapy, NOS	Stage IIIC
TCGA-23-1111	Alive	63	Serous cystadenocarcinoma, NOS	8441/3	not reported	white	yes	Pharmaceutical Therapy, NOS	Stage IIIC
TCGA-23-1111	Alive	63	Serous cystadenocarcinoma, NOS	8441/3	not reported	white	no	Radiation Therapy, NOS	Stage IIIC
TCGA-EY-A1G7	Dead	86	Endometrioid adenocarcinoma, NOS	8380/3	not reported	white	no	Pharmaceutical Therapy, NOS	Stage II
TCGA-EY-A1G7	Dead	86	Endometrioid adenocarcinoma, NOS	8380/3	not reported	white	yes	Radiation Therapy, NOS	Stage II
TCGA-KP-A3VZ	Alive	69	Serous cystadenocarcinoma, NOS	8441/3	not reported	white	not reported	Radiation Therapy, NOS	Stage IV
TCGA-KP-A3VZ	Alive	69	Serous cystadenocarcinoma, NOS	8441/3	not reported	white	not reported	Pharmaceutical Therapy, NOS	Stage IV
TCGA-61-2096	Alive	56	Serous cystadenocarcinoma, NOS	8441/3	not reported	white	no	Radiation Therapy, NOS	Stage IC
TCGA-61-2096	Alive	56	Serous cystadenocarcinoma, NOS	8441/3	not reported	white	yes	Pharmaceutical Therapy, NOS	Stage IC
TCGA-AJ-A8CT	Alive	58	Endometrioid adenocarcinoma, NOS	8380/3	not reported	black or african american	not reported	Pharmaceutical Therapy, NOS	Stage IA
TCGA-AJ-A8CT	Alive	58	Endometrioid adenocarcinoma, NOS	8380/3	not reported	black or african american	not reported	Radiation Therapy, NOS	Stage IA
TCGA-BG-A0VX	Alive	58	Endometrioid adenocarcinoma, NOS	8380/3	not reported	white	no	Pharmaceutical Therapy, NOS	Stage IB
TCGA-BG-A0VX	Alive	58	Endometrioid adenocarcinoma, NOS	8380/3	not reported	white	yes	Radiation Therapy, NOS	Stage IB
TCGA-04-1369	Dead	53	Serous cystadenocarcinoma, NOS	8441/3	not reported	white	no	Radiation Therapy, NOS	Stage IIIC
TCGA-04-1369	Dead	53	Serous cystadenocarcinoma, NOS	8441/3	not reported	white	yes	Pharmaceutical Therapy, NOS	Stage IIIC
TCGA-D1-A17H	Alive	61	Endometrioid adenocarcinoma, NOS	8380/3	not reported	white	no	Pharmaceutical Therapy, NOS	Stage IB
TCGA-D1-A17H	Alive	61	Endometrioid adenocarcinoma, NOS	8380/3	not reported	white	no	Radiation Therapy, NOS	Stage IB
TCGA-13-0888	Dead	78	Serous cystadenocarcinoma, NOS	8441/3	not reported	white	no	Radiation Therapy, NOS	Stage IIIC
TCGA-13-0888	Dead	78	Serous cystadenocarcinoma, NOS	8441/3	not reported	white	yes	Pharmaceutical Therapy, NOS	Stage IIIC
TCGA-D1-A176	Alive	67	Endometrioid adenocarcinoma, NOS	8380/3	not reported	white	no	Radiation Therapy, NOS	Stage IB
TCGA-D1-A176	Alive	67	Endometrioid adenocarcinoma, NOS	8380/3	not reported	white	no	Pharmaceutical Therapy, NOS	Stage IB
TCGA-04-1331	Dead	78	Serous cystadenocarcinoma, NOS	8441/3	not reported	white	yes	Pharmaceutical Therapy, NOS	Stage IIIC
TCGA-04-1331	Dead	78	Serous cystadenocarcinoma, NOS	8441/3	not reported	white	no	Radiation Therapy, NOS	Stage IIIC
TCGA-AX-A3G8	Alive	76	Endometrioid adenocarcinoma, NOS	8380/3	not reported	white	not reported	Radiation Therapy, NOS	Stage IA
TCGA-AX-A3G8	Alive	76	Endometrioid adenocarcinoma, NOS	8380/3	not reported	white	not reported	Pharmaceutical Therapy, NOS	Stage IA
TCGA-24-1436	Dead	57	Serous cystadenocarcinoma, NOS	8441/3	not reported	white	yes	Pharmaceutical Therapy, NOS	Stage IIIC
TCGA-24-1436	Dead	57	Serous cystadenocarcinoma, NOS	8441/3	not reported	white	no	Radiation Therapy, NOS	Stage IIIC
TCGA-36-1575	Alive	83	Serous cystadenocarcinoma, NOS	8441/3	not reported	not reported	yes	Pharmaceutical Therapy, NOS	Stage IIIB
TCGA-36-1575	Alive	83	Serous cystadenocarcinoma, NOS	8441/3	not reported	not reported	no	Radiation Therapy, NOS	Stage IIIB
TCGA-29-2427	Alive	60	Serous cystadenocarcinoma, NOS	8441/3	not reported	white	no	Radiation Therapy, NOS	Stage IIIC
TCGA-29-2427	Alive	60	Serous cystadenocarcinoma, NOS	8441/3	not reported	white	yes	Pharmaceutical Therapy, NOS	Stage IIIC
TCGA-AX-A3FX	Dead	69	Endometrioid adenocarcinoma, NOS	8380/3	not reported	white	yes	Pharmaceutical Therapy, NOS	Stage IIB
TCGA-AX-A3FX	Dead	69	Endometrioid adenocarcinoma, NOS	8380/3	not reported	white	no	Radiation Therapy, NOS	Stage IIB
TCGA-D1-A17C	Alive	78	Endometrioid adenocarcinoma, NOS	8380/3	not reported	white	no	Radiation Therapy, NOS	Stage IA
TCGA-D1-A17C	Alive	78	Endometrioid adenocarcinoma, NOS	8380/3	not reported	white	no	Pharmaceutical Therapy, NOS	Stage IA
TCGA-04-1644	Dead	48	Serous cystadenocarcinoma, NOS	8441/3	not reported	white	no	Radiation Therapy, NOS	Stage IIIC
TCGA-04-1644	Dead	48	Serous cystadenocarcinoma, NOS	8441/3	not reported	white	yes	Pharmaceutical Therapy, NOS	Stage IIIC
TCGA-D1-A2G0	Alive	70	Serous cystadenocarcinoma, NOS	8441/3	not reported	white	not reported	Radiation Therapy, NOS	Stage IB
TCGA-D1-A2G0	Alive	70	Serous cystadenocarcinoma, NOS	8441/3	not reported	white	not reported	Pharmaceutical Therapy, NOS	Stage IB
TCGA-AX-A2HK	Dead	77	Endometrioid adenocarcinoma, NOS	8380/3	not reported	white	no	Pharmaceutical Therapy, NOS	Stage IIIC
TCGA-AX-A2HK	Dead	77	Endometrioid adenocarcinoma, NOS	8380/3	not reported	white	no	Radiation Therapy, NOS	Stage IIIC
TCGA-29-1693	Alive	72	Serous cystadenocarcinoma, NOS	8441/3	not reported	white	yes	Radiation Therapy, NOS	Stage IIIC
TCGA-29-1693	Alive	72	Serous cystadenocarcinoma, NOS	8441/3	not reported	white	yes	Pharmaceutical Therapy, NOS	Stage IIIC
TCGA-31-1944	Alive	47	Serous cystadenocarcinoma, NOS	8441/3	not reported	white	yes	Pharmaceutical Therapy, NOS	Stage IIIC
TCGA-31-1944	Alive	47	Serous cystadenocarcinoma, NOS	8441/3	not reported	white	no	Radiation Therapy, NOS	Stage IIIC
TCGA-23-1118	Alive	45	Serous cystadenocarcinoma, NOS	8441/3	not reported	white	no	Radiation Therapy, NOS	Stage IIIC
TCGA-23-1118	Alive	45	Serous cystadenocarcinoma, NOS	8441/3	not reported	white	yes	Pharmaceutical Therapy, NOS	Stage IIIC
TCGA-10-0936	Dead	69	Serous cystadenocarcinoma, NOS	8441/3	not reported	black or african american	no	Radiation Therapy, NOS	Stage IIIC
TCGA-10-0936	Dead	69	Serous cystadenocarcinoma, NOS	8441/3	not reported	black or african american	yes	Pharmaceutical Therapy, NOS	Stage IIIC
C3N-02978	Alive	'--	Endometrioid adenocarcinoma, NOS	8380/3	'--	white	'--	'--	Stage I
TCGA-59-2355	Dead	58	Serous cystadenocarcinoma, NOS	8441/3	not reported	white	yes	Pharmaceutical Therapy, NOS	Stage IV
TCGA-59-2355	Dead	58	Serous cystadenocarcinoma, NOS	8441/3	not reported	white	not reported	Radiation Therapy, NOS	Stage IV
TCGA-AJ-A23O	Dead	69	Endometrioid adenocarcinoma, NOS	8380/3	not reported	white	no	Radiation Therapy, NOS	Stage IB
TCGA-AJ-A23O	Dead	69	Endometrioid adenocarcinoma, NOS	8380/3	not reported	white	no	Pharmaceutical Therapy, NOS	Stage IB
TCGA-EY-A1GR	Alive	67	Endometrioid adenocarcinoma, NOS	8380/3	not reported	black or african american	no	Radiation Therapy, NOS	Stage IA
TCGA-EY-A1GR	Alive	67	Endometrioid adenocarcinoma, NOS	8380/3	not reported	black or african american	no	Pharmaceutical Therapy, NOS	Stage IA
TCGA-23-1116	Dead	83	Serous cystadenocarcinoma, NOS	8441/3	not reported	white	yes	Pharmaceutical Therapy, NOS	Stage IIIC
TCGA-23-1116	Dead	83	Serous cystadenocarcinoma, NOS	8441/3	not reported	white	no	Radiation Therapy, NOS	Stage IIIC
C3L-02741	Alive	'--	Endometrioid adenocarcinoma, NOS	8380/3	'--	white	'--	'--	Not Reported
TCGA-AJ-A3NH	Dead	90	Serous cystadenocarcinoma, NOS	8441/3	not reported	white	yes	Pharmaceutical Therapy, NOS	Stage IB
TCGA-AJ-A3NH	Dead	90	Serous cystadenocarcinoma, NOS	8441/3	not reported	white	no	Radiation Therapy, NOS	Stage IB
TCGA-EO-A1Y7	Alive	65	Endometrioid adenocarcinoma, NOS	8380/3	not reported	not reported	yes	Radiation Therapy, NOS	Stage IB
TCGA-EO-A1Y7	Alive	65	Endometrioid adenocarcinoma, NOS	8380/3	not reported	not reported	yes	Pharmaceutical Therapy, NOS	Stage IB
TCGA-AX-A3G7	Alive	71	Serous cystadenocarcinoma, NOS	8441/3	not reported	white	not reported	Pharmaceutical Therapy, NOS	Stage IVB
TCGA-AX-A3G7	Alive	71	Serous cystadenocarcinoma, NOS	8441/3	not reported	white	not reported	Radiation Therapy, NOS	Stage IVB
TCGA-61-2113	Dead	53	Serous cystadenocarcinoma, NOS	8441/3	not reported	white	yes	Pharmaceutical Therapy, NOS	Stage IIC
TCGA-61-2113	Dead	53	Serous cystadenocarcinoma, NOS	8441/3	not reported	white	no	Radiation Therapy, NOS	Stage IIC
TCGA-A5-A0GA	Dead	67	Endometrioid adenocarcinoma, NOS	8380/3	not reported	white	yes	Pharmaceutical Therapy, NOS	Stage IIIC2
TCGA-A5-A0GA	Dead	67	Endometrioid adenocarcinoma, NOS	8380/3	not reported	white	no	Radiation Therapy, NOS	Stage IIIC2
TCGA-13-1489	Dead	70	Serous cystadenocarcinoma, NOS	8441/3	not reported	white	yes	Pharmaceutical Therapy, NOS	Stage IIIC
TCGA-13-1489	Dead	70	Serous cystadenocarcinoma, NOS	8441/3	not reported	white	no	Radiation Therapy, NOS	Stage IIIC
C3L-02894	Dead	'--	Endometrioid adenocarcinoma, NOS	8380/3	'--	white	'--	'--	Stage IVB
TCGA-61-1738	Dead	60	Serous cystadenocarcinoma, NOS	8441/3	not reported	black or african american	no	Radiation Therapy, NOS	Stage IIIC
TCGA-61-1738	Dead	60	Serous cystadenocarcinoma, NOS	8441/3	not reported	black or african american	yes	Pharmaceutical Therapy, NOS	Stage IIIC
C3N-00334	Alive	'--	Endometrioid adenocarcinoma, NOS	8380/3	'--	other	'--	'--	Stage I
TCGA-BG-A0MO	Alive	63	Endometrioid adenocarcinoma, NOS	8380/3	not reported	white	no	Pharmaceutical Therapy, NOS	Stage IA
TCGA-BG-A0MO	Alive	63	Endometrioid adenocarcinoma, NOS	8380/3	not reported	white	yes	Radiation Therapy, NOS	Stage IA
C3N-01211	Alive	'--	Endometrioid adenocarcinoma, NOS	8380/3	'--	other	'--	'--	Stage II
TCGA-D1-A17R	Dead	58	Endometrioid adenocarcinoma, NOS	8380/3	not reported	white	no	Radiation Therapy, NOS	Stage IA
TCGA-D1-A17R	Dead	58	Endometrioid adenocarcinoma, NOS	8380/3	not reported	white	no	Pharmaceutical Therapy, NOS	Stage IA
TCGA-BG-A0M4	Alive	60	Endometrioid adenocarcinoma, NOS	8380/3	not reported	white	yes	Pharmaceutical Therapy, NOS	Stage IA
TCGA-BG-A0M4	Alive	60	Endometrioid adenocarcinoma, NOS	8380/3	not reported	white	no	Radiation Therapy, NOS	Stage IA
TCGA-25-2392	Dead	75	Serous cystadenocarcinoma, NOS	8441/3	not reported	white	no	Pharmaceutical Therapy, NOS	Stage IV
TCGA-25-2392	Dead	75	Serous cystadenocarcinoma, NOS	8441/3	not reported	white	no	Radiation Therapy, NOS	Stage IV
TCGA-D1-A103	Alive	87	Endometrioid adenocarcinoma, NOS	8380/3	not reported	white	no	Radiation Therapy, NOS	Stage IB
TCGA-D1-A103	Alive	87	Endometrioid adenocarcinoma, NOS	8380/3	not reported	white	no	Pharmaceutical Therapy, NOS	Stage IB
TCGA-29-1776	Alive	63	Serous cystadenocarcinoma, NOS	8441/3	not reported	black or african american	yes	Pharmaceutical Therapy, NOS	Stage IIIC
TCGA-29-1776	Alive	63	Serous cystadenocarcinoma, NOS	8441/3	not reported	black or african american	no	Radiation Therapy, NOS	Stage IIIC
TCGA-AP-A0LF	Alive	82	Endometrioid adenocarcinoma, NOS	8380/3	not reported	white	no	Pharmaceutical Therapy, NOS	Stage IVB
TCGA-AP-A0LF	Alive	82	Endometrioid adenocarcinoma, NOS	8380/3	not reported	white	no	Radiation Therapy, NOS	Stage IVB
TCGA-13-1495	Dead	60	Serous cystadenocarcinoma, NOS	8441/3	not reported	white	yes	Pharmaceutical Therapy, NOS	Stage IIIC
TCGA-13-1495	Dead	60	Serous cystadenocarcinoma, NOS	8441/3	not reported	white	no	Radiation Therapy, NOS	Stage IIIC
TCGA-AX-A1C7	Alive	77	Serous cystadenocarcinoma, NOS	8441/3	not reported	white	no	Radiation Therapy, NOS	Stage IB
TCGA-AX-A1C7	Alive	77	Serous cystadenocarcinoma, NOS	8441/3	not reported	white	yes	Pharmaceutical Therapy, NOS	Stage IB
TCGA-13-1511	Dead	52	Serous cystadenocarcinoma, NOS	8441/3	not reported	asian	yes	Pharmaceutical Therapy, NOS	Stage IV
TCGA-13-1511	Dead	52	Serous cystadenocarcinoma, NOS	8441/3	not reported	asian	no	Radiation Therapy, NOS	Stage IV
TCGA-EY-A54A	Alive	67	Endometrioid adenocarcinoma, NOS	8380/3	not reported	black or african american	yes	Pharmaceutical Therapy, NOS	Stage IIIC2
TCGA-EY-A54A	Alive	67	Endometrioid adenocarcinoma, NOS	8380/3	not reported	black or african american	yes	Radiation Therapy, NOS	Stage IIIC2
TCGA-59-2352	Dead	78	Serous cystadenocarcinoma, NOS	8441/3	not reported	white	not reported	Radiation Therapy, NOS	Stage IIIC
TCGA-59-2352	Dead	78	Serous cystadenocarcinoma, NOS	8441/3	not reported	white	not reported	Pharmaceutical Therapy, NOS	Stage IIIC
TCGA-24-1556	Dead	50	Serous cystadenocarcinoma, NOS	8441/3	not reported	white	yes	Pharmaceutical Therapy, NOS	Stage IIB
TCGA-24-1556	Dead	50	Serous cystadenocarcinoma, NOS	8441/3	not reported	white	yes	Radiation Therapy, NOS	Stage IIB
TCGA-61-1910	Alive	56	Serous cystadenocarcinoma, NOS	8441/3	not reported	white	yes	Pharmaceutical Therapy, NOS	Stage IIC
TCGA-61-1910	Alive	56	Serous cystadenocarcinoma, NOS	8441/3	not reported	white	no	Radiation Therapy, NOS	Stage IIC
TCGA-EY-A1GP	Alive	54	Endometrioid adenocarcinoma, NOS	8380/3	not reported	black or african american	no	Radiation Therapy, NOS	Stage IA
TCGA-EY-A1GP	Alive	54	Endometrioid adenocarcinoma, NOS	8380/3	not reported	black or african american	no	Pharmaceutical Therapy, NOS	Stage IA
TCGA-09-0365	Dead	70	Serous cystadenocarcinoma, NOS	8441/3	not reported	white	no	Radiation Therapy, NOS	Stage IIIC
TCGA-09-0365	Dead	70	Serous cystadenocarcinoma, NOS	8441/3	not reported	white	yes	Pharmaceutical Therapy, NOS	Stage IIIC
C3L-01275	Alive	'--	Endometrioid adenocarcinoma, NOS	8380/3	'--	not reported	'--	'--	Stage I
TCGA-57-1583	Dead	57	Serous cystadenocarcinoma, NOS	8441/3	not reported	black or african american	no	Radiation Therapy, NOS	Stage IIIC
TCGA-57-1583	Dead	57	Serous cystadenocarcinoma, NOS	8441/3	not reported	black or african american	yes	Pharmaceutical Therapy, NOS	Stage IIIC
TCGA-AJ-A3OJ	Alive	54	Endometrioid adenocarcinoma, NOS	8380/3	not reported	white	yes	Radiation Therapy, NOS	Stage II
TCGA-AJ-A3OJ	Alive	54	Endometrioid adenocarcinoma, NOS	8380/3	not reported	white	yes	Pharmaceutical Therapy, NOS	Stage II
TCGA-13-0765	Dead	50	Serous cystadenocarcinoma, NOS	8441/3	not reported	white	yes	Pharmaceutical Therapy, NOS	Stage IIIC
TCGA-13-0765	Dead	50	Serous cystadenocarcinoma, NOS	8441/3	not reported	white	no	Radiation Therapy, NOS	Stage IIIC
TCGA-61-2095	Dead	54	Serous cystadenocarcinoma, NOS	8441/3	not reported	white	no	Radiation Therapy, NOS	Stage IIIC
TCGA-61-2095	Dead	54	Serous cystadenocarcinoma, NOS	8441/3	not reported	white	yes	Pharmaceutical Therapy, NOS	Stage IIIC
C3L-01248	Alive	'--	Endometrioid adenocarcinoma, NOS	8380/3	'--	white	'--	'--	Stage I
TCGA-25-1317	Dead	66	Serous cystadenocarcinoma, NOS	8441/3	not reported	white	yes	Pharmaceutical Therapy, NOS	Stage IIIC
TCGA-25-1317	Dead	66	Serous cystadenocarcinoma, NOS	8441/3	not reported	white	no	Radiation Therapy, NOS	Stage IIIC
TCGA-FI-A2EY	Dead	63	Serous cystadenocarcinoma, NOS	8441/3	not reported	white	yes	Pharmaceutical Therapy, NOS	Stage IIIA
TCGA-FI-A2EY	Dead	63	Serous cystadenocarcinoma, NOS	8441/3	not reported	white	no	Radiation Therapy, NOS	Stage IIIA
TCGA-FI-A2D6	Dead	74	Endometrioid adenocarcinoma, NOS	8380/3	not reported	white	no	Radiation Therapy, NOS	Stage IB
TCGA-FI-A2D6	Dead	74	Endometrioid adenocarcinoma, NOS	8380/3	not reported	white	no	Pharmaceutical Therapy, NOS	Stage IB
TCGA-D1-A3DG	Dead	81	Endometrioid adenocarcinoma, NOS	8380/3	not reported	white	no	Pharmaceutical Therapy, NOS	Stage IVB
TCGA-D1-A3DG	Dead	81	Endometrioid adenocarcinoma, NOS	8380/3	not reported	white	no	Radiation Therapy, NOS	Stage IVB
C3L-03143	Dead	'--	Endometrioid adenocarcinoma, NOS	8380/3	'--	asian	'--	'--	Stage IVB
TCGA-42-2582	Dead	49	Serous cystadenocarcinoma, NOS	8441/3	not reported	white	yes	Radiation Therapy, NOS	Stage IIIC
TCGA-42-2582	Dead	49	Serous cystadenocarcinoma, NOS	8441/3	not reported	white	yes	Pharmaceutical Therapy, NOS	Stage IIIC
C3N-01526	Alive	'--	Endometrioid adenocarcinoma, NOS	8380/3	'--	other	'--	'--	Stage I
TCGA-13-0897	Dead	54	Serous cystadenocarcinoma, NOS	8441/3	not reported	white	yes	Pharmaceutical Therapy, NOS	Stage IIIC
TCGA-13-0897	Dead	54	Serous cystadenocarcinoma, NOS	8441/3	not reported	white	no	Radiation Therapy, NOS	Stage IIIC
C3N-03767	Dead	'--	Endometrioid adenocarcinoma, NOS	8380/3	'--	white	'--	'--	Stage II
TCGA-B5-A0K3	Dead	62	Endometrioid adenocarcinoma, NOS	8380/3	not reported	black or african american	no	Radiation Therapy, NOS	Stage IA
TCGA-B5-A0K3	Dead	62	Endometrioid adenocarcinoma, NOS	8380/3	not reported	black or african american	yes	Pharmaceutical Therapy, NOS	Stage IA
TCGA-25-1328	Dead	38	Serous cystadenocarcinoma, NOS	8441/3	not reported	white	no	Radiation Therapy, NOS	Stage IIIC
TCGA-25-1328	Dead	38	Serous cystadenocarcinoma, NOS	8441/3	not reported	white	yes	Pharmaceutical Therapy, NOS	Stage IIIC
TCGA-AX-A2HF	Alive	67	Serous cystadenocarcinoma, NOS	8441/3	not reported	white	yes	Pharmaceutical Therapy, NOS	Stage IB
TCGA-AX-A2HF	Alive	67	Serous cystadenocarcinoma, NOS	8441/3	not reported	white	yes	Radiation Therapy, NOS	Stage IB
TCGA-61-2102	Dead	74	Serous cystadenocarcinoma, NOS	8441/3	not reported	white	yes	Pharmaceutical Therapy, NOS	Stage IIIC
TCGA-61-2102	Dead	74	Serous cystadenocarcinoma, NOS	8441/3	not reported	white	no	Radiation Therapy, NOS	Stage IIIC
TCGA-AX-A2HG	Alive	56	Endometrioid adenocarcinoma, NOS	8380/3	not reported	white	yes	Radiation Therapy, NOS	Stage IC
TCGA-AX-A2HG	Alive	56	Endometrioid adenocarcinoma, NOS	8380/3	not reported	white	no	Pharmaceutical Therapy, NOS	Stage IC
TCGA-61-1901	Dead	65	Serous cystadenocarcinoma, NOS	8441/3	not reported	white	yes	Pharmaceutical Therapy, NOS	Stage IV
TCGA-61-1901	Dead	65	Serous cystadenocarcinoma, NOS	8441/3	not reported	white	yes	Radiation Therapy, NOS	Stage IV
TCGA-36-2542	Alive	59	Serous cystadenocarcinoma, NOS	8441/3	not reported	asian	no	Radiation Therapy, NOS	Stage IIIB
TCGA-36-2542	Alive	59	Serous cystadenocarcinoma, NOS	8441/3	not reported	asian	yes	Pharmaceutical Therapy, NOS	Stage IIIB
TCGA-61-1907	Alive	63	Serous cystadenocarcinoma, NOS	8441/3	not reported	white	yes	Pharmaceutical Therapy, NOS	Stage IIIC
TCGA-61-1907	Alive	63	Serous cystadenocarcinoma, NOS	8441/3	not reported	white	no	Radiation Therapy, NOS	Stage IIIC
TCGA-DF-A2L0	Dead	60	Endometrioid adenocarcinoma, NOS	8380/3	not reported	not reported	yes	Radiation Therapy, NOS	Stage IIIC
TCGA-DF-A2L0	Dead	60	Endometrioid adenocarcinoma, NOS	8380/3	not reported	not reported	yes	Pharmaceutical Therapy, NOS	Stage IIIC
TCGA-29-1771	Alive	76	Serous cystadenocarcinoma, NOS	8441/3	not reported	white	yes	Pharmaceutical Therapy, NOS	Stage IIIC
TCGA-29-1771	Alive	76	Serous cystadenocarcinoma, NOS	8441/3	not reported	white	no	Radiation Therapy, NOS	Stage IIIC
TCGA-BS-A0TC	Alive	69	Endometrioid adenocarcinoma, NOS	8380/3	not reported	asian	no	Radiation Therapy, NOS	Stage IB
TCGA-BS-A0TC	Alive	69	Endometrioid adenocarcinoma, NOS	8380/3	not reported	asian	no	Pharmaceutical Therapy, NOS	Stage IB
TCGA-AP-A0L9	Alive	71	Serous cystadenocarcinoma, NOS	8441/3	not reported	white	no	Radiation Therapy, NOS	Stage IA
TCGA-AP-A0L9	Alive	71	Serous cystadenocarcinoma, NOS	8441/3	not reported	white	no	Pharmaceutical Therapy, NOS	Stage IA
TCGA-24-2295	Dead	69	Serous cystadenocarcinoma, NOS	8441/3	not reported	white	no	Radiation Therapy, NOS	Stage IIIC
TCGA-24-2295	Dead	69	Serous cystadenocarcinoma, NOS	8441/3	not reported	white	yes	Pharmaceutical Therapy, NOS	Stage IIIC
C3L-00946	Alive	'--	Endometrioid adenocarcinoma, NOS	8380/3	'--	white	'--	'--	Stage I
TCGA-23-1109	Dead	62	Serous cystadenocarcinoma, NOS	8441/3	not reported	white	yes	Radiation Therapy, NOS	Stage IIIC
TCGA-23-1109	Dead	62	Serous cystadenocarcinoma, NOS	8441/3	not reported	white	yes	Pharmaceutical Therapy, NOS	Stage IIIC
TCGA-10-0938	Dead	80	Serous cystadenocarcinoma, NOS	8441/3	not reported	white	no	Radiation Therapy, NOS	Stage IIIC
TCGA-10-0938	Dead	80	Serous cystadenocarcinoma, NOS	8441/3	not reported	white	yes	Pharmaceutical Therapy, NOS	Stage IIIC
TCGA-09-2044	Alive	77	Serous cystadenocarcinoma, NOS	8441/3	not reported	asian	no	Radiation Therapy, NOS	Stage IIB
TCGA-09-2044	Alive	77	Serous cystadenocarcinoma, NOS	8441/3	not reported	asian	yes	Pharmaceutical Therapy, NOS	Stage IIB
TCGA-30-1855	Dead	61	Serous cystadenocarcinoma, NOS	8441/3	not reported	white	no	Pharmaceutical Therapy, NOS	Stage IIIC
TCGA-30-1855	Dead	61	Serous cystadenocarcinoma, NOS	8441/3	not reported	white	no	Radiation Therapy, NOS	Stage IIIC
TCGA-D1-A3DH	Alive	71	Endometrioid adenocarcinoma, NOS	8380/3	not reported	white	no	Pharmaceutical Therapy, NOS	Stage IA
TCGA-D1-A3DH	Alive	71	Endometrioid adenocarcinoma, NOS	8380/3	not reported	white	yes	Radiation Therapy, NOS	Stage IA
TCGA-36-1569	Alive	52	Serous cystadenocarcinoma, NOS	8441/3	not reported	white	no	Radiation Therapy, NOS	Stage IIIC
TCGA-36-1569	Alive	52	Serous cystadenocarcinoma, NOS	8441/3	not reported	white	yes	Pharmaceutical Therapy, NOS	Stage IIIC
TCGA-24-1557	Dead	49	Serous cystadenocarcinoma, NOS	8441/3	not reported	white	yes	Pharmaceutical Therapy, NOS	Stage IIIC
TCGA-24-1557	Dead	49	Serous cystadenocarcinoma, NOS	8441/3	not reported	white	no	Radiation Therapy, NOS	Stage IIIC
C3N-00880	Alive	'--	Endometrioid adenocarcinoma, NOS	8380/3	'--	white	'--	'--	Stage I
TCGA-AP-A0LH	Dead	60	Serous cystadenocarcinoma, NOS	8441/3	not reported	white	yes	Pharmaceutical Therapy, NOS	Stage IA
TCGA-AP-A0LH	Dead	60	Serous cystadenocarcinoma, NOS	8441/3	not reported	white	yes	Radiation Therapy, NOS	Stage IA
TCGA-D1-A17D	Alive	58	Endometrioid adenocarcinoma, NOS	8380/3	not reported	white	yes	Pharmaceutical Therapy, NOS	Stage IB
TCGA-D1-A17D	Alive	58	Endometrioid adenocarcinoma, NOS	8380/3	not reported	white	yes	Radiation Therapy, NOS	Stage IB
TCGA-24-1105	Dead	36	Serous cystadenocarcinoma, NOS	8441/3	not reported	white	yes	Radiation Therapy, NOS	Stage IIIC
TCGA-24-1105	Dead	36	Serous cystadenocarcinoma, NOS	8441/3	not reported	white	yes	Pharmaceutical Therapy, NOS	Stage IIIC
TCGA-13-0804	Dead	73	Serous cystadenocarcinoma, NOS	8441/3	not reported	white	no	Radiation Therapy, NOS	Stage IIIC
TCGA-13-0804	Dead	73	Serous cystadenocarcinoma, NOS	8441/3	not reported	white	yes	Pharmaceutical Therapy, NOS	Stage IIIC
TCGA-24-2298	Dead	55	Serous cystadenocarcinoma, NOS	8441/3	not reported	white	no	Radiation Therapy, NOS	Stage IIIC
TCGA-24-2298	Dead	55	Serous cystadenocarcinoma, NOS	8441/3	not reported	white	yes	Pharmaceutical Therapy, NOS	Stage IIIC
TCGA-AX-A0IU	Alive	79	Serous cystadenocarcinoma, NOS	8441/3	not reported	black or african american	yes	Pharmaceutical Therapy, NOS	Stage IIIC
TCGA-AX-A0IU	Alive	79	Serous cystadenocarcinoma, NOS	8441/3	not reported	black or african american	no	Radiation Therapy, NOS	Stage IIIC
TCGA-04-1370	Alive	52	Serous cystadenocarcinoma, NOS	8441/3	not reported	white	yes	Pharmaceutical Therapy, NOS	Stage IIIC
TCGA-04-1370	Alive	52	Serous cystadenocarcinoma, NOS	8441/3	not reported	white	no	Radiation Therapy, NOS	Stage IIIC
TCGA-59-A5PD	Dead	55	Serous cystadenocarcinoma, NOS	8441/3	not reported	black or african american	yes	Pharmaceutical Therapy, NOS	Stage IC
TCGA-59-A5PD	Dead	55	Serous cystadenocarcinoma, NOS	8441/3	not reported	black or african american	no	Radiation Therapy, NOS	Stage IC
TCGA-D1-A16Q	Alive	54	Endometrioid adenocarcinoma, NOS	8380/3	not reported	white	yes	Pharmaceutical Therapy, NOS	Stage II
TCGA-D1-A16Q	Alive	54	Endometrioid adenocarcinoma, NOS	8380/3	not reported	white	yes	Radiation Therapy, NOS	Stage II
TCGA-AJ-A3OL	Dead	55	Endometrioid adenocarcinoma, NOS	8380/3	not reported	white	yes	Pharmaceutical Therapy, NOS	Stage IIIA
TCGA-AJ-A3OL	Dead	55	Endometrioid adenocarcinoma, NOS	8380/3	not reported	white	no	Radiation Therapy, NOS	Stage IIIA
TCGA-29-1707	Alive	41	Serous cystadenocarcinoma, NOS	8441/3	not reported	white	no	Radiation Therapy, NOS	Stage IIC
TCGA-29-1707	Alive	41	Serous cystadenocarcinoma, NOS	8441/3	not reported	white	yes	Pharmaceutical Therapy, NOS	Stage IIC
TCGA-D1-A0ZS	Alive	54	Endometrioid adenocarcinoma, NOS	8380/3	not reported	white	yes	Radiation Therapy, NOS	Stage IB
TCGA-D1-A0ZS	Alive	54	Endometrioid adenocarcinoma, NOS	8380/3	not reported	white	no	Pharmaceutical Therapy, NOS	Stage IB
TCGA-25-1623	Dead	71	Serous cystadenocarcinoma, NOS	8441/3	not reported	white	yes	Pharmaceutical Therapy, NOS	Stage IV
TCGA-25-1623	Dead	71	Serous cystadenocarcinoma, NOS	8441/3	not reported	white	no	Radiation Therapy, NOS	Stage IV
TCGA-04-1364	Dead	61	Serous cystadenocarcinoma, NOS	8441/3	not reported	white	no	Radiation Therapy, NOS	Stage IIIC
TCGA-04-1364	Dead	61	Serous cystadenocarcinoma, NOS	8441/3	not reported	white	yes	Pharmaceutical Therapy, NOS	Stage IIIC
TCGA-23-1121	Alive	51	Serous cystadenocarcinoma, NOS	8441/3	not reported	not reported	no	Radiation Therapy, NOS	Stage IIIC
TCGA-23-1121	Alive	51	Serous cystadenocarcinoma, NOS	8441/3	not reported	not reported	yes	Pharmaceutical Therapy, NOS	Stage IIIC
TCGA-25-2042	Dead	60	Serous cystadenocarcinoma, NOS	8441/3	not reported	american indian or alaska native	yes	Pharmaceutical Therapy, NOS	Stage IIIC
TCGA-25-2042	Dead	60	Serous cystadenocarcinoma, NOS	8441/3	not reported	american indian or alaska native	no	Radiation Therapy, NOS	Stage IIIC
TCGA-13-1512	Alive	49	Serous cystadenocarcinoma, NOS	8441/3	not reported	white	yes	Pharmaceutical Therapy, NOS	Stage IIIC
TCGA-13-1512	Alive	49	Serous cystadenocarcinoma, NOS	8441/3	not reported	white	no	Radiation Therapy, NOS	Stage IIIC
TCGA-A5-A0GR	Alive	69	Endometrioid adenocarcinoma, NOS	8380/3	not reported	black or african american	no	Radiation Therapy, NOS	Stage IA
TCGA-A5-A0GR	Alive	69	Endometrioid adenocarcinoma, NOS	8380/3	not reported	black or african american	no	Pharmaceutical Therapy, NOS	Stage IA
TCGA-13-1819	Dead	59	Serous cystadenocarcinoma, NOS	8441/3	not reported	white	yes	Pharmaceutical Therapy, NOS	Stage IIC
TCGA-13-1819	Dead	59	Serous cystadenocarcinoma, NOS	8441/3	not reported	white	yes	Radiation Therapy, NOS	Stage IIC
C3N-01830	Alive	'--	Endometrioid adenocarcinoma, NOS	8380/3	'--	other	'--	'--	Stage I
TCGA-29-1768	Dead	50	Serous cystadenocarcinoma, NOS	8441/3	not reported	white	yes	Pharmaceutical Therapy, NOS	Stage IV
TCGA-29-1768	Dead	50	Serous cystadenocarcinoma, NOS	8441/3	not reported	white	no	Radiation Therapy, NOS	Stage IV
TCGA-09-2055	Alive	48	Serous cystadenocarcinoma, NOS	8441/3	not reported	white	no	Radiation Therapy, NOS	Stage IC
TCGA-09-2055	Alive	48	Serous cystadenocarcinoma, NOS	8441/3	not reported	white	yes	Pharmaceutical Therapy, NOS	Stage IC
TCGA-B5-A1MZ	Alive	54	Endometrioid adenocarcinoma, NOS	8380/3	not reported	white	no	Pharmaceutical Therapy, NOS	Stage IA
TCGA-B5-A1MZ	Alive	54	Endometrioid adenocarcinoma, NOS	8380/3	not reported	white	yes	Radiation Therapy, NOS	Stage IA
C3L-01639	Alive	'--	Endometrioid adenocarcinoma, NOS	8380/3	'--	white	'--	'--	Stage III
TCGA-AX-A3G4	Alive	60	Serous cystadenocarcinoma, NOS	8441/3	not reported	native hawaiian or other pacific islander	not reported	Radiation Therapy, NOS	Stage IIIC
TCGA-AX-A3G4	Alive	60	Serous cystadenocarcinoma, NOS	8441/3	not reported	native hawaiian or other pacific islander	not reported	Pharmaceutical Therapy, NOS	Stage IIIC
TCGA-A5-A2K2	Alive	77	Serous cystadenocarcinoma, NOS	8441/3	not reported	white	no	Radiation Therapy, NOS	Stage IA
TCGA-A5-A2K2	Alive	77	Serous cystadenocarcinoma, NOS	8441/3	not reported	white	yes	Pharmaceutical Therapy, NOS	Stage IA
C3N-02030	Alive	'--	Endometrioid adenocarcinoma, NOS	8380/3	'--	other	'--	'--	Stage I
TCGA-A5-A0G3	Alive	61	Serous cystadenocarcinoma, NOS	8441/3	not reported	black or african american	yes	Pharmaceutical Therapy, NOS	Stage IIIC2
TCGA-A5-A0G3	Alive	61	Serous cystadenocarcinoma, NOS	8441/3	not reported	black or african american	yes	Radiation Therapy, NOS	Stage IIIC2
TCGA-24-1923	Dead	51	Serous cystadenocarcinoma, NOS	8441/3	not reported	white	no	Radiation Therapy, NOS	Stage IIIC
TCGA-24-1923	Dead	51	Serous cystadenocarcinoma, NOS	8441/3	not reported	white	yes	Pharmaceutical Therapy, NOS	Stage IIIC
TCGA-AP-A1E0	Alive	40	Endometrioid adenocarcinoma, NOS	8380/3	not reported	white	yes	Pharmaceutical Therapy, NOS	Stage IIIC2
TCGA-AP-A1E0	Alive	40	Endometrioid adenocarcinoma, NOS	8380/3	not reported	white	no	Radiation Therapy, NOS	Stage IIIC2
TCGA-30-1869	Dead	50	Serous cystadenocarcinoma, NOS	8441/3	not reported	white	no	Radiation Therapy, NOS	Stage IV
TCGA-30-1869	Dead	50	Serous cystadenocarcinoma, NOS	8441/3	not reported	white	yes	Pharmaceutical Therapy, NOS	Stage IV
TCGA-61-1913	Alive	48	Serous cystadenocarcinoma, NOS	8441/3	not reported	white	yes	Pharmaceutical Therapy, NOS	Stage IIIB
TCGA-61-1913	Alive	48	Serous cystadenocarcinoma, NOS	8441/3	not reported	white	no	Radiation Therapy, NOS	Stage IIIB
C3L-00943	Alive	'--	Endometrioid adenocarcinoma, NOS	8380/3	'--	white	'--	'--	Stage I
TCGA-13-0920	Dead	65	Serous cystadenocarcinoma, NOS	8441/3	not reported	white	no	Radiation Therapy, NOS	Stage IIIC
TCGA-13-0920	Dead	65	Serous cystadenocarcinoma, NOS	8441/3	not reported	white	yes	Pharmaceutical Therapy, NOS	Stage IIIC
TCGA-61-2002	Alive	46	Serous cystadenocarcinoma, NOS	8441/3	not reported	white	no	Radiation Therapy, NOS	Stage IIIC
TCGA-61-2002	Alive	46	Serous cystadenocarcinoma, NOS	8441/3	not reported	white	yes	Pharmaceutical Therapy, NOS	Stage IIIC
TCGA-EY-A1GQ	Alive	76	Endometrioid adenocarcinoma, NOS	8380/3	not reported	white	yes	Pharmaceutical Therapy, NOS	Stage IB
TCGA-EY-A1GQ	Alive	76	Endometrioid adenocarcinoma, NOS	8380/3	not reported	white	yes	Radiation Therapy, NOS	Stage IB
TCGA-04-1356	Dead	62	Serous cystadenocarcinoma, NOS	8441/3	not reported	white	yes	Pharmaceutical Therapy, NOS	Stage IIC
TCGA-04-1356	Dead	62	Serous cystadenocarcinoma, NOS	8441/3	not reported	white	no	Radiation Therapy, NOS	Stage IIC
TCGA-09-1662	Dead	58	Serous cystadenocarcinoma, NOS	8441/3	not reported	white	no	Radiation Therapy, NOS	Stage IV
TCGA-09-1662	Dead	58	Serous cystadenocarcinoma, NOS	8441/3	not reported	white	yes	Pharmaceutical Therapy, NOS	Stage IV
TCGA-10-0925	Dead	58	Serous cystadenocarcinoma, NOS	8441/3	not reported	white	no	Radiation Therapy, NOS	Stage IIIB
TCGA-10-0925	Dead	58	Serous cystadenocarcinoma, NOS	8441/3	not reported	white	yes	Pharmaceutical Therapy, NOS	Stage IIIB
TCGA-29-1701	Dead	56	Serous cystadenocarcinoma, NOS	8441/3	not reported	white	no	Radiation Therapy, NOS	Stage IIIC
TCGA-29-1701	Dead	56	Serous cystadenocarcinoma, NOS	8441/3	not reported	white	yes	Pharmaceutical Therapy, NOS	Stage IIIC
TCGA-04-1342	Dead	80	Serous cystadenocarcinoma, NOS	8441/3	not reported	white	yes	Pharmaceutical Therapy, NOS	Stage IV
TCGA-04-1342	Dead	80	Serous cystadenocarcinoma, NOS	8441/3	not reported	white	no	Radiation Therapy, NOS	Stage IV
TCGA-24-2033	Dead	87	Serous cystadenocarcinoma, NOS	8441/3	not reported	white	no	Radiation Therapy, NOS	Stage IIIC
TCGA-24-2033	Dead	87	Serous cystadenocarcinoma, NOS	8441/3	not reported	white	yes	Pharmaceutical Therapy, NOS	Stage IIIC
TCGA-5S-A9Q8	Alive	51	Endometrioid adenocarcinoma, NOS	8380/3	not reported	black or african american	yes	Pharmaceutical Therapy, NOS	Stage IIIA
TCGA-5S-A9Q8	Alive	51	Endometrioid adenocarcinoma, NOS	8380/3	not reported	black or african american	yes	Radiation Therapy, NOS	Stage IIIA
TCGA-13-0903	Alive	42	Serous cystadenocarcinoma, NOS	8441/3	not reported	white	yes	Pharmaceutical Therapy, NOS	Stage IV
TCGA-13-0903	Alive	42	Serous cystadenocarcinoma, NOS	8441/3	not reported	white	no	Radiation Therapy, NOS	Stage IV
TCGA-61-1917	Dead	60	Serous cystadenocarcinoma, NOS	8441/3	not reported	white	yes	Pharmaceutical Therapy, NOS	Stage IIIB
TCGA-61-1917	Dead	60	Serous cystadenocarcinoma, NOS	8441/3	not reported	white	no	Radiation Therapy, NOS	Stage IIIB
TCGA-AX-A05W	Alive	60	Endometrioid adenocarcinoma, NOS	8380/3	not reported	white	no	Pharmaceutical Therapy, NOS	Stage IIB
TCGA-AX-A05W	Alive	60	Endometrioid adenocarcinoma, NOS	8380/3	not reported	white	no	Radiation Therapy, NOS	Stage IIB
TCGA-61-2110	Dead	56	Serous cystadenocarcinoma, NOS	8441/3	not reported	white	yes	Radiation Therapy, NOS	Stage IIIC
TCGA-61-2110	Dead	56	Serous cystadenocarcinoma, NOS	8441/3	not reported	white	yes	Pharmaceutical Therapy, NOS	Stage IIIC
TCGA-BG-A0MC	Alive	74	Endometrioid adenocarcinoma, NOS	8380/3	not reported	white	no	Pharmaceutical Therapy, NOS	Stage IA
TCGA-BG-A0MC	Alive	74	Endometrioid adenocarcinoma, NOS	8380/3	not reported	white	no	Radiation Therapy, NOS	Stage IA
C3L-00932	Alive	'--	Endometrioid adenocarcinoma, NOS	8380/3	'--	white	'--	'--	Stage I
TCGA-25-1625	Dead	66	Serous cystadenocarcinoma, NOS	8441/3	not reported	white	yes	Pharmaceutical Therapy, NOS	Stage IIIC
TCGA-25-1625	Dead	66	Serous cystadenocarcinoma, NOS	8441/3	not reported	white	no	Radiation Therapy, NOS	Stage IIIC
C3N-01876	Alive	'--	Endometrioid adenocarcinoma, NOS	8380/3	'--	white	'--	'--	Stage I
TCGA-AJ-A3IA	Alive	77	Serous cystadenocarcinoma, NOS	8441/3	not reported	white	no	Radiation Therapy, NOS	Stage IB
TCGA-AJ-A3IA	Alive	77	Serous cystadenocarcinoma, NOS	8441/3	not reported	white	no	Pharmaceutical Therapy, NOS	Stage IB
TCGA-AX-A2IO	Alive	83	Serous cystadenocarcinoma, NOS	8441/3	not reported	white	yes	Pharmaceutical Therapy, NOS	Stage IIA
TCGA-AX-A2IO	Alive	83	Serous cystadenocarcinoma, NOS	8441/3	not reported	white	yes	Radiation Therapy, NOS	Stage IIA
TCGA-A5-AB3J	Alive	52	Endometrioid adenocarcinoma, NOS	8380/3	not reported	black or african american	yes	Radiation Therapy, NOS	Stage II
TCGA-A5-AB3J	Alive	52	Endometrioid adenocarcinoma, NOS	8380/3	not reported	black or african american	yes	Pharmaceutical Therapy, NOS	Stage II
TCGA-23-1124	Dead	62	Serous cystadenocarcinoma, NOS	8441/3	not reported	white	yes	Pharmaceutical Therapy, NOS	Stage IIIC
TCGA-23-1124	Dead	62	Serous cystadenocarcinoma, NOS	8441/3	not reported	white	no	Radiation Therapy, NOS	Stage IIIC
TCGA-29-1696	Dead	43	Serous cystadenocarcinoma, NOS	8441/3	not reported	white	no	Radiation Therapy, NOS	Stage IIIC
TCGA-29-1696	Dead	43	Serous cystadenocarcinoma, NOS	8441/3	not reported	white	yes	Pharmaceutical Therapy, NOS	Stage IIIC
TCGA-23-1024	Alive	52	Serous cystadenocarcinoma, NOS	8441/3	not reported	white	no	Radiation Therapy, NOS	Stage IV
TCGA-23-1024	Alive	52	Serous cystadenocarcinoma, NOS	8441/3	not reported	white	yes	Pharmaceutical Therapy, NOS	Stage IV
TCGA-13-1817	Dead	56	Serous cystadenocarcinoma, NOS	8441/3	not reported	white	yes	Pharmaceutical Therapy, NOS	Stage IIIC
TCGA-13-1817	Dead	56	Serous cystadenocarcinoma, NOS	8441/3	not reported	white	no	Radiation Therapy, NOS	Stage IIIC
TCGA-D1-A16V	Dead	78	Endometrioid adenocarcinoma, NOS	8380/3	not reported	white	no	Radiation Therapy, NOS	Stage IIIC
TCGA-D1-A16V	Dead	78	Endometrioid adenocarcinoma, NOS	8380/3	not reported	white	no	Pharmaceutical Therapy, NOS	Stage IIIC
C3L-05848	Dead	'--	Endometrioid adenocarcinoma, NOS	8380/3	'--	white	'--	'--	Not Reported
TCGA-AX-A3FT	Alive	64	Endometrioid adenocarcinoma, NOS	8380/3	not reported	white	not reported	Pharmaceutical Therapy, NOS	Stage IB
TCGA-AX-A3FT	Alive	64	Endometrioid adenocarcinoma, NOS	8380/3	not reported	white	not reported	Radiation Therapy, NOS	Stage IB
C3L-02409	Alive	'--	Endometrioid adenocarcinoma, NOS	8380/3	'--	white	'--	'--	Stage I
TCGA-EY-A3QX	Dead	64	Serous cystadenocarcinoma, NOS	8441/3	not reported	white	no	Radiation Therapy, NOS	Stage IVB
TCGA-EY-A3QX	Dead	64	Serous cystadenocarcinoma, NOS	8441/3	not reported	white	yes	Pharmaceutical Therapy, NOS	Stage IVB
TCGA-BG-A0M3	Alive	74	Endometrioid adenocarcinoma, NOS	8380/3	not reported	white	no	Pharmaceutical Therapy, NOS	Stage IB
TCGA-BG-A0M3	Alive	74	Endometrioid adenocarcinoma, NOS	8380/3	not reported	white	yes	Radiation Therapy, NOS	Stage IB
TCGA-BG-A0M0	Alive	66	Endometrioid adenocarcinoma, NOS	8380/3	not reported	white	no	Radiation Therapy, NOS	Stage IA
TCGA-BG-A0M0	Alive	66	Endometrioid adenocarcinoma, NOS	8380/3	not reported	white	no	Pharmaceutical Therapy, NOS	Stage IA
TCGA-24-1927	Dead	59	Serous cystadenocarcinoma, NOS	8441/3	not reported	white	yes	Pharmaceutical Therapy, NOS	Stage IIIC
TCGA-24-1927	Dead	59	Serous cystadenocarcinoma, NOS	8441/3	not reported	white	no	Radiation Therapy, NOS	Stage IIIC
TCGA-AX-A3FS	Alive	82	Endometrioid adenocarcinoma, NOS	8380/3	not reported	white	not reported	Radiation Therapy, NOS	Stage IA
TCGA-AX-A3FS	Alive	82	Endometrioid adenocarcinoma, NOS	8380/3	not reported	white	not reported	Pharmaceutical Therapy, NOS	Stage IA
TCGA-13-0911	Dead	55	Serous cystadenocarcinoma, NOS	8441/3	not reported	white	yes	Pharmaceutical Therapy, NOS	Stage IV
TCGA-13-0911	Dead	55	Serous cystadenocarcinoma, NOS	8441/3	not reported	white	no	Radiation Therapy, NOS	Stage IV
C3L-00139	Dead	'--	Endometrioid adenocarcinoma, NOS	8380/3	'--	white	'--	'--	Stage III
C3L-02399	Alive	'--	Endometrioid adenocarcinoma, NOS	8380/3	'--	white	'--	'--	Stage I
TCGA-13-2065	Alive	71	Serous cystadenocarcinoma, NOS	8441/3	not reported	black or african american	no	Radiation Therapy, NOS	Stage IIIC
TCGA-13-2065	Alive	71	Serous cystadenocarcinoma, NOS	8441/3	not reported	black or african american	yes	Pharmaceutical Therapy, NOS	Stage IIIC
TCGA-BK-A139	Dead	74	Endometrioid adenocarcinoma, NOS	8380/3	not reported	white	no	Radiation Therapy, NOS	Stage IB
TCGA-BK-A139	Dead	74	Endometrioid adenocarcinoma, NOS	8380/3	not reported	white	no	Pharmaceutical Therapy, NOS	Stage IB
TCGA-13-1404	Alive	48	Serous cystadenocarcinoma, NOS	8441/3	not reported	white	no	Radiation Therapy, NOS	Stage IIIC
TCGA-13-1404	Alive	48	Serous cystadenocarcinoma, NOS	8441/3	not reported	white	yes	Pharmaceutical Therapy, NOS	Stage IIIC
TCGA-61-1914	Alive	65	Serous cystadenocarcinoma, NOS	8441/3	not reported	not reported	yes	Pharmaceutical Therapy, NOS	Stage IIIC
TCGA-61-1914	Alive	65	Serous cystadenocarcinoma, NOS	8441/3	not reported	not reported	no	Radiation Therapy, NOS	Stage IIIC
TCGA-EO-A3AU	Alive	72	Endometrioid adenocarcinoma, NOS	8380/3	not reported	not reported	yes	Pharmaceutical Therapy, NOS	Stage II
TCGA-EO-A3AU	Alive	72	Endometrioid adenocarcinoma, NOS	8380/3	not reported	not reported	yes	Radiation Therapy, NOS	Stage II
TCGA-BK-A6W4	Alive	62	Endometrioid adenocarcinoma, NOS	8380/3	not reported	black or african american	no	Pharmaceutical Therapy, NOS	Stage IA
TCGA-BK-A6W4	Alive	62	Endometrioid adenocarcinoma, NOS	8380/3	not reported	black or african american	yes	Radiation Therapy, NOS	Stage IA
TCGA-29-1704	Alive	61	Serous cystadenocarcinoma, NOS	8441/3	not reported	white	yes	Pharmaceutical Therapy, NOS	Stage IIIC
TCGA-29-1704	Alive	61	Serous cystadenocarcinoma, NOS	8441/3	not reported	white	yes	Radiation Therapy, NOS	Stage IIIC
TCGA-EO-A22S	Alive	58	Endometrioid adenocarcinoma, NOS	8380/3	not reported	not reported	no	Pharmaceutical Therapy, NOS	Stage IB
TCGA-EO-A22S	Alive	58	Endometrioid adenocarcinoma, NOS	8380/3	not reported	not reported	yes	Radiation Therapy, NOS	Stage IB
TCGA-D1-A16O	Alive	44	Endometrioid adenocarcinoma, NOS	8380/3	not reported	white	no	Radiation Therapy, NOS	Stage IB
TCGA-D1-A16O	Alive	44	Endometrioid adenocarcinoma, NOS	8380/3	not reported	white	no	Pharmaceutical Therapy, NOS	Stage IB
TCGA-29-2435	Alive	78	Serous cystadenocarcinoma, NOS	8441/3	not reported	white	not reported	Radiation Therapy, NOS	Stage IV
TCGA-29-2435	Alive	78	Serous cystadenocarcinoma, NOS	8441/3	not reported	white	yes	Pharmaceutical Therapy, NOS	Stage IV
TCGA-13-1408	Dead	59	Serous cystadenocarcinoma, NOS	8441/3	not reported	white	yes	Pharmaceutical Therapy, NOS	Stage IIIC
TCGA-13-1408	Dead	59	Serous cystadenocarcinoma, NOS	8441/3	not reported	white	no	Radiation Therapy, NOS	Stage IIIC
TCGA-13-0766	Dead	42	Serous cystadenocarcinoma, NOS	8441/3	not reported	white	no	Radiation Therapy, NOS	Stage IIIC
TCGA-13-0766	Dead	42	Serous cystadenocarcinoma, NOS	8441/3	not reported	white	yes	Pharmaceutical Therapy, NOS	Stage IIIC
TCGA-AJ-A2QL	Alive	60	Endometrioid adenocarcinoma, NOS	8380/3	not reported	white	no	Radiation Therapy, NOS	Stage IIIC1
TCGA-AJ-A2QL	Alive	60	Endometrioid adenocarcinoma, NOS	8380/3	not reported	white	yes	Pharmaceutical Therapy, NOS	Stage IIIC1
TCGA-13-0791	Dead	58	Serous cystadenocarcinoma, NOS	8441/3	not reported	white	no	Radiation Therapy, NOS	Stage IIIC
TCGA-13-0791	Dead	58	Serous cystadenocarcinoma, NOS	8441/3	not reported	white	yes	Pharmaceutical Therapy, NOS	Stage IIIC
TCGA-AX-A06D	Dead	82	Endometrioid adenocarcinoma, NOS	8380/3	not reported	white	no	Radiation Therapy, NOS	Stage IIIA
TCGA-AX-A06D	Dead	82	Endometrioid adenocarcinoma, NOS	8380/3	not reported	white	yes	Pharmaceutical Therapy, NOS	Stage IIIA
C3N-00379	Alive	'--	Endometrioid adenocarcinoma, NOS	8380/3	'--	other	'--	'--	Stage I
TCGA-13-0727	Dead	71	Serous cystadenocarcinoma, NOS	8441/3	not reported	white	yes	Pharmaceutical Therapy, NOS	Stage IIIC
TCGA-13-0727	Dead	71	Serous cystadenocarcinoma, NOS	8441/3	not reported	white	no	Radiation Therapy, NOS	Stage IIIC
C3L-01307	Dead	'--	Endometrioid adenocarcinoma, NOS	8380/3	'--	white	'--	'--	Stage IV
TCGA-25-1319	Dead	73	Serous cystadenocarcinoma, NOS	8441/3	not reported	white	no	Radiation Therapy, NOS	Stage IIIC
TCGA-25-1319	Dead	73	Serous cystadenocarcinoma, NOS	8441/3	not reported	white	yes	Pharmaceutical Therapy, NOS	Stage IIIC
TCGA-13-1505	Alive	63	Serous cystadenocarcinoma, NOS	8441/3	not reported	white	no	Radiation Therapy, NOS	Stage IIIC
TCGA-13-1505	Alive	63	Serous cystadenocarcinoma, NOS	8441/3	not reported	white	yes	Pharmaceutical Therapy, NOS	Stage IIIC
TCGA-D1-A0ZN	Alive	60	Endometrioid adenocarcinoma, NOS	8380/3	not reported	white	yes	Radiation Therapy, NOS	Stage IA
TCGA-D1-A0ZN	Alive	60	Endometrioid adenocarcinoma, NOS	8380/3	not reported	white	no	Pharmaceutical Therapy, NOS	Stage IA
TCGA-61-2111	Alive	61	Serous cystadenocarcinoma, NOS	8441/3	not reported	white	yes	Pharmaceutical Therapy, NOS	Stage IV
TCGA-61-2111	Alive	61	Serous cystadenocarcinoma, NOS	8441/3	not reported	white	no	Radiation Therapy, NOS	Stage IV
TCGA-30-1856	Dead	56	Serous cystadenocarcinoma, NOS	8441/3	not reported	white	yes	Pharmaceutical Therapy, NOS	Stage IIIC
TCGA-30-1856	Dead	56	Serous cystadenocarcinoma, NOS	8441/3	not reported	white	no	Radiation Therapy, NOS	Stage IIIC
C3L-02125	Alive	'--	Endometrioid adenocarcinoma, NOS	8380/3	'--	white	'--	'--	Stage III
TCGA-13-0886	Alive	67	Serous cystadenocarcinoma, NOS	8441/3	not reported	white	no	Radiation Therapy, NOS	Stage IIIC
TCGA-13-0886	Alive	67	Serous cystadenocarcinoma, NOS	8441/3	not reported	white	yes	Pharmaceutical Therapy, NOS	Stage IIIC
TCGA-E6-A1LZ	Alive	76	Serous cystadenocarcinoma, NOS	8441/3	not reported	black or african american	yes	Radiation Therapy, NOS	Stage IA
TCGA-E6-A1LZ	Alive	76	Serous cystadenocarcinoma, NOS	8441/3	not reported	black or african american	yes	Pharmaceutical Therapy, NOS	Stage IA
C3L-01256	Alive	'--	Endometrioid adenocarcinoma, NOS	8380/3	'--	white	'--	'--	Stage I
TCGA-29-1692	Dead	58	Serous cystadenocarcinoma, NOS	8441/3	not reported	white	no	Radiation Therapy, NOS	Stage IIIC
TCGA-29-1692	Dead	58	Serous cystadenocarcinoma, NOS	8441/3	not reported	white	yes	Pharmaceutical Therapy, NOS	Stage IIIC
TCGA-BK-A0C9	Alive	57	Endometrioid adenocarcinoma, NOS	8380/3	not reported	white	no	Pharmaceutical Therapy, NOS	Stage IB
TCGA-BK-A0C9	Alive	57	Endometrioid adenocarcinoma, NOS	8380/3	not reported	white	no	Radiation Therapy, NOS	Stage IB
TCGA-04-1341	Alive	85	Serous cystadenocarcinoma, NOS	8441/3	not reported	white	no	Radiation Therapy, NOS	'--
TCGA-04-1341	Alive	85	Serous cystadenocarcinoma, NOS	8441/3	not reported	white	not reported	Pharmaceutical Therapy, NOS	'--
TCGA-61-1911	Alive	55	Serous cystadenocarcinoma, NOS	8441/3	not reported	white	yes	Pharmaceutical Therapy, NOS	Stage IIA
TCGA-61-1911	Alive	55	Serous cystadenocarcinoma, NOS	8441/3	not reported	white	no	Radiation Therapy, NOS	Stage IIA
TCGA-61-1995	Alive	43	Serous cystadenocarcinoma, NOS	8441/3	not reported	white	no	Radiation Therapy, NOS	Stage IIIC
TCGA-61-1995	Alive	43	Serous cystadenocarcinoma, NOS	8441/3	not reported	white	yes	Pharmaceutical Therapy, NOS	Stage IIIC
TCGA-10-0927	Dead	65	Serous cystadenocarcinoma, NOS	8441/3	not reported	not reported	yes	Pharmaceutical Therapy, NOS	Stage IIIC
TCGA-10-0927	Dead	65	Serous cystadenocarcinoma, NOS	8441/3	not reported	not reported	no	Radiation Therapy, NOS	Stage IIIC
TCGA-EY-A1GO	Alive	65	Endometrioid adenocarcinoma, NOS	8380/3	not reported	white	yes	Radiation Therapy, NOS	Stage IIIC1
TCGA-EY-A1GO	Alive	65	Endometrioid adenocarcinoma, NOS	8380/3	not reported	white	yes	Pharmaceutical Therapy, NOS	Stage IIIC1
C3L-00770	Alive	'--	Endometrioid adenocarcinoma, NOS	8380/3	'--	white	'--	'--	Stage I
TCGA-FI-A2EW	Alive	71	Serous cystadenocarcinoma, NOS	8441/3	not reported	black or african american	no	Radiation Therapy, NOS	Stage IIB
TCGA-FI-A2EW	Alive	71	Serous cystadenocarcinoma, NOS	8441/3	not reported	black or african american	yes	Pharmaceutical Therapy, NOS	Stage IIB
C3L-02119	Alive	'--	Endometrioid adenocarcinoma, NOS	8380/3	'--	white	'--	'--	Stage I
TCGA-20-1684	Alive	51	Serous cystadenocarcinoma, NOS	8441/3	not reported	white	no	Radiation Therapy, NOS	Stage IIIC
TCGA-20-1684	Alive	51	Serous cystadenocarcinoma, NOS	8441/3	not reported	white	yes	Pharmaceutical Therapy, NOS	Stage IIIC
TCGA-10-0933	Dead	77	Serous cystadenocarcinoma, NOS	8441/3	not reported	white	yes	Pharmaceutical Therapy, NOS	Stage IIIC
TCGA-10-0933	Dead	77	Serous cystadenocarcinoma, NOS	8441/3	not reported	white	no	Radiation Therapy, NOS	Stage IIIC
TCGA-DI-A1NN	Alive	63	Serous cystadenocarcinoma, NOS	8441/3	not reported	white	yes	Pharmaceutical Therapy, NOS	Stage IIIC
TCGA-DI-A1NN	Alive	63	Serous cystadenocarcinoma, NOS	8441/3	not reported	white	no	Radiation Therapy, NOS	Stage IIIC
C3N-01172	Alive	'--	Endometrioid adenocarcinoma, NOS	8380/3	'--	white	'--	'--	Stage I
TCGA-25-1325	Dead	77	Serous cystadenocarcinoma, NOS	8441/3	not reported	white	not reported	Pharmaceutical Therapy, NOS	Stage IV
TCGA-25-1325	Dead	77	Serous cystadenocarcinoma, NOS	8441/3	not reported	white	no	Radiation Therapy, NOS	Stage IV
C3N-00859	Alive	'--	Endometrioid adenocarcinoma, NOS	8380/3	'--	white	'--	'--	Stage III
TCGA-29-1769	Alive	40	Serous cystadenocarcinoma, NOS	8441/3	not reported	white	no	Radiation Therapy, NOS	Stage IIIC
TCGA-29-1769	Alive	40	Serous cystadenocarcinoma, NOS	8441/3	not reported	white	yes	Pharmaceutical Therapy, NOS	Stage IIIC
TCGA-A5-A0GJ	Alive	44	Endometrioid adenocarcinoma, NOS	8380/3	not reported	white	yes	Pharmaceutical Therapy, NOS	Stage IA
TCGA-A5-A0GJ	Alive	44	Endometrioid adenocarcinoma, NOS	8380/3	not reported	white	no	Radiation Therapy, NOS	Stage IA
TCGA-20-1682	Alive	56	Serous cystadenocarcinoma, NOS	8441/3	not reported	white	yes	Pharmaceutical Therapy, NOS	Stage IIIC
TCGA-20-1682	Alive	56	Serous cystadenocarcinoma, NOS	8441/3	not reported	white	no	Radiation Therapy, NOS	Stage IIIC
TCGA-24-1849	Alive	80	Serous cystadenocarcinoma, NOS	8441/3	not reported	white	yes	Pharmaceutical Therapy, NOS	Stage IIIC
TCGA-24-1849	Alive	80	Serous cystadenocarcinoma, NOS	8441/3	not reported	white	no	Radiation Therapy, NOS	Stage IIIC
TCGA-25-1329	Dead	76	Serous cystadenocarcinoma, NOS	8441/3	not reported	white	not reported	Radiation Therapy, NOS	Stage IIIC
TCGA-25-1329	Dead	76	Serous cystadenocarcinoma, NOS	8441/3	not reported	white	yes	Pharmaceutical Therapy, NOS	Stage IIIC
TCGA-BG-A0YU	Alive	37	Endometrioid adenocarcinoma, NOS	8380/3	not reported	white	no	Radiation Therapy, NOS	Stage IA
TCGA-BG-A0YU	Alive	37	Endometrioid adenocarcinoma, NOS	8380/3	not reported	white	no	Pharmaceutical Therapy, NOS	Stage IA
TCGA-2E-A9G8	Alive	59	Endometrioid adenocarcinoma, NOS	8380/3	not reported	black or african american	yes	Pharmaceutical Therapy, NOS	Stage III
TCGA-2E-A9G8	Alive	59	Endometrioid adenocarcinoma, NOS	8380/3	not reported	black or african american	yes	Radiation Therapy, NOS	Stage III
TCGA-24-0970	Dead	63	Serous cystadenocarcinoma, NOS	8441/3	not reported	white	no	Radiation Therapy, NOS	Stage IIIC
TCGA-24-0970	Dead	63	Serous cystadenocarcinoma, NOS	8441/3	not reported	white	yes	Pharmaceutical Therapy, NOS	Stage IIIC
TCGA-AX-A06B	Alive	72	Endometrioid adenocarcinoma, NOS	8380/3	not reported	white	no	Pharmaceutical Therapy, NOS	Stage IIA
TCGA-AX-A06B	Alive	72	Endometrioid adenocarcinoma, NOS	8380/3	not reported	white	yes	Radiation Therapy, NOS	Stage IIA
TCGA-DF-A2KU	Alive	'--	Endometrioid adenocarcinoma, NOS	8380/3	not reported	not reported	no	Pharmaceutical Therapy, NOS	Stage IB
TCGA-DF-A2KU	Alive	'--	Endometrioid adenocarcinoma, NOS	8380/3	not reported	not reported	yes	Radiation Therapy, NOS	Stage IB
C3N-00850	Alive	'--	Endometrioid adenocarcinoma, NOS	8380/3	'--	other	'--	'--	Stage I
C3L-02384	Alive	'--	Endometrioid adenocarcinoma, NOS	8380/3	'--	white	'--	'--	Stage II
TCGA-EY-A1GK	Alive	74	Endometrioid adenocarcinoma, NOS	8380/3	not reported	white	yes	Radiation Therapy, NOS	Stage IB
TCGA-EY-A1GK	Alive	74	Endometrioid adenocarcinoma, NOS	8380/3	not reported	white	no	Pharmaceutical Therapy, NOS	Stage IB
TCGA-BG-A0M2	Alive	62	Endometrioid adenocarcinoma, NOS	8380/3	not reported	white	no	Pharmaceutical Therapy, NOS	Stage IB
TCGA-BG-A0M2	Alive	62	Endometrioid adenocarcinoma, NOS	8380/3	not reported	white	yes	Radiation Therapy, NOS	Stage IB
TCGA-A5-A0GM	Alive	53	Endometrioid adenocarcinoma, NOS	8380/3	not reported	white	no	Pharmaceutical Therapy, NOS	Stage IA
TCGA-A5-A0GM	Alive	53	Endometrioid adenocarcinoma, NOS	8380/3	not reported	white	no	Radiation Therapy, NOS	Stage IA
TCGA-24-2280	Alive	74	Serous cystadenocarcinoma, NOS	8441/3	not reported	white	no	Radiation Therapy, NOS	Stage IIIC
TCGA-24-2280	Alive	74	Serous cystadenocarcinoma, NOS	8441/3	not reported	white	yes	Pharmaceutical Therapy, NOS	Stage IIIC
TCGA-24-1920	Alive	74	Serous cystadenocarcinoma, NOS	8441/3	not reported	white	yes	Pharmaceutical Therapy, NOS	Stage IIIC
TCGA-24-1920	Alive	74	Serous cystadenocarcinoma, NOS	8441/3	not reported	white	no	Radiation Therapy, NOS	Stage IIIC
TCGA-36-2549	Alive	54	Serous cystadenocarcinoma, NOS	8441/3	not reported	not reported	yes	Pharmaceutical Therapy, NOS	Stage IIC
TCGA-36-2549	Alive	54	Serous cystadenocarcinoma, NOS	8441/3	not reported	not reported	no	Radiation Therapy, NOS	Stage IIC
C3L-00605	Alive	'--	Endometrioid adenocarcinoma, NOS	8380/3	'--	white	'--	'--	Stage I
C3N-00337	Alive	'--	Endometrioid adenocarcinoma, NOS	8380/3	'--	other	'--	'--	Stage I
C3L-02216	Alive	'--	Endometrioid adenocarcinoma, NOS	8380/3	'--	white	'--	'--	Stage III
TCGA-61-1727	Alive	74	Serous cystadenocarcinoma, NOS	8441/3	not reported	white	no	Radiation Therapy, NOS	Stage IC
TCGA-61-1727	Alive	74	Serous cystadenocarcinoma, NOS	8441/3	not reported	white	yes	Pharmaceutical Therapy, NOS	Stage IC
TCGA-29-2431	Alive	59	Serous cystadenocarcinoma, NOS	8441/3	not reported	white	no	Radiation Therapy, NOS	Stage IIIC
TCGA-29-2431	Alive	59	Serous cystadenocarcinoma, NOS	8441/3	not reported	white	yes	Pharmaceutical Therapy, NOS	Stage IIIC
C3L-00008	Alive	'--	Endometrioid adenocarcinoma, NOS	8380/3	'--	white	'--	'--	Stage I
TCGA-24-2267	Dead	58	Serous cystadenocarcinoma, NOS	8441/3	not reported	white	yes	Pharmaceutical Therapy, NOS	Stage IIB
TCGA-24-2267	Dead	58	Serous cystadenocarcinoma, NOS	8441/3	not reported	white	no	Radiation Therapy, NOS	Stage IIB
TCGA-10-0930	Dead	70	Serous cystadenocarcinoma, NOS	8441/3	not reported	white	yes	Pharmaceutical Therapy, NOS	Stage IIIC
TCGA-10-0930	Dead	70	Serous cystadenocarcinoma, NOS	8441/3	not reported	white	no	Radiation Therapy, NOS	Stage IIIC
TCGA-24-0979	Dead	53	Serous cystadenocarcinoma, NOS	8441/3	not reported	white	yes	Radiation Therapy, NOS	Stage IV
TCGA-24-0979	Dead	53	Serous cystadenocarcinoma, NOS	8441/3	not reported	white	yes	Pharmaceutical Therapy, NOS	Stage IV
TCGA-D1-A169	Alive	63	Endometrioid adenocarcinoma, NOS	8380/3	not reported	white	yes	Pharmaceutical Therapy, NOS	Stage IV
TCGA-D1-A169	Alive	63	Endometrioid adenocarcinoma, NOS	8380/3	not reported	white	no	Radiation Therapy, NOS	Stage IV
TCGA-AP-A0L8	Dead	70	Serous cystadenocarcinoma, NOS	8441/3	not reported	black or african american	no	Pharmaceutical Therapy, NOS	Stage IIIC2
TCGA-AP-A0L8	Dead	70	Serous cystadenocarcinoma, NOS	8441/3	not reported	black or african american	yes	Radiation Therapy, NOS	Stage IIIC2
TCGA-24-2254	Dead	66	Serous cystadenocarcinoma, NOS	8441/3	not reported	white	no	Radiation Therapy, NOS	Stage IIIC
TCGA-24-2254	Dead	66	Serous cystadenocarcinoma, NOS	8441/3	not reported	white	yes	Pharmaceutical Therapy, NOS	Stage IIIC
TCGA-09-0367	Dead	67	Serous cystadenocarcinoma, NOS	8441/3	not reported	native hawaiian or other pacific islander	no	Radiation Therapy, NOS	Stage IIIC
TCGA-09-0367	Dead	67	Serous cystadenocarcinoma, NOS	8441/3	not reported	native hawaiian or other pacific islander	yes	Pharmaceutical Therapy, NOS	Stage IIIC
TCGA-D1-A165	Alive	64	Endometrioid adenocarcinoma, NOS	8380/3	not reported	white	no	Radiation Therapy, NOS	Stage IIIA
TCGA-D1-A165	Alive	64	Endometrioid adenocarcinoma, NOS	8380/3	not reported	white	no	Pharmaceutical Therapy, NOS	Stage IIIA
C3L-00963	Alive	'--	Endometrioid adenocarcinoma, NOS	8380/3	'--	white	'--	'--	Stage I
TCGA-A5-A1OH	Alive	86	Serous cystadenocarcinoma, NOS	8441/3	not reported	white	yes	Pharmaceutical Therapy, NOS	Stage IIIA
TCGA-A5-A1OH	Alive	86	Serous cystadenocarcinoma, NOS	8441/3	not reported	white	yes	Radiation Therapy, NOS	Stage IIIA
TCGA-25-1878	Dead	60	Serous cystadenocarcinoma, NOS	8441/3	not reported	white	yes	Pharmaceutical Therapy, NOS	Stage IIIC
TCGA-25-1878	Dead	60	Serous cystadenocarcinoma, NOS	8441/3	not reported	white	no	Radiation Therapy, NOS	Stage IIIC
TCGA-A5-A3LP	Alive	74	Serous cystadenocarcinoma, NOS	8441/3	not reported	white	no	Radiation Therapy, NOS	Stage IB
TCGA-A5-A3LP	Alive	74	Serous cystadenocarcinoma, NOS	8441/3	not reported	white	yes	Pharmaceutical Therapy, NOS	Stage IB
TCGA-20-1687	Alive	46	Serous cystadenocarcinoma, NOS	8441/3	not reported	white	yes	Pharmaceutical Therapy, NOS	Stage IV
TCGA-20-1687	Alive	46	Serous cystadenocarcinoma, NOS	8441/3	not reported	white	no	Radiation Therapy, NOS	Stage IV
TCGA-24-1428	Alive	50	Serous cystadenocarcinoma, NOS	8441/3	not reported	white	yes	Pharmaceutical Therapy, NOS	Stage IIIC
TCGA-24-1428	Alive	50	Serous cystadenocarcinoma, NOS	8441/3	not reported	white	no	Radiation Therapy, NOS	Stage IIIC
TCGA-AX-A3G1	Dead	84	Endometrioid adenocarcinoma, NOS	8380/3	not reported	white	no	Pharmaceutical Therapy, NOS	Stage IC
TCGA-AX-A3G1	Dead	84	Endometrioid adenocarcinoma, NOS	8380/3	not reported	white	no	Radiation Therapy, NOS	Stage IC
TCGA-BG-A0MG	Alive	73	Endometrioid adenocarcinoma, NOS	8380/3	not reported	white	no	Radiation Therapy, NOS	Stage IA
TCGA-BG-A0MG	Alive	73	Endometrioid adenocarcinoma, NOS	8380/3	not reported	white	no	Pharmaceutical Therapy, NOS	Stage IA
TCGA-09-1665	Dead	73	Serous cystadenocarcinoma, NOS	8441/3	not reported	white	yes	Radiation Therapy, NOS	Stage IIIC
TCGA-09-1665	Dead	73	Serous cystadenocarcinoma, NOS	8441/3	not reported	white	yes	Pharmaceutical Therapy, NOS	Stage IIIC
TCGA-AX-A2HA	Alive	35	Endometrioid adenocarcinoma, NOS	8380/3	not reported	white	no	Radiation Therapy, NOS	Stage IB
TCGA-AX-A2HA	Alive	35	Endometrioid adenocarcinoma, NOS	8380/3	not reported	white	no	Pharmaceutical Therapy, NOS	Stage IB
TCGA-D1-A101	Alive	60	Endometrioid adenocarcinoma, NOS	8380/3	not reported	white	no	Radiation Therapy, NOS	Stage IB
TCGA-D1-A101	Alive	60	Endometrioid adenocarcinoma, NOS	8380/3	not reported	white	no	Pharmaceutical Therapy, NOS	Stage IB
TCGA-23-1023	Alive	65	Serous cystadenocarcinoma, NOS	8441/3	not reported	white	yes	Pharmaceutical Therapy, NOS	Stage IIIC
TCGA-23-1023	Alive	65	Serous cystadenocarcinoma, NOS	8441/3	not reported	white	no	Radiation Therapy, NOS	Stage IIIC
TCGA-13-0900	Alive	59	Serous cystadenocarcinoma, NOS	8441/3	not reported	white	yes	Pharmaceutical Therapy, NOS	Stage IIIC
TCGA-13-0900	Alive	59	Serous cystadenocarcinoma, NOS	8441/3	not reported	white	no	Radiation Therapy, NOS	Stage IIIC
TCGA-24-1546	Dead	46	Serous cystadenocarcinoma, NOS	8441/3	not reported	white	yes	Pharmaceutical Therapy, NOS	Stage IIIC
TCGA-24-1546	Dead	46	Serous cystadenocarcinoma, NOS	8441/3	not reported	white	not reported	Radiation Therapy, NOS	Stage IIIC
TCGA-24-1843	Alive	66	Serous cystadenocarcinoma, NOS	8441/3	not reported	white	no	Radiation Therapy, NOS	Stage IIIC
TCGA-24-1843	Alive	66	Serous cystadenocarcinoma, NOS	8441/3	not reported	white	yes	Pharmaceutical Therapy, NOS	Stage IIIC
TCGA-AJ-A3TW	Alive	78	Serous cystadenocarcinoma, NOS	8441/3	not reported	white	yes	Radiation Therapy, NOS	Stage IB
TCGA-AJ-A3TW	Alive	78	Serous cystadenocarcinoma, NOS	8441/3	not reported	white	no	Pharmaceutical Therapy, NOS	Stage IB
TCGA-36-2551	Alive	57	Serous cystadenocarcinoma, NOS	8441/3	not reported	white	no	Radiation Therapy, NOS	Stage IIIC
TCGA-36-2551	Alive	57	Serous cystadenocarcinoma, NOS	8441/3	not reported	white	yes	Pharmaceutical Therapy, NOS	Stage IIIC
TCGA-BG-A3PP	Alive	82	Serous cystadenocarcinoma, NOS	8441/3	not reported	white	yes	Pharmaceutical Therapy, NOS	Stage II
TCGA-BG-A3PP	Alive	82	Serous cystadenocarcinoma, NOS	8441/3	not reported	white	yes	Radiation Therapy, NOS	Stage II
TCGA-23-1110	Alive	42	Serous cystadenocarcinoma, NOS	8441/3	not reported	white	yes	Pharmaceutical Therapy, NOS	Stage IIIC
TCGA-23-1110	Alive	42	Serous cystadenocarcinoma, NOS	8441/3	not reported	white	no	Radiation Therapy, NOS	Stage IIIC
TCGA-AJ-A3NF	Alive	60	Serous cystadenocarcinoma, NOS	8441/3	not reported	white	yes	Radiation Therapy, NOS	Stage IIIC
TCGA-AJ-A3NF	Alive	60	Serous cystadenocarcinoma, NOS	8441/3	not reported	white	yes	Pharmaceutical Therapy, NOS	Stage IIIC
TCGA-AX-A3FV	Alive	62	Endometrioid adenocarcinoma, NOS	8380/3	not reported	white	not reported	Radiation Therapy, NOS	Stage IIIA
TCGA-AX-A3FV	Alive	62	Endometrioid adenocarcinoma, NOS	8380/3	not reported	white	not reported	Pharmaceutical Therapy, NOS	Stage IIIA
TCGA-AP-A0LO	Dead	45	Endometrioid adenocarcinoma, NOS	8380/3	not reported	white	yes	Radiation Therapy, NOS	Stage IA
TCGA-AP-A0LO	Dead	45	Endometrioid adenocarcinoma, NOS	8380/3	not reported	white	no	Pharmaceutical Therapy, NOS	Stage IA
TCGA-30-1892	Dead	52	Serous cystadenocarcinoma, NOS	8441/3	not reported	white	no	Radiation Therapy, NOS	Stage IIIC
TCGA-30-1892	Dead	52	Serous cystadenocarcinoma, NOS	8441/3	not reported	white	yes	Pharmaceutical Therapy, NOS	Stage IIIC
TCGA-EY-A72D	Alive	87	Endometrioid adenocarcinoma, NOS	8380/3	not reported	black or african american	no	Radiation Therapy, NOS	Stage II
TCGA-EY-A72D	Alive	87	Endometrioid adenocarcinoma, NOS	8380/3	not reported	black or african american	no	Pharmaceutical Therapy, NOS	Stage II
TCGA-AX-A2H7	Dead	87	Endometrioid adenocarcinoma, NOS	8380/3	not reported	white	yes	Radiation Therapy, NOS	Stage IC
TCGA-AX-A2H7	Dead	87	Endometrioid adenocarcinoma, NOS	8380/3	not reported	white	no	Pharmaceutical Therapy, NOS	Stage IC
TCGA-BS-A0UA	Alive	68	Endometrioid adenocarcinoma, NOS	8380/3	not reported	white	yes	Radiation Therapy, NOS	Stage IB
TCGA-BS-A0UA	Alive	68	Endometrioid adenocarcinoma, NOS	8380/3	not reported	white	no	Pharmaceutical Therapy, NOS	Stage IB
TCGA-13-2061	Alive	58	Serous cystadenocarcinoma, NOS	8441/3	not reported	white	yes	Pharmaceutical Therapy, NOS	Stage IIIC
TCGA-13-2061	Alive	58	Serous cystadenocarcinoma, NOS	8441/3	not reported	white	no	Radiation Therapy, NOS	Stage IIIC
TCGA-29-2414	Dead	75	Serous cystadenocarcinoma, NOS	8441/3	not reported	white	yes	Pharmaceutical Therapy, NOS	Stage IIIC
TCGA-29-2414	Dead	75	Serous cystadenocarcinoma, NOS	8441/3	not reported	white	yes	Radiation Therapy, NOS	Stage IIIC
C3L-03467	Alive	'--	Endometrioid adenocarcinoma, NOS	8380/3	'--	white	'--	'--	Stage IIIC1
TCGA-13-1500	Dead	71	Serous cystadenocarcinoma, NOS	8441/3	not reported	white	no	Radiation Therapy, NOS	Stage IIIC
TCGA-13-1500	Dead	71	Serous cystadenocarcinoma, NOS	8441/3	not reported	white	yes	Pharmaceutical Therapy, NOS	Stage IIIC
TCGA-EY-A1GE	Alive	67	Endometrioid adenocarcinoma, NOS	8380/3	not reported	white	no	Pharmaceutical Therapy, NOS	Stage IA
TCGA-EY-A1GE	Alive	67	Endometrioid adenocarcinoma, NOS	8380/3	not reported	white	no	Radiation Therapy, NOS	Stage IA
TCGA-A5-A0GN	Alive	65	Endometrioid adenocarcinoma, NOS	8380/3	not reported	white	yes	Radiation Therapy, NOS	Stage IB
TCGA-A5-A0GN	Alive	65	Endometrioid adenocarcinoma, NOS	8380/3	not reported	white	no	Pharmaceutical Therapy, NOS	Stage IB
TCGA-BG-A3EW	Alive	62	Endometrioid adenocarcinoma, NOS	8380/3	not reported	white	yes	Radiation Therapy, NOS	Stage III
TCGA-BG-A3EW	Alive	62	Endometrioid adenocarcinoma, NOS	8380/3	not reported	white	no	Pharmaceutical Therapy, NOS	Stage III
TCGA-24-1844	Alive	64	Serous cystadenocarcinoma, NOS	8441/3	not reported	white	yes	Pharmaceutical Therapy, NOS	Stage IIIC
TCGA-24-1844	Alive	64	Serous cystadenocarcinoma, NOS	8441/3	not reported	white	no	Radiation Therapy, NOS	Stage IIIC
TCGA-24-1470	Alive	54	Serous cystadenocarcinoma, NOS	8441/3	not reported	white	yes	Pharmaceutical Therapy, NOS	Stage IIIB
TCGA-24-1470	Alive	54	Serous cystadenocarcinoma, NOS	8441/3	not reported	white	no	Radiation Therapy, NOS	Stage IIIB
TCGA-61-1743	Dead	53	Serous cystadenocarcinoma, NOS	8441/3	not reported	white	yes	Pharmaceutical Therapy, NOS	Stage IIC
TCGA-61-1743	Dead	53	Serous cystadenocarcinoma, NOS	8441/3	not reported	white	no	Radiation Therapy, NOS	Stage IIC
TCGA-A5-A7WJ	Alive	64	Endometrioid adenocarcinoma, NOS	8380/3	not reported	black or african american	no	Pharmaceutical Therapy, NOS	Stage IA
TCGA-A5-A7WJ	Alive	64	Endometrioid adenocarcinoma, NOS	8380/3	not reported	black or african american	no	Radiation Therapy, NOS	Stage IA
C3L-03589	Alive	'--	Endometrioid adenocarcinoma, NOS	8380/3	'--	white	'--	'--	Stage IA
TCGA-D1-A163	Alive	50	Endometrioid adenocarcinoma, NOS	8380/3	not reported	white	yes	Pharmaceutical Therapy, NOS	Stage IIIC
TCGA-D1-A163	Alive	50	Endometrioid adenocarcinoma, NOS	8380/3	not reported	white	yes	Radiation Therapy, NOS	Stage IIIC
TCGA-EY-A1GH	Alive	70	Endometrioid adenocarcinoma, NOS	8380/3	not reported	white	no	Pharmaceutical Therapy, NOS	Stage IA
TCGA-EY-A1GH	Alive	70	Endometrioid adenocarcinoma, NOS	8380/3	not reported	white	yes	Radiation Therapy, NOS	Stage IA
TCGA-29-1775	Alive	51	Serous cystadenocarcinoma, NOS	8441/3	not reported	white	no	Radiation Therapy, NOS	Stage IIIC
TCGA-29-1775	Alive	51	Serous cystadenocarcinoma, NOS	8441/3	not reported	white	yes	Pharmaceutical Therapy, NOS	Stage IIIC
TCGA-10-0937	Dead	44	Serous cystadenocarcinoma, NOS	8441/3	not reported	white	no	Radiation Therapy, NOS	Stage IIIC
TCGA-10-0937	Dead	44	Serous cystadenocarcinoma, NOS	8441/3	not reported	white	yes	Pharmaceutical Therapy, NOS	Stage IIIC
C3N-00729	Alive	'--	Endometrioid adenocarcinoma, NOS	8380/3	'--	white	'--	'--	Stage IB
TCGA-A5-A0GE	Alive	38	Endometrioid adenocarcinoma, NOS	8380/3	not reported	asian	no	Pharmaceutical Therapy, NOS	Stage IA
TCGA-A5-A0GE	Alive	38	Endometrioid adenocarcinoma, NOS	8380/3	not reported	asian	yes	Radiation Therapy, NOS	Stage IA
TCGA-B5-A11O	Alive	62	Endometrioid adenocarcinoma, NOS	8380/3	not reported	white	yes	Pharmaceutical Therapy, NOS	Stage IA
TCGA-B5-A11O	Alive	62	Endometrioid adenocarcinoma, NOS	8380/3	not reported	white	yes	Radiation Therapy, NOS	Stage IA
C3L-02953	Alive	'--	Endometrioid adenocarcinoma, NOS	8380/3	'--	white	'--	'--	Stage I
C3L-01252	Alive	'--	Endometrioid adenocarcinoma, NOS	8380/3	'--	white	'--	'--	Stage I
TCGA-AP-A5FX	Dead	68	Serous cystadenocarcinoma, NOS	8441/3	not reported	black or african american	yes	Pharmaceutical Therapy, NOS	Stage IIIC1
TCGA-AP-A5FX	Dead	68	Serous cystadenocarcinoma, NOS	8441/3	not reported	black or african american	yes	Radiation Therapy, NOS	Stage IIIC1
TCGA-04-1361	Alive	57	Serous cystadenocarcinoma, NOS	8441/3	not reported	white	no	Radiation Therapy, NOS	Stage IIIB
TCGA-04-1361	Alive	57	Serous cystadenocarcinoma, NOS	8441/3	not reported	white	yes	Pharmaceutical Therapy, NOS	Stage IIIB
TCGA-61-1725	Alive	40	Serous cystadenocarcinoma, NOS	8441/3	not reported	white	no	Radiation Therapy, NOS	Stage IIIC
TCGA-61-1725	Alive	40	Serous cystadenocarcinoma, NOS	8441/3	not reported	white	yes	Pharmaceutical Therapy, NOS	Stage IIIC
TCGA-BG-A0MU	Alive	78	Endometrioid adenocarcinoma, NOS	8380/3	not reported	white	yes	Pharmaceutical Therapy, NOS	Stage IIIA
TCGA-BG-A0MU	Alive	78	Endometrioid adenocarcinoma, NOS	8380/3	not reported	white	yes	Radiation Therapy, NOS	Stage IIIA
TCGA-B5-A0JR	Alive	73	Endometrioid adenocarcinoma, NOS	8380/3	not reported	white	no	Pharmaceutical Therapy, NOS	Stage IB
TCGA-B5-A0JR	Alive	73	Endometrioid adenocarcinoma, NOS	8380/3	not reported	white	no	Radiation Therapy, NOS	Stage IB
TCGA-24-1845	Alive	42	Serous cystadenocarcinoma, NOS	8441/3	not reported	white	yes	Pharmaceutical Therapy, NOS	Stage IIIC
TCGA-24-1845	Alive	42	Serous cystadenocarcinoma, NOS	8441/3	not reported	white	no	Radiation Therapy, NOS	Stage IIIC
TCGA-BG-A0MS	Alive	53	Endometrioid adenocarcinoma, NOS	8380/3	not reported	white	yes	Pharmaceutical Therapy, NOS	Stage IIIC1
TCGA-BG-A0MS	Alive	53	Endometrioid adenocarcinoma, NOS	8380/3	not reported	white	yes	Radiation Therapy, NOS	Stage IIIC1
TCGA-D1-A1NS	Alive	53	Endometrioid adenocarcinoma, NOS	8380/3	not reported	white	no	Radiation Therapy, NOS	Stage IA
TCGA-D1-A1NS	Alive	53	Endometrioid adenocarcinoma, NOS	8380/3	not reported	white	no	Pharmaceutical Therapy, NOS	Stage IA
TCGA-BS-A0UM	Alive	64	Endometrioid adenocarcinoma, NOS	8380/3	not reported	white	yes	Pharmaceutical Therapy, NOS	Stage IB
TCGA-BS-A0UM	Alive	64	Endometrioid adenocarcinoma, NOS	8380/3	not reported	white	yes	Radiation Therapy, NOS	Stage IB
TCGA-AJ-A3BH	Alive	'--	Endometrioid adenocarcinoma, NOS	8380/3	not reported	white	not reported	Pharmaceutical Therapy, NOS	Stage IB
TCGA-AJ-A3BH	Alive	'--	Endometrioid adenocarcinoma, NOS	8380/3	not reported	white	not reported	Radiation Therapy, NOS	Stage IB
TCGA-EY-A1GX	Dead	76	Endometrioid adenocarcinoma, NOS	8380/3	not reported	white	no	Pharmaceutical Therapy, NOS	Stage IIIA
TCGA-EY-A1GX	Dead	76	Endometrioid adenocarcinoma, NOS	8380/3	not reported	white	yes	Radiation Therapy, NOS	Stage IIIA
TCGA-B5-A0K2	Alive	54	Endometrioid adenocarcinoma, NOS	8380/3	not reported	white	no	Radiation Therapy, NOS	Stage IIIA
TCGA-B5-A0K2	Alive	54	Endometrioid adenocarcinoma, NOS	8380/3	not reported	white	yes	Pharmaceutical Therapy, NOS	Stage IIIA
TCGA-13-1488	Dead	59	Serous cystadenocarcinoma, NOS	8441/3	not reported	white	no	Radiation Therapy, NOS	Stage IV
TCGA-13-1488	Dead	59	Serous cystadenocarcinoma, NOS	8441/3	not reported	white	yes	Pharmaceutical Therapy, NOS	Stage IV
TCGA-A5-A0GG	Alive	76	Endometrioid adenocarcinoma, NOS	8380/3	not reported	black or african american	no	Pharmaceutical Therapy, NOS	Stage IA
TCGA-A5-A0GG	Alive	76	Endometrioid adenocarcinoma, NOS	8380/3	not reported	black or african american	yes	Radiation Therapy, NOS	Stage IA
TCGA-23-1117	Dead	42	Serous cystadenocarcinoma, NOS	8441/3	not reported	white	yes	Pharmaceutical Therapy, NOS	Stage IIIC
TCGA-23-1117	Dead	42	Serous cystadenocarcinoma, NOS	8441/3	not reported	white	yes	Radiation Therapy, NOS	Stage IIIC
TCGA-24-2271	Dead	55	Serous cystadenocarcinoma, NOS	8441/3	not reported	asian	yes	Pharmaceutical Therapy, NOS	Stage IIIC
TCGA-24-2271	Dead	55	Serous cystadenocarcinoma, NOS	8441/3	not reported	asian	no	Radiation Therapy, NOS	Stage IIIC
TCGA-AX-A2HD	Alive	69	Endometrioid adenocarcinoma, NOS	8380/3	not reported	white	no	Pharmaceutical Therapy, NOS	Stage IIIA
TCGA-AX-A2HD	Alive	69	Endometrioid adenocarcinoma, NOS	8380/3	not reported	white	no	Radiation Therapy, NOS	Stage IIIA
TCGA-B5-A0K4	Alive	51	Endometrioid adenocarcinoma, NOS	8380/3	not reported	not reported	yes	Pharmaceutical Therapy, NOS	Stage IB
TCGA-B5-A0K4	Alive	51	Endometrioid adenocarcinoma, NOS	8380/3	not reported	not reported	yes	Radiation Therapy, NOS	Stage IB
TCGA-AP-A1DP	Dead	70	Endometrioid adenocarcinoma, NOS	8380/3	not reported	white	yes	Pharmaceutical Therapy, NOS	Stage IA
TCGA-AP-A1DP	Dead	70	Endometrioid adenocarcinoma, NOS	8380/3	not reported	white	yes	Radiation Therapy, NOS	Stage IA
C3N-02274	Dead	'--	Endometrioid adenocarcinoma, NOS	8380/3	'--	white	'--	'--	Stage I
TCGA-D1-A1O0	Alive	77	Endometrioid adenocarcinoma, NOS	8380/3	not reported	white	no	Pharmaceutical Therapy, NOS	Stage IA
TCGA-D1-A1O0	Alive	77	Endometrioid adenocarcinoma, NOS	8380/3	not reported	white	no	Radiation Therapy, NOS	Stage IA
TCGA-13-0724	Dead	72	Serous cystadenocarcinoma, NOS	8441/3	not reported	white	no	Radiation Therapy, NOS	Stage IV
TCGA-13-0724	Dead	72	Serous cystadenocarcinoma, NOS	8441/3	not reported	white	yes	Pharmaceutical Therapy, NOS	Stage IV
TCGA-BS-A0V6	Alive	55	Endometrioid adenocarcinoma, NOS	8380/3	not reported	asian	no	Pharmaceutical Therapy, NOS	Stage IB
TCGA-BS-A0V6	Alive	55	Endometrioid adenocarcinoma, NOS	8380/3	not reported	asian	no	Radiation Therapy, NOS	Stage IB
C3L-02990	Alive	'--	Endometrioid adenocarcinoma, NOS	8380/3	'--	white	'--	'--	Stage IB
TCGA-13-1411	Dead	81	Serous cystadenocarcinoma, NOS	8441/3	not reported	white	no	Radiation Therapy, NOS	Stage IIIC
TCGA-13-1411	Dead	81	Serous cystadenocarcinoma, NOS	8441/3	not reported	white	yes	Pharmaceutical Therapy, NOS	Stage IIIC
TCGA-AX-A3GB	Alive	73	Endometrioid adenocarcinoma, NOS	8380/3	not reported	white	no	Radiation Therapy, NOS	Stage IB
TCGA-AX-A3GB	Alive	73	Endometrioid adenocarcinoma, NOS	8380/3	not reported	white	yes	Pharmaceutical Therapy, NOS	Stage IB
TCGA-04-1335	Dead	60	Serous cystadenocarcinoma, NOS	8441/3	not reported	black or african american	no	Pharmaceutical Therapy, NOS	Stage IB
TCGA-04-1335	Dead	60	Serous cystadenocarcinoma, NOS	8441/3	not reported	black or african american	no	Radiation Therapy, NOS	Stage IB
TCGA-BK-A26L	Alive	71	Serous cystadenocarcinoma, NOS	8441/3	not reported	white	yes	Pharmaceutical Therapy, NOS	Stage IIIC1
TCGA-BK-A26L	Alive	71	Serous cystadenocarcinoma, NOS	8441/3	not reported	white	yes	Radiation Therapy, NOS	Stage IIIC1
TCGA-AX-A1CJ	Alive	59	Endometrioid adenocarcinoma, NOS	8380/3	not reported	black or african american	no	Pharmaceutical Therapy, NOS	Stage IC
TCGA-AX-A1CJ	Alive	59	Endometrioid adenocarcinoma, NOS	8380/3	not reported	black or african american	yes	Radiation Therapy, NOS	Stage IC
TCGA-BG-A0LX	Alive	57	Endometrioid adenocarcinoma, NOS	8380/3	not reported	white	no	Pharmaceutical Therapy, NOS	Stage IB
TCGA-BG-A0LX	Alive	57	Endometrioid adenocarcinoma, NOS	8380/3	not reported	white	yes	Radiation Therapy, NOS	Stage IB
TCGA-D1-A0ZP	Alive	59	Serous cystadenocarcinoma, NOS	8441/3	not reported	white	yes	Radiation Therapy, NOS	Stage IVA
TCGA-D1-A0ZP	Alive	59	Serous cystadenocarcinoma, NOS	8441/3	not reported	white	yes	Pharmaceutical Therapy, NOS	Stage IVA
TCGA-20-1683	Alive	65	Serous cystadenocarcinoma, NOS	8441/3	not reported	white	yes	Pharmaceutical Therapy, NOS	Stage IIIC
TCGA-20-1683	Alive	65	Serous cystadenocarcinoma, NOS	8441/3	not reported	white	no	Radiation Therapy, NOS	Stage IIIC
C3N-02632	Alive	'--	Endometrioid adenocarcinoma, NOS	8380/3	'--	white	'--	'--	Stage I
C3L-01247	Alive	'--	Endometrioid adenocarcinoma, NOS	8380/3	'--	white	'--	'--	Stage III
TCGA-B5-A3FA	Alive	73	Endometrioid adenocarcinoma, NOS	8380/3	not reported	white	no	Pharmaceutical Therapy, NOS	Stage IC
TCGA-B5-A3FA	Alive	73	Endometrioid adenocarcinoma, NOS	8380/3	not reported	white	no	Radiation Therapy, NOS	Stage IC
TCGA-23-1107	Dead	59	Serous cystadenocarcinoma, NOS	8441/3	not reported	white	no	Pharmaceutical Therapy, NOS	Stage IV
TCGA-23-1107	Dead	59	Serous cystadenocarcinoma, NOS	8441/3	not reported	white	no	Radiation Therapy, NOS	Stage IV
TCGA-AP-A1DQ	Dead	76	Serous cystadenocarcinoma, NOS	8441/3	not reported	white	yes	Radiation Therapy, NOS	Stage IIIC1
TCGA-AP-A1DQ	Dead	76	Serous cystadenocarcinoma, NOS	8441/3	not reported	white	yes	Pharmaceutical Therapy, NOS	Stage IIIC1
TCGA-30-1718	Dead	44	Serous cystadenocarcinoma, NOS	8441/3	not reported	white	no	Radiation Therapy, NOS	Stage IIIC
TCGA-30-1718	Dead	44	Serous cystadenocarcinoma, NOS	8441/3	not reported	white	yes	Pharmaceutical Therapy, NOS	Stage IIIC
TCGA-25-2399	Dead	80	Serous cystadenocarcinoma, NOS	8441/3	not reported	white	yes	Pharmaceutical Therapy, NOS	Stage IIIC
TCGA-25-2399	Dead	80	Serous cystadenocarcinoma, NOS	8441/3	not reported	white	no	Radiation Therapy, NOS	Stage IIIC
TCGA-BS-A0TA	Dead	58	Endometrioid adenocarcinoma, NOS	8380/3	not reported	native hawaiian or other pacific islander	yes	Pharmaceutical Therapy, NOS	Stage IVB
TCGA-BS-A0TA	Dead	58	Endometrioid adenocarcinoma, NOS	8380/3	not reported	native hawaiian or other pacific islander	yes	Radiation Therapy, NOS	Stage IVB
TCGA-A5-A0GU	Alive	58	Endometrioid adenocarcinoma, NOS	8380/3	not reported	white	no	Pharmaceutical Therapy, NOS	Stage IA
TCGA-A5-A0GU	Alive	58	Endometrioid adenocarcinoma, NOS	8380/3	not reported	white	no	Radiation Therapy, NOS	Stage IA
TCGA-23-2649	Alive	60	Serous cystadenocarcinoma, NOS	8441/3	not reported	white	no	Radiation Therapy, NOS	Stage IIIC
TCGA-23-2649	Alive	60	Serous cystadenocarcinoma, NOS	8441/3	not reported	white	yes	Pharmaceutical Therapy, NOS	Stage IIIC
TCGA-B5-A5OC	Alive	71	Endometrioid adenocarcinoma, NOS	8380/3	not reported	black or african american	yes	Radiation Therapy, NOS	Stage IIIB
TCGA-B5-A5OC	Alive	71	Endometrioid adenocarcinoma, NOS	8380/3	not reported	black or african american	yes	Pharmaceutical Therapy, NOS	Stage IIIB
TCGA-61-2009	Alive	65	Serous cystadenocarcinoma, NOS	8441/3	not reported	white	no	Radiation Therapy, NOS	Stage IIIC
TCGA-61-2009	Alive	65	Serous cystadenocarcinoma, NOS	8441/3	not reported	white	yes	Pharmaceutical Therapy, NOS	Stage IIIC
C3L-01257	Alive	'--	Endometrioid adenocarcinoma, NOS	8380/3	'--	white	'--	'--	Stage I
TCGA-EO-A2CG	Alive	69	Serous cystadenocarcinoma, NOS	8441/3	not reported	asian	yes	Radiation Therapy, NOS	Stage IA
TCGA-EO-A2CG	Alive	69	Serous cystadenocarcinoma, NOS	8441/3	not reported	asian	yes	Pharmaceutical Therapy, NOS	Stage IA
TCGA-AP-A053	Dead	90	Endometrioid adenocarcinoma, NOS	8380/3	not reported	white	no	Pharmaceutical Therapy, NOS	Stage IA
TCGA-AP-A053	Dead	90	Endometrioid adenocarcinoma, NOS	8380/3	not reported	white	yes	Radiation Therapy, NOS	Stage IA
TCGA-B5-A11Q	Alive	64	Endometrioid adenocarcinoma, NOS	8380/3	not reported	white	yes	Pharmaceutical Therapy, NOS	Stage IIIA
TCGA-B5-A11Q	Alive	64	Endometrioid adenocarcinoma, NOS	8380/3	not reported	white	yes	Radiation Therapy, NOS	Stage IIIA
TCGA-AX-A2H4	Dead	66	Serous cystadenocarcinoma, NOS	8441/3	not reported	white	no	Radiation Therapy, NOS	Stage IIIA
TCGA-AX-A2H4	Dead	66	Serous cystadenocarcinoma, NOS	8441/3	not reported	white	no	Pharmaceutical Therapy, NOS	Stage IIIA
C3L-00157	Dead	'--	Endometrioid adenocarcinoma, NOS	8380/3	'--	white	'--	'--	Stage III
TCGA-A5-A0RA	Alive	68	Endometrioid adenocarcinoma, NOS	8380/3	not reported	white	yes	Radiation Therapy, NOS	Stage IB
TCGA-A5-A0RA	Alive	68	Endometrioid adenocarcinoma, NOS	8380/3	not reported	white	no	Pharmaceutical Therapy, NOS	Stage IB
TCGA-24-1560	Dead	51	Serous cystadenocarcinoma, NOS	8441/3	not reported	white	yes	Pharmaceutical Therapy, NOS	Stage IIIC
TCGA-24-1560	Dead	51	Serous cystadenocarcinoma, NOS	8441/3	not reported	white	no	Radiation Therapy, NOS	Stage IIIC
TCGA-AP-A051	Alive	69	Endometrioid adenocarcinoma, NOS	8380/3	not reported	white	no	Pharmaceutical Therapy, NOS	Stage IA
TCGA-AP-A051	Alive	69	Endometrioid adenocarcinoma, NOS	8380/3	not reported	white	yes	Radiation Therapy, NOS	Stage IA
TCGA-29-2428	Alive	58	Serous cystadenocarcinoma, NOS	8441/3	not reported	white	yes	Pharmaceutical Therapy, NOS	Stage IIIC
TCGA-29-2428	Alive	58	Serous cystadenocarcinoma, NOS	8441/3	not reported	white	no	Radiation Therapy, NOS	Stage IIIC
TCGA-31-1951	Alive	58	Serous cystadenocarcinoma, NOS	8441/3	not reported	white	no	Radiation Therapy, NOS	Stage IIIC
TCGA-31-1951	Alive	58	Serous cystadenocarcinoma, NOS	8441/3	not reported	white	yes	Pharmaceutical Therapy, NOS	Stage IIIC
TCGA-24-1425	Alive	45	Serous cystadenocarcinoma, NOS	8441/3	not reported	white	yes	Pharmaceutical Therapy, NOS	Stage IIIC
TCGA-24-1425	Alive	45	Serous cystadenocarcinoma, NOS	8441/3	not reported	white	no	Radiation Therapy, NOS	Stage IIIC
TCGA-BS-A0UV	Alive	55	Endometrioid adenocarcinoma, NOS	8380/3	not reported	native hawaiian or other pacific islander	no	Pharmaceutical Therapy, NOS	Stage IIIC
TCGA-BS-A0UV	Alive	55	Endometrioid adenocarcinoma, NOS	8380/3	not reported	native hawaiian or other pacific islander	no	Radiation Therapy, NOS	Stage IIIC
TCGA-PG-A917	Alive	74	Endometrioid adenocarcinoma, NOS	8380/3	not reported	black or african american	no	Radiation Therapy, NOS	Stage IA
TCGA-PG-A917	Alive	74	Endometrioid adenocarcinoma, NOS	8380/3	not reported	black or african american	no	Pharmaceutical Therapy, NOS	Stage IA
TCGA-09-1669	Alive	54	Serous cystadenocarcinoma, NOS	8441/3	not reported	white	no	Radiation Therapy, NOS	Stage IIIA
TCGA-09-1669	Alive	54	Serous cystadenocarcinoma, NOS	8441/3	not reported	white	yes	Pharmaceutical Therapy, NOS	Stage IIIA
TCGA-13-0795	Dead	66	Serous cystadenocarcinoma, NOS	8441/3	not reported	white	yes	Pharmaceutical Therapy, NOS	Stage IIIC
TCGA-13-0795	Dead	66	Serous cystadenocarcinoma, NOS	8441/3	not reported	white	no	Radiation Therapy, NOS	Stage IIIC
TCGA-13-1499	Alive	56	Serous cystadenocarcinoma, NOS	8441/3	not reported	white	no	Radiation Therapy, NOS	Stage IIIC
TCGA-13-1499	Alive	56	Serous cystadenocarcinoma, NOS	8441/3	not reported	white	yes	Pharmaceutical Therapy, NOS	Stage IIIC
TCGA-B5-A1MS	Dead	60	Serous cystadenocarcinoma, NOS	8441/3	not reported	white	yes	Radiation Therapy, NOS	Stage IC
TCGA-B5-A1MS	Dead	60	Serous cystadenocarcinoma, NOS	8441/3	not reported	white	no	Pharmaceutical Therapy, NOS	Stage IC
TCGA-61-2094	Alive	63	Serous cystadenocarcinoma, NOS	8441/3	not reported	white	yes	Pharmaceutical Therapy, NOS	Stage IIIC
TCGA-61-2094	Alive	63	Serous cystadenocarcinoma, NOS	8441/3	not reported	white	no	Radiation Therapy, NOS	Stage IIIC
TCGA-29-1703	Dead	56	Serous cystadenocarcinoma, NOS	8441/3	not reported	black or african american	no	Radiation Therapy, NOS	Stage IIIC
TCGA-29-1703	Dead	56	Serous cystadenocarcinoma, NOS	8441/3	not reported	black or african american	yes	Pharmaceutical Therapy, NOS	Stage IIIC
TCGA-EC-A1NJ	Alive	73	Endometrioid adenocarcinoma, NOS	8380/3	not reported	white	no	Radiation Therapy, NOS	Stage IA
TCGA-EC-A1NJ	Alive	73	Endometrioid adenocarcinoma, NOS	8380/3	not reported	white	no	Pharmaceutical Therapy, NOS	Stage IA
TCGA-D1-A0ZO	Alive	75	Endometrioid adenocarcinoma, NOS	8380/3	not reported	white	no	Pharmaceutical Therapy, NOS	Stage IB
TCGA-D1-A0ZO	Alive	75	Endometrioid adenocarcinoma, NOS	8380/3	not reported	white	no	Radiation Therapy, NOS	Stage IB
TCGA-61-1903	Alive	55	Serous cystadenocarcinoma, NOS	8441/3	not reported	white	yes	Pharmaceutical Therapy, NOS	Stage IB
TCGA-61-1903	Alive	55	Serous cystadenocarcinoma, NOS	8441/3	not reported	white	no	Radiation Therapy, NOS	Stage IB
TCGA-29-1691	Dead	51	Serous cystadenocarcinoma, NOS	8441/3	not reported	white	yes	Pharmaceutical Therapy, NOS	Stage IIIC
TCGA-29-1691	Dead	51	Serous cystadenocarcinoma, NOS	8441/3	not reported	white	no	Radiation Therapy, NOS	Stage IIIC
C3N-01766	Alive	'--	Endometrioid adenocarcinoma, NOS	8380/3	'--	white	'--	'--	Stage I
TCGA-4E-A92E	Alive	54	Endometrioid adenocarcinoma, NOS	8380/3	not reported	black or african american	no	Radiation Therapy, NOS	Stage I
TCGA-4E-A92E	Alive	54	Endometrioid adenocarcinoma, NOS	8380/3	not reported	black or african american	no	Pharmaceutical Therapy, NOS	Stage I
TCGA-24-1928	Dead	77	Serous cystadenocarcinoma, NOS	8441/3	not reported	white	yes	Pharmaceutical Therapy, NOS	Stage IIIC
TCGA-24-1928	Dead	77	Serous cystadenocarcinoma, NOS	8441/3	not reported	white	no	Radiation Therapy, NOS	Stage IIIC
TCGA-04-1332	Dead	70	Serous cystadenocarcinoma, NOS	8441/3	not reported	white	yes	Pharmaceutical Therapy, NOS	Stage IIIC
TCGA-04-1332	Dead	70	Serous cystadenocarcinoma, NOS	8441/3	not reported	white	no	Radiation Therapy, NOS	Stage IIIC
TCGA-AP-A0LJ	Alive	42	Endometrioid adenocarcinoma, NOS	8380/3	not reported	white	no	Radiation Therapy, NOS	Stage IA
TCGA-AP-A0LJ	Alive	42	Endometrioid adenocarcinoma, NOS	8380/3	not reported	white	no	Pharmaceutical Therapy, NOS	Stage IA
TCGA-25-2393	Dead	81	Serous cystadenocarcinoma, NOS	8441/3	not reported	white	yes	Pharmaceutical Therapy, NOS	Stage IIIC
TCGA-25-2393	Dead	81	Serous cystadenocarcinoma, NOS	8441/3	not reported	white	no	Radiation Therapy, NOS	Stage IIIC
TCGA-25-1322	Dead	62	Serous cystadenocarcinoma, NOS	8441/3	not reported	white	no	Radiation Therapy, NOS	Stage IV
TCGA-25-1322	Dead	62	Serous cystadenocarcinoma, NOS	8441/3	not reported	white	yes	Pharmaceutical Therapy, NOS	Stage IV
C3N-01874	Dead	'--	Endometrioid adenocarcinoma, NOS	8380/3	'--	white	'--	'--	Stage I
TCGA-EC-A24G	Alive	57	Endometrioid adenocarcinoma, NOS	8380/3	not reported	white	yes	Radiation Therapy, NOS	Stage II
TCGA-EC-A24G	Alive	57	Endometrioid adenocarcinoma, NOS	8380/3	not reported	white	yes	Pharmaceutical Therapy, NOS	Stage II
TCGA-61-1734	Alive	52	Serous cystadenocarcinoma, NOS	8441/3	not reported	white	yes	Pharmaceutical Therapy, NOS	Stage IC
TCGA-61-1734	Alive	52	Serous cystadenocarcinoma, NOS	8441/3	not reported	white	no	Radiation Therapy, NOS	Stage IC
TCGA-B5-A0JN	Alive	84	Serous cystadenocarcinoma, NOS	8441/3	not reported	black or african american	no	Radiation Therapy, NOS	Stage IVB
TCGA-B5-A0JN	Alive	84	Serous cystadenocarcinoma, NOS	8441/3	not reported	black or african american	yes	Pharmaceutical Therapy, NOS	Stage IVB
TCGA-13-0794	Dead	60	Serous cystadenocarcinoma, NOS	8441/3	not reported	white	yes	Pharmaceutical Therapy, NOS	Stage IIIC
TCGA-13-0794	Dead	60	Serous cystadenocarcinoma, NOS	8441/3	not reported	white	no	Radiation Therapy, NOS	Stage IIIC
TCGA-AX-A06J	Alive	71	Endometrioid adenocarcinoma, NOS	8380/3	not reported	white	yes	Radiation Therapy, NOS	Stage IB
TCGA-AX-A06J	Alive	71	Endometrioid adenocarcinoma, NOS	8380/3	not reported	white	yes	Pharmaceutical Therapy, NOS	Stage IB
TCGA-24-1850	Alive	72	Serous cystadenocarcinoma, NOS	8441/3	not reported	white	no	Radiation Therapy, NOS	Stage IIIC
TCGA-24-1850	Alive	72	Serous cystadenocarcinoma, NOS	8441/3	not reported	white	yes	Pharmaceutical Therapy, NOS	Stage IIIC
C3N-01521	Alive	'--	Endometrioid adenocarcinoma, NOS	8380/3	'--	other	'--	'--	Stage I
C3L-01668	Alive	'--	Endometrioid adenocarcinoma, NOS	8380/3	'--	white	'--	'--	Stage IA
TCGA-04-1343	Dead	72	Serous cystadenocarcinoma, NOS	8441/3	not reported	white	yes	Pharmaceutical Therapy, NOS	Stage IV
TCGA-04-1343	Dead	72	Serous cystadenocarcinoma, NOS	8441/3	not reported	white	no	Radiation Therapy, NOS	Stage IV
TCGA-13-0910	Alive	58	Serous cystadenocarcinoma, NOS	8441/3	not reported	white	no	Radiation Therapy, NOS	Stage IIIC
TCGA-13-0910	Alive	58	Serous cystadenocarcinoma, NOS	8441/3	not reported	white	yes	Pharmaceutical Therapy, NOS	Stage IIIC
TCGA-WR-A838	Dead	72	Serous cystadenocarcinoma, NOS	8441/3	not reported	black or african american	yes	Pharmaceutical Therapy, NOS	Stage IIIC
TCGA-WR-A838	Dead	72	Serous cystadenocarcinoma, NOS	8441/3	not reported	black or african american	no	Radiation Therapy, NOS	Stage IIIC
TCGA-BG-A0MI	Dead	83	Endometrioid adenocarcinoma, NOS	8380/3	not reported	white	no	Radiation Therapy, NOS	Stage IA
TCGA-BG-A0MI	Dead	83	Endometrioid adenocarcinoma, NOS	8380/3	not reported	white	no	Pharmaceutical Therapy, NOS	Stage IA
TCGA-24-2289	Dead	68	Serous cystadenocarcinoma, NOS	8441/3	not reported	white	no	Radiation Therapy, NOS	Stage IV
TCGA-24-2289	Dead	68	Serous cystadenocarcinoma, NOS	8441/3	not reported	white	yes	Pharmaceutical Therapy, NOS	Stage IV
TCGA-13-0801	Dead	46	Serous cystadenocarcinoma, NOS	8441/3	not reported	black or african american	yes	Pharmaceutical Therapy, NOS	Stage IIIC
TCGA-13-0801	Dead	46	Serous cystadenocarcinoma, NOS	8441/3	not reported	black or african american	no	Radiation Therapy, NOS	Stage IIIC
TCGA-23-1021	Dead	45	Serous cystadenocarcinoma, NOS	8441/3	not reported	white	yes	Pharmaceutical Therapy, NOS	Stage IV
TCGA-23-1021	Dead	45	Serous cystadenocarcinoma, NOS	8441/3	not reported	white	no	Radiation Therapy, NOS	Stage IV
TCGA-13-0799	Alive	44	Serous cystadenocarcinoma, NOS	8441/3	not reported	asian	yes	Pharmaceutical Therapy, NOS	Stage IIIC
TCGA-13-0799	Alive	44	Serous cystadenocarcinoma, NOS	8441/3	not reported	asian	no	Radiation Therapy, NOS	Stage IIIC
C3N-00200	Dead	'--	Endometrioid adenocarcinoma, NOS	8380/3	'--	black or african american	'--	'--	Stage III
TCGA-FI-A2CY	Alive	60	Serous cystadenocarcinoma, NOS	8441/3	not reported	black or african american	yes	Pharmaceutical Therapy, NOS	Stage IA
TCGA-FI-A2CY	Alive	60	Serous cystadenocarcinoma, NOS	8441/3	not reported	black or african american	no	Radiation Therapy, NOS	Stage IA
C3L-00356	Dead	'--	Endometrioid adenocarcinoma, NOS	8380/3	'--	white	'--	'--	Stage I
TCGA-24-1558	Dead	73	Serous cystadenocarcinoma, NOS	8441/3	not reported	white	no	Radiation Therapy, NOS	Stage IIIC
TCGA-24-1558	Dead	73	Serous cystadenocarcinoma, NOS	8441/3	not reported	white	yes	Pharmaceutical Therapy, NOS	Stage IIIC
TCGA-AX-A1C8	Alive	77	Serous cystadenocarcinoma, NOS	8441/3	not reported	white	yes	Pharmaceutical Therapy, NOS	Stage IIIC
TCGA-AX-A1C8	Alive	77	Serous cystadenocarcinoma, NOS	8441/3	not reported	white	no	Radiation Therapy, NOS	Stage IIIC
TCGA-24-2019	Alive	46	Serous cystadenocarcinoma, NOS	8441/3	not reported	white	yes	Pharmaceutical Therapy, NOS	Stage IIIC
TCGA-24-2019	Alive	46	Serous cystadenocarcinoma, NOS	8441/3	not reported	white	no	Radiation Therapy, NOS	Stage IIIC
TCGA-24-2029	Dead	75	Serous cystadenocarcinoma, NOS	8441/3	not reported	white	yes	Pharmaceutical Therapy, NOS	Stage IIIC
TCGA-24-2029	Dead	75	Serous cystadenocarcinoma, NOS	8441/3	not reported	white	no	Radiation Therapy, NOS	Stage IIIC
C3L-00781	Alive	'--	Endometrioid adenocarcinoma, NOS	8380/3	'--	white	'--	'--	Stage II
C3N-01529	Alive	'--	Endometrioid adenocarcinoma, NOS	8380/3	'--	other	'--	'--	Stage I
TCGA-AX-A1CC	Alive	65	Serous cystadenocarcinoma, NOS	8441/3	not reported	white	no	Radiation Therapy, NOS	Stage IC
TCGA-AX-A1CC	Alive	65	Serous cystadenocarcinoma, NOS	8441/3	not reported	white	yes	Pharmaceutical Therapy, NOS	Stage IC
TCGA-25-1635	Dead	71	Serous cystadenocarcinoma, NOS	8441/3	not reported	white	no	Radiation Therapy, NOS	Stage IIIC
TCGA-25-1635	Dead	71	Serous cystadenocarcinoma, NOS	8441/3	not reported	white	yes	Pharmaceutical Therapy, NOS	Stage IIIC
TCGA-23-1809	Alive	63	Serous cystadenocarcinoma, NOS	8441/3	not reported	white	no	Radiation Therapy, NOS	Stage IIC
TCGA-23-1809	Alive	63	Serous cystadenocarcinoma, NOS	8441/3	not reported	white	yes	Pharmaceutical Therapy, NOS	Stage IIC
TCGA-13-1497	Alive	47	Serous cystadenocarcinoma, NOS	8441/3	not reported	white	yes	Pharmaceutical Therapy, NOS	Stage IIIC
TCGA-13-1497	Alive	47	Serous cystadenocarcinoma, NOS	8441/3	not reported	white	no	Radiation Therapy, NOS	Stage IIIC
TCGA-30-1880	Dead	56	Serous cystadenocarcinoma, NOS	8441/3	not reported	white	yes	Pharmaceutical Therapy, NOS	Stage IIIC
TCGA-30-1880	Dead	56	Serous cystadenocarcinoma, NOS	8441/3	not reported	white	no	Radiation Therapy, NOS	Stage IIIC
C3L-00905	Alive	'--	Endometrioid adenocarcinoma, NOS	8380/3	'--	white	'--	'--	Stage III
TCGA-D1-A16B	Alive	64	Endometrioid adenocarcinoma, NOS	8380/3	not reported	white	no	Radiation Therapy, NOS	Stage IC
TCGA-D1-A16B	Alive	64	Endometrioid adenocarcinoma, NOS	8380/3	not reported	white	no	Pharmaceutical Therapy, NOS	Stage IC
TCGA-13-2066	Dead	49	Serous cystadenocarcinoma, NOS	8441/3	not reported	white	no	Radiation Therapy, NOS	Stage IV
TCGA-13-2066	Dead	49	Serous cystadenocarcinoma, NOS	8441/3	not reported	white	yes	Pharmaceutical Therapy, NOS	Stage IV
C3N-01847	Alive	'--	Endometrioid adenocarcinoma, NOS	8380/3	'--	other	'--	'--	Stage I
TCGA-AP-A052	Dead	59	Serous cystadenocarcinoma, NOS	8441/3	not reported	black or african american	no	Radiation Therapy, NOS	Stage IVB
TCGA-AP-A052	Dead	59	Serous cystadenocarcinoma, NOS	8441/3	not reported	black or african american	yes	Pharmaceutical Therapy, NOS	Stage IVB
C3L-00006	Alive	'--	Endometrioid adenocarcinoma, NOS	8380/3	'--	white	'--	'--	Stage I
C3L-00449	Alive	'--	Endometrioid adenocarcinoma, NOS	8380/3	'--	white	'--	'--	Stage I
TCGA-61-2087	Alive	49	Serous cystadenocarcinoma, NOS	8441/3	not reported	white	yes	Pharmaceutical Therapy, NOS	Stage IC
TCGA-61-2087	Alive	49	Serous cystadenocarcinoma, NOS	8441/3	not reported	white	no	Radiation Therapy, NOS	Stage IC
TCGA-EY-A2ON	Dead	61	Serous cystadenocarcinoma, NOS	8441/3	not reported	black or african american	yes	Pharmaceutical Therapy, NOS	Stage IVB
TCGA-EY-A2ON	Dead	61	Serous cystadenocarcinoma, NOS	8441/3	not reported	black or african american	no	Radiation Therapy, NOS	Stage IVB
TCGA-AX-A05Z	Alive	37	Endometrioid adenocarcinoma, NOS	8380/3	not reported	not reported	no	Radiation Therapy, NOS	Stage IIIA
TCGA-AX-A05Z	Alive	37	Endometrioid adenocarcinoma, NOS	8380/3	not reported	not reported	yes	Pharmaceutical Therapy, NOS	Stage IIIA
TCGA-BG-A0MH	Alive	61	Endometrioid adenocarcinoma, NOS	8380/3	not reported	white	no	Pharmaceutical Therapy, NOS	Stage IC
TCGA-BG-A0MH	Alive	61	Endometrioid adenocarcinoma, NOS	8380/3	not reported	white	yes	Radiation Therapy, NOS	Stage IC
TCGA-04-1371	Alive	58	Serous cystadenocarcinoma, NOS	8441/3	not reported	white	yes	Pharmaceutical Therapy, NOS	Stage IIIC
TCGA-04-1371	Alive	58	Serous cystadenocarcinoma, NOS	8441/3	not reported	white	no	Radiation Therapy, NOS	Stage IIIC
C3L-01311	Alive	'--	Endometrioid adenocarcinoma, NOS	8380/3	'--	white	'--	'--	Stage I
TCGA-AJ-A5DW	Alive	56	Endometrioid adenocarcinoma, NOS	8380/3	not reported	black or african american	no	Pharmaceutical Therapy, NOS	Stage IA
TCGA-AJ-A5DW	Alive	56	Endometrioid adenocarcinoma, NOS	8380/3	not reported	black or african american	no	Radiation Therapy, NOS	Stage IA
TCGA-23-1114	Dead	55	Serous cystadenocarcinoma, NOS	8441/3	not reported	white	yes	Pharmaceutical Therapy, NOS	Stage IIIC
TCGA-23-1114	Dead	55	Serous cystadenocarcinoma, NOS	8441/3	not reported	white	no	Radiation Therapy, NOS	Stage IIIC
TCGA-EY-A1GS	Dead	71	Serous cystadenocarcinoma, NOS	8441/3	not reported	black or african american	no	Radiation Therapy, NOS	Stage IVB
TCGA-EY-A1GS	Dead	71	Serous cystadenocarcinoma, NOS	8441/3	not reported	black or african american	yes	Pharmaceutical Therapy, NOS	Stage IVB
TCGA-13-0792	Alive	40	Serous cystadenocarcinoma, NOS	8441/3	not reported	white	yes	Pharmaceutical Therapy, NOS	Stage IIIC
TCGA-13-0792	Alive	40	Serous cystadenocarcinoma, NOS	8441/3	not reported	white	no	Radiation Therapy, NOS	Stage IIIC
TCGA-61-2092	Alive	57	Serous cystadenocarcinoma, NOS	8441/3	not reported	white	yes	Pharmaceutical Therapy, NOS	Stage IIIC
TCGA-61-2092	Alive	57	Serous cystadenocarcinoma, NOS	8441/3	not reported	white	no	Radiation Therapy, NOS	Stage IIIC
TCGA-SL-A6J9	Alive	73	Endometrioid adenocarcinoma, NOS	8380/3	not reported	black or african american	not reported	Pharmaceutical Therapy, NOS	Stage IB
TCGA-SL-A6J9	Alive	73	Endometrioid adenocarcinoma, NOS	8380/3	not reported	black or african american	not reported	Radiation Therapy, NOS	Stage IB
C3L-01312	Alive	'--	Endometrioid adenocarcinoma, NOS	8380/3	'--	white	'--	'--	Stage I
TCGA-BS-A0U5	Alive	76	Endometrioid adenocarcinoma, NOS	8380/3	not reported	white	no	Pharmaceutical Therapy, NOS	Stage IA
TCGA-BS-A0U5	Alive	76	Endometrioid adenocarcinoma, NOS	8380/3	not reported	white	no	Radiation Therapy, NOS	Stage IA
TCGA-A5-A2K3	Alive	68	Serous cystadenocarcinoma, NOS	8441/3	not reported	white	no	Radiation Therapy, NOS	Stage IA
TCGA-A5-A2K3	Alive	68	Serous cystadenocarcinoma, NOS	8441/3	not reported	white	yes	Pharmaceutical Therapy, NOS	Stage IA
TCGA-AP-A05A	Dead	81	Serous cystadenocarcinoma, NOS	8441/3	not reported	white	yes	Radiation Therapy, NOS	Stage II
TCGA-AP-A05A	Dead	81	Serous cystadenocarcinoma, NOS	8441/3	not reported	white	yes	Pharmaceutical Therapy, NOS	Stage II
C3L-01864	Alive	'--	Endometrioid adenocarcinoma, NOS	8380/3	'--	white	'--	'--	Stage I
TCGA-24-1424	Alive	67	Serous cystadenocarcinoma, NOS	8441/3	not reported	white	no	Radiation Therapy, NOS	Stage IIIC
TCGA-24-1424	Alive	67	Serous cystadenocarcinoma, NOS	8441/3	not reported	white	yes	Pharmaceutical Therapy, NOS	Stage IIIC
TCGA-13-1410	Alive	57	Serous cystadenocarcinoma, NOS	8441/3	not reported	white	no	Radiation Therapy, NOS	Stage IV
TCGA-13-1410	Alive	57	Serous cystadenocarcinoma, NOS	8441/3	not reported	white	yes	Pharmaceutical Therapy, NOS	Stage IV
TCGA-25-1632	Dead	68	Serous cystadenocarcinoma, NOS	8441/3	not reported	white	no	Radiation Therapy, NOS	Stage IV
TCGA-25-1632	Dead	68	Serous cystadenocarcinoma, NOS	8441/3	not reported	white	yes	Pharmaceutical Therapy, NOS	Stage IV
C3L-00413	Alive	'--	Endometrioid adenocarcinoma, NOS	8380/3	'--	white	'--	'--	Stage II
TCGA-A5-A2K4	Dead	69	Serous cystadenocarcinoma, NOS	8441/3	not reported	white	no	Radiation Therapy, NOS	Stage IIIA
TCGA-A5-A2K4	Dead	69	Serous cystadenocarcinoma, NOS	8441/3	not reported	white	yes	Pharmaceutical Therapy, NOS	Stage IIIA
TCGA-13-1481	Dead	76	Serous cystadenocarcinoma, NOS	8441/3	not reported	white	no	Radiation Therapy, NOS	Stage IIIC
TCGA-13-1481	Dead	76	Serous cystadenocarcinoma, NOS	8441/3	not reported	white	yes	Pharmaceutical Therapy, NOS	Stage IIIC
TCGA-AP-A0LS	Alive	63	Endometrioid adenocarcinoma, NOS	8380/3	not reported	white	yes	Radiation Therapy, NOS	Stage IA
TCGA-AP-A0LS	Alive	63	Endometrioid adenocarcinoma, NOS	8380/3	not reported	white	no	Pharmaceutical Therapy, NOS	Stage IA
C3N-02298	Alive	'--	Endometrioid adenocarcinoma, NOS	8380/3	'--	white	'--	'--	Stage I
TCGA-D1-A15Z	Dead	72	Endometrioid adenocarcinoma, NOS	8380/3	not reported	white	no	Pharmaceutical Therapy, NOS	Stage IB
TCGA-D1-A15Z	Dead	72	Endometrioid adenocarcinoma, NOS	8380/3	not reported	white	no	Radiation Therapy, NOS	Stage IB
C3N-00326	Alive	'--	Endometrioid adenocarcinoma, NOS	8380/3	'--	other	'--	'--	Stage I
C3N-00339	Alive	'--	Endometrioid adenocarcinoma, NOS	8380/3	'--	other	'--	'--	Stage I
ER-ADIN	Alive	'--	Endometrioid adenocarcinoma, NOS	8380/3	metastasis	white	'--	'--	'--
ER-ADIN	Alive	'--	Endometrioid adenocarcinoma, NOS	8380/3	metastasis	white	'--	'--	'--
TCGA-D1-A17A	Alive	59	Endometrioid adenocarcinoma, NOS	8380/3	not reported	white	no	Pharmaceutical Therapy, NOS	Stage IIA
TCGA-D1-A17A	Alive	59	Endometrioid adenocarcinoma, NOS	8380/3	not reported	white	no	Radiation Therapy, NOS	Stage IIA
TCGA-23-1026	Alive	45	Serous cystadenocarcinoma, NOS	8441/3	not reported	white	yes	Pharmaceutical Therapy, NOS	Stage IIIC
TCGA-23-1026	Alive	45	Serous cystadenocarcinoma, NOS	8441/3	not reported	white	no	Radiation Therapy, NOS	Stage IIIC
TCGA-29-1764	Alive	49	Serous cystadenocarcinoma, NOS	8441/3	not reported	white	no	Radiation Therapy, NOS	Stage IIIC
TCGA-29-1764	Alive	49	Serous cystadenocarcinoma, NOS	8441/3	not reported	white	yes	Pharmaceutical Therapy, NOS	Stage IIIC
TCGA-EY-A1H0	Alive	57	Endometrioid adenocarcinoma, NOS	8380/3	not reported	black or african american	yes	Radiation Therapy, NOS	Stage IIIC2
TCGA-EY-A1H0	Alive	57	Endometrioid adenocarcinoma, NOS	8380/3	not reported	black or african american	yes	Pharmaceutical Therapy, NOS	Stage IIIC2
TCGA-25-1324	Dead	74	Serous cystadenocarcinoma, NOS	8441/3	not reported	white	no	Radiation Therapy, NOS	Stage IIIC
TCGA-25-1324	Dead	74	Serous cystadenocarcinoma, NOS	8441/3	not reported	white	yes	Pharmaceutical Therapy, NOS	Stage IIIC
TCGA-04-1638	Dead	57	Serous cystadenocarcinoma, NOS	8441/3	not reported	black or african american	yes	Pharmaceutical Therapy, NOS	Stage IV
TCGA-04-1638	Dead	57	Serous cystadenocarcinoma, NOS	8441/3	not reported	black or african american	yes	Radiation Therapy, NOS	Stage IV
C3N-00340	Alive	'--	Endometrioid adenocarcinoma, NOS	8380/3	'--	other	'--	'--	Stage III
TCGA-AJ-A5DV	Alive	65	Endometrioid adenocarcinoma, NOS	8380/3	not reported	black or african american	no	Pharmaceutical Therapy, NOS	Stage IA
TCGA-AJ-A5DV	Alive	65	Endometrioid adenocarcinoma, NOS	8380/3	not reported	black or african american	no	Radiation Therapy, NOS	Stage IA
TCGA-23-1031	Dead	60	Serous cystadenocarcinoma, NOS	8441/3	not reported	white	no	Radiation Therapy, NOS	Stage IV
TCGA-23-1031	Dead	60	Serous cystadenocarcinoma, NOS	8441/3	not reported	white	yes	Pharmaceutical Therapy, NOS	Stage IV
TCGA-OY-A56Q	Alive	78	Serous cystadenocarcinoma, NOS	8441/3	not reported	black or african american	no	Radiation Therapy, NOS	Stage IIA
TCGA-OY-A56Q	Alive	78	Serous cystadenocarcinoma, NOS	8441/3	not reported	black or african american	yes	Pharmaceutical Therapy, NOS	Stage IIA
C3N-01341	Alive	'--	Endometrioid adenocarcinoma, NOS	8380/3	'--	white	'--	'--	Stage I
TCGA-AJ-A3EM	Alive	69	Endometrioid adenocarcinoma, NOS	8380/3	not reported	white	no	Radiation Therapy, NOS	Stage IB
TCGA-AJ-A3EM	Alive	69	Endometrioid adenocarcinoma, NOS	8380/3	not reported	white	no	Pharmaceutical Therapy, NOS	Stage IB
TCGA-AX-A2H5	Alive	67	Serous cystadenocarcinoma, NOS	8441/3	not reported	black or african american	yes	Pharmaceutical Therapy, NOS	Stage IIIC
TCGA-AX-A2H5	Alive	67	Serous cystadenocarcinoma, NOS	8441/3	not reported	black or african american	yes	Radiation Therapy, NOS	Stage IIIC
TCGA-24-1426	Alive	43	Serous cystadenocarcinoma, NOS	8441/3	not reported	white	no	Radiation Therapy, NOS	Stage IIIC
TCGA-24-1426	Alive	43	Serous cystadenocarcinoma, NOS	8441/3	not reported	white	yes	Pharmaceutical Therapy, NOS	Stage IIIC
TCGA-A5-A0GQ	Alive	76	Endometrioid adenocarcinoma, NOS	8380/3	not reported	white	no	Radiation Therapy, NOS	Stage IB
TCGA-A5-A0GQ	Alive	76	Endometrioid adenocarcinoma, NOS	8380/3	not reported	white	no	Pharmaceutical Therapy, NOS	Stage IB
TCGA-AJ-A3NC	Alive	63	Endometrioid adenocarcinoma, NOS	8380/3	not reported	white	no	Radiation Therapy, NOS	Stage IA
TCGA-AJ-A3NC	Alive	63	Endometrioid adenocarcinoma, NOS	8380/3	not reported	white	no	Pharmaceutical Therapy, NOS	Stage IA
TCGA-13-1491	Dead	55	Serous cystadenocarcinoma, NOS	8441/3	not reported	asian	no	Radiation Therapy, NOS	Stage IIIC
TCGA-13-1491	Dead	55	Serous cystadenocarcinoma, NOS	8441/3	not reported	asian	yes	Pharmaceutical Therapy, NOS	Stage IIIC
TCGA-24-2036	Dead	50	Serous cystadenocarcinoma, NOS	8441/3	not reported	white	yes	Radiation Therapy, NOS	Stage IIIA
TCGA-24-2036	Dead	50	Serous cystadenocarcinoma, NOS	8441/3	not reported	white	yes	Pharmaceutical Therapy, NOS	Stage IIIA
C3N-00386	Alive	'--	Endometrioid adenocarcinoma, NOS	8380/3	'--	other	'--	'--	Stage I
TCGA-20-0990	Alive	74	Serous cystadenocarcinoma, NOS	8441/3	not reported	white	yes	Pharmaceutical Therapy, NOS	Stage IIIC
TCGA-20-0990	Alive	74	Serous cystadenocarcinoma, NOS	8441/3	not reported	white	no	Radiation Therapy, NOS	Stage IIIC
C3N-02972	Dead	'--	Endometrioid adenocarcinoma, NOS	8380/3	'--	white	'--	'--	Stage III
TCGA-13-1487	Dead	74	Serous cystadenocarcinoma, NOS	8441/3	not reported	white	yes	Pharmaceutical Therapy, NOS	Stage IV
TCGA-13-1487	Dead	74	Serous cystadenocarcinoma, NOS	8441/3	not reported	white	no	Radiation Therapy, NOS	Stage IV
TCGA-23-1027	Dead	48	Serous cystadenocarcinoma, NOS	8441/3	not reported	white	yes	Pharmaceutical Therapy, NOS	Stage IIIC
TCGA-23-1027	Dead	48	Serous cystadenocarcinoma, NOS	8441/3	not reported	white	no	Radiation Therapy, NOS	Stage IIIC
TCGA-KP-A3W0	Alive	72	Serous cystadenocarcinoma, NOS	8441/3	not reported	not reported	yes	Radiation Therapy, NOS	Stage IB
TCGA-KP-A3W0	Alive	72	Serous cystadenocarcinoma, NOS	8441/3	not reported	not reported	yes	Pharmaceutical Therapy, NOS	Stage IB
TCGA-B5-A11N	Alive	69	Endometrioid adenocarcinoma, NOS	8380/3	not reported	white	no	Pharmaceutical Therapy, NOS	Stage IA
TCGA-B5-A11N	Alive	69	Endometrioid adenocarcinoma, NOS	8380/3	not reported	white	no	Radiation Therapy, NOS	Stage IA
TCGA-AP-A1DM	Alive	60	Endometrioid adenocarcinoma, NOS	8380/3	not reported	white	yes	Radiation Therapy, NOS	Stage IA
TCGA-AP-A1DM	Alive	60	Endometrioid adenocarcinoma, NOS	8380/3	not reported	white	no	Pharmaceutical Therapy, NOS	Stage IA
TCGA-BS-A0V7	Alive	48	Endometrioid adenocarcinoma, NOS	8380/3	not reported	native hawaiian or other pacific islander	no	Pharmaceutical Therapy, NOS	Stage IB
TCGA-BS-A0V7	Alive	48	Endometrioid adenocarcinoma, NOS	8380/3	not reported	native hawaiian or other pacific islander	no	Radiation Therapy, NOS	Stage IB
TCGA-D1-A17Q	Alive	54	Endometrioid adenocarcinoma, NOS	8380/3	not reported	white	no	Pharmaceutical Therapy, NOS	Stage IA
TCGA-D1-A17Q	Alive	54	Endometrioid adenocarcinoma, NOS	8380/3	not reported	white	no	Radiation Therapy, NOS	Stage IA
TCGA-AX-A1C5	Alive	47	Endometrioid adenocarcinoma, NOS	8380/3	not reported	white	yes	Pharmaceutical Therapy, NOS	Stage IIIC
TCGA-AX-A1C5	Alive	47	Endometrioid adenocarcinoma, NOS	8380/3	not reported	white	yes	Radiation Therapy, NOS	Stage IIIC
C3L-01304	Alive	'--	Endometrioid adenocarcinoma, NOS	8380/3	'--	white	'--	'--	Stage I
TCGA-29-2434	Alive	52	Serous cystadenocarcinoma, NOS	8441/3	not reported	white	no	Radiation Therapy, NOS	Stage IIIC
TCGA-29-2434	Alive	52	Serous cystadenocarcinoma, NOS	8441/3	not reported	white	yes	Pharmaceutical Therapy, NOS	Stage IIIC
TCGA-20-1685	Alive	45	Serous cystadenocarcinoma, NOS	8441/3	not reported	white	no	Radiation Therapy, NOS	Stage IIIC
TCGA-20-1685	Alive	45	Serous cystadenocarcinoma, NOS	8441/3	not reported	white	yes	Pharmaceutical Therapy, NOS	Stage IIIC
TCGA-30-1866	Dead	61	Serous cystadenocarcinoma, NOS	8441/3	not reported	white	no	Radiation Therapy, NOS	Stage IV
TCGA-30-1866	Dead	61	Serous cystadenocarcinoma, NOS	8441/3	not reported	white	yes	Pharmaceutical Therapy, NOS	Stage IV
TCGA-23-1030	Alive	64	Serous cystadenocarcinoma, NOS	8441/3	not reported	white	no	Radiation Therapy, NOS	Stage IIIC
TCGA-23-1030	Alive	64	Serous cystadenocarcinoma, NOS	8441/3	not reported	white	yes	Pharmaceutical Therapy, NOS	Stage IIIC
TCGA-09-2054	Dead	58	Serous cystadenocarcinoma, NOS	8441/3	not reported	black or african american	no	Radiation Therapy, NOS	Stage IIIC
TCGA-09-2054	Dead	58	Serous cystadenocarcinoma, NOS	8441/3	not reported	black or african american	yes	Pharmaceutical Therapy, NOS	Stage IIIC
TCGA-AX-A05Y	Alive	57	Endometrioid adenocarcinoma, NOS	8380/3	not reported	white	no	Pharmaceutical Therapy, NOS	Stage IB
TCGA-AX-A05Y	Alive	57	Endometrioid adenocarcinoma, NOS	8380/3	not reported	white	no	Radiation Therapy, NOS	Stage IB
TCGA-25-1627	Dead	73	Serous cystadenocarcinoma, NOS	8441/3	not reported	white	no	Radiation Therapy, NOS	Stage IIIC
TCGA-25-1627	Dead	73	Serous cystadenocarcinoma, NOS	8441/3	not reported	white	yes	Pharmaceutical Therapy, NOS	Stage IIIC
TCGA-BG-A0VT	Alive	56	Endometrioid adenocarcinoma, NOS	8380/3	not reported	white	no	Radiation Therapy, NOS	Stage IIIA
TCGA-BG-A0VT	Alive	56	Endometrioid adenocarcinoma, NOS	8380/3	not reported	white	yes	Pharmaceutical Therapy, NOS	Stage IIIA
TCGA-B5-A11Z	Alive	61	Endometrioid adenocarcinoma, NOS	8380/3	not reported	white	no	Radiation Therapy, NOS	Stage IA
TCGA-B5-A11Z	Alive	61	Endometrioid adenocarcinoma, NOS	8380/3	not reported	white	no	Pharmaceutical Therapy, NOS	Stage IA
C3N-01765	Alive	'--	Endometrioid adenocarcinoma, NOS	8380/3	'--	white	'--	'--	Stage III
C3N-03415	Dead	'--	Endometrioid adenocarcinoma, NOS	8380/3	'--	white	'--	'--	Stage I
TCGA-AP-A0LG	Alive	54	Endometrioid adenocarcinoma, NOS	8380/3	not reported	white	no	Pharmaceutical Therapy, NOS	Stage IA
TCGA-AP-A0LG	Alive	54	Endometrioid adenocarcinoma, NOS	8380/3	not reported	white	yes	Radiation Therapy, NOS	Stage IA
TCGA-31-1955	Alive	43	Serous cystadenocarcinoma, NOS	8441/3	not reported	white	yes	Radiation Therapy, NOS	Stage IIIC
TCGA-31-1955	Alive	43	Serous cystadenocarcinoma, NOS	8441/3	not reported	white	yes	Pharmaceutical Therapy, NOS	Stage IIIC
TCGA-13-1504	Dead	68	Serous cystadenocarcinoma, NOS	8441/3	not reported	white	yes	Pharmaceutical Therapy, NOS	Stage IIIC
TCGA-13-1504	Dead	68	Serous cystadenocarcinoma, NOS	8441/3	not reported	white	no	Radiation Therapy, NOS	Stage IIIC
TCGA-24-1469	Alive	71	Serous cystadenocarcinoma, NOS	8441/3	not reported	white	yes	Pharmaceutical Therapy, NOS	Stage IIIC
TCGA-24-1469	Alive	71	Serous cystadenocarcinoma, NOS	8441/3	not reported	white	no	Radiation Therapy, NOS	Stage IIIC
TCGA-04-1353	Alive	64	Serous cystadenocarcinoma, NOS	8441/3	not reported	asian	not reported	Radiation Therapy, NOS	Stage IIIC
TCGA-04-1353	Alive	64	Serous cystadenocarcinoma, NOS	8441/3	not reported	asian	not reported	Pharmaceutical Therapy, NOS	Stage IIIC
TCGA-04-1648	Dead	57	Serous cystadenocarcinoma, NOS	8441/3	not reported	white	yes	Pharmaceutical Therapy, NOS	Stage IIIC
TCGA-04-1648	Dead	57	Serous cystadenocarcinoma, NOS	8441/3	not reported	white	no	Radiation Therapy, NOS	Stage IIIC
C3L-02800	Alive	'--	Endometrioid adenocarcinoma, NOS	8380/3	'--	not reported	'--	'--	Stage IIIC1
TCGA-BK-A13C	Alive	47	Endometrioid adenocarcinoma, NOS	8380/3	not reported	black or african american	no	Pharmaceutical Therapy, NOS	Stage IB
TCGA-BK-A13C	Alive	47	Endometrioid adenocarcinoma, NOS	8380/3	not reported	black or african american	no	Radiation Therapy, NOS	Stage IB
TCGA-61-1919	Dead	58	Serous cystadenocarcinoma, NOS	8441/3	not reported	white	no	Radiation Therapy, NOS	Stage IIIC
TCGA-61-1919	Dead	58	Serous cystadenocarcinoma, NOS	8441/3	not reported	white	yes	Pharmaceutical Therapy, NOS	Stage IIIC
TCGA-24-1471	Alive	60	Serous cystadenocarcinoma, NOS	8441/3	not reported	white	yes	Pharmaceutical Therapy, NOS	Stage IIIC
TCGA-24-1471	Alive	60	Serous cystadenocarcinoma, NOS	8441/3	not reported	white	no	Radiation Therapy, NOS	Stage IIIC
C3L-02353	Alive	'--	Endometrioid adenocarcinoma, NOS	8380/3	'--	white	'--	'--	Stage I
C3N-01349	Dead	'--	Endometrioid adenocarcinoma, NOS	8380/3	'--	white	'--	'--	Stage I
TCGA-24-1565	Dead	74	Serous cystadenocarcinoma, NOS	8441/3	not reported	white	yes	Pharmaceutical Therapy, NOS	Stage IIIC
TCGA-24-1565	Dead	74	Serous cystadenocarcinoma, NOS	8441/3	not reported	white	no	Radiation Therapy, NOS	Stage IIIC
TCGA-A5-A2K5	Alive	76	Endometrioid adenocarcinoma, NOS	8380/3	not reported	white	no	Pharmaceutical Therapy, NOS	Stage IA
TCGA-A5-A2K5	Alive	76	Endometrioid adenocarcinoma, NOS	8380/3	not reported	white	yes	Radiation Therapy, NOS	Stage IA
C3N-00860	Alive	'--	Endometrioid adenocarcinoma, NOS	8380/3	'--	white	'--	'--	Stage I
TCGA-B5-A11S	Alive	63	Endometrioid adenocarcinoma, NOS	8380/3	not reported	white	no	Radiation Therapy, NOS	Stage IA
TCGA-B5-A11S	Alive	63	Endometrioid adenocarcinoma, NOS	8380/3	not reported	white	no	Pharmaceutical Therapy, NOS	Stage IA
TCGA-23-1022	Dead	67	Serous cystadenocarcinoma, NOS	8441/3	not reported	white	no	Radiation Therapy, NOS	Stage IIIC
TCGA-23-1022	Dead	67	Serous cystadenocarcinoma, NOS	8441/3	not reported	white	yes	Pharmaceutical Therapy, NOS	Stage IIIC
C3N-00732	Alive	'--	Endometrioid adenocarcinoma, NOS	8380/3	'--	white	'--	'--	Stage I
TCGA-B5-A0JZ	Alive	60	Endometrioid adenocarcinoma, NOS	8380/3	not reported	white	yes	Radiation Therapy, NOS	Stage IIIC1
TCGA-B5-A0JZ	Alive	60	Endometrioid adenocarcinoma, NOS	8380/3	not reported	white	yes	Pharmaceutical Therapy, NOS	Stage IIIC1
TCGA-AP-A0LL	Alive	56	Endometrioid adenocarcinoma, NOS	8380/3	not reported	white	yes	Radiation Therapy, NOS	Stage IA
TCGA-AP-A0LL	Alive	56	Endometrioid adenocarcinoma, NOS	8380/3	not reported	white	yes	Pharmaceutical Therapy, NOS	Stage IA
TCGA-23-1032	Dead	73	Serous cystadenocarcinoma, NOS	8441/3	not reported	black or african american	no	Radiation Therapy, NOS	Stage IV
TCGA-23-1032	Dead	73	Serous cystadenocarcinoma, NOS	8441/3	not reported	black or african american	no	Pharmaceutical Therapy, NOS	Stage IV
TCGA-AX-A060	Alive	77	Endometrioid adenocarcinoma, NOS	8380/3	not reported	american indian or alaska native	yes	Pharmaceutical Therapy, NOS	Stage IC
TCGA-AX-A060	Alive	77	Endometrioid adenocarcinoma, NOS	8380/3	not reported	american indian or alaska native	yes	Radiation Therapy, NOS	Stage IC
TCGA-B5-A11P	Alive	87	Endometrioid adenocarcinoma, NOS	8380/3	not reported	white	no	Radiation Therapy, NOS	Stage IB
TCGA-B5-A11P	Alive	87	Endometrioid adenocarcinoma, NOS	8380/3	not reported	white	no	Pharmaceutical Therapy, NOS	Stage IB
TCGA-04-1337	Dead	78	Serous cystadenocarcinoma, NOS	8441/3	not reported	white	no	Pharmaceutical Therapy, NOS	Stage IIIC
TCGA-04-1337	Dead	78	Serous cystadenocarcinoma, NOS	8441/3	not reported	white	no	Radiation Therapy, NOS	Stage IIIC
TCGA-24-0980	Dead	53	Serous cystadenocarcinoma, NOS	8441/3	not reported	white	no	Radiation Therapy, NOS	Stage IIIC
TCGA-24-0980	Dead	53	Serous cystadenocarcinoma, NOS	8441/3	not reported	white	yes	Pharmaceutical Therapy, NOS	Stage IIIC
TCGA-E6-A2P8	Dead	53	Serous cystadenocarcinoma, NOS	8441/3	not reported	black or african american	no	Radiation Therapy, NOS	Stage IV
TCGA-E6-A2P8	Dead	53	Serous cystadenocarcinoma, NOS	8441/3	not reported	black or african american	no	Pharmaceutical Therapy, NOS	Stage IV
C3L-01967	Alive	'--	Endometrioid adenocarcinoma, NOS	8380/3	'--	not reported	'--	'--	Stage I
[truncated: 428 more rows]
