# Supplementary material for: Integrating multi-omics and clinical features to model survival in epithelial ovarian cancer subtypes
Source: Sci Rep. 2025 Dec 19;15:44221. doi: 10.1038/s41598-025-29403-6 (PMC12722313; doi:10.1038/s41598-025-29403-6)
Supplement: Supplementary file 2 — Supplementary Material 2 [file 41598_2025_29403_MOESM2_ESM.xlsx]

## Sheet: dataset2_n=1011
Case	Status	age_at_index	years_with_disease	primary_diagnosis	morphology	treatment_or_therapy	treatment_type	TP53	PTEN	ARID1A	PIK3CA	PIK3R1	KMT2D	MUC16	CSMD3	CTNNB1	CTCF	ZFHX3	KRAS	CHD4	FBXW7	FAT3	FAT4	KMT2C	FAT1	LRP1B	MED12	ATM	NSD1	JAK1	NF1	RNF43	TRRAP	BCOR	NBEA	AKAP9	BCORL1	PPP2R1A	FLNA	RNF213	ATRX	FGFR2	APC	POLE	KMT2A	BIRC6	BRCA2	CREBBP	FAM135B
TCGA-BS-A0UV	Alive	55	0	Endometrioid adenocarcinoma, NOS	8380/3	no	Pharmaceutical Therapy, NOS	NONSENSE,R213*	NONSENSE,Y240*	NONSENSE,R1989*	CNV gain|NONSENSE,R1023*	NONSENSE,E52*	MISSENSE,G3015D	NONSENSE,E8951*	CNV gain|NONSENSE,E2821*	CNV gain		MISSENSE,D3454N		NONSENSE,R701*		MISSENSE,N3505S	NONSENSE,E4554*	NONSENSE,R4806*	NONSENSE,R2597*	SPLICE,X1527_splice	MISSENSE,E79D	MISSENSE,L1408I	MISSENSE,I1336M		MISSENSE,S2188F		NONSENSE,R3730*	MISSENSE,P654T	MISSENSE,D2934Y	NONSENSE,E592*	MISSENSE,S1563F	MISSENSE,R420Q	MISSENSE,E798K	MISSENSE,E3190K	MISSENSE,D2136N	FRAMESHIFT,T764Nfs*4	NONSENSE,R2204*	MISSENSE,S1380L	NONSENSE,R3886*	MISSENSE,K886N	NONSENSE,E1441*	NONSENSE,E1058*	CNV gain|MISSENSE,Q1269H
TCGA-A5-A0G2	Alive	57	0	Serous cystadenocarcinoma, NOS	8441/3	no	Pharmaceutical Therapy, NOS	NONSENSE,R342*	NONSENSE,G282*	CNV loss|NONSENSE,E1156*	MISSENSE,R852Q	CNV loss|NONSENSE,R642*	CNV gain|MISSENSE,A1791T	NONSENSE,E2421*	NONSENSE,W710*	MISSENSE,R225C		NONSENSE,R1309*	CNV gain|MISSENSE,Q61H	CNV gain|NONSENSE,R1340*	CNV loss	NONSENSE,S694*	CNV loss|NONSENSE,R1014*	NONSENSE,Y2218*	CNV loss|FRAMESHIFT,K403*	NONSENSE,W1426*	MISSENSE,P223S	NONSENSE,R2598*	CNV loss|MISSENSE,K2097N	CNV loss|MISSENSE,L932I	NONSENSE,Q835*		MISSENSE,A3854V	MISSENSE,R243C	CNV loss|NONSENSE,Q1290*	NONSENSE,R3435*		MISSENSE,R183W	MISSENSE,D604N	NONSENSE,E5170*	MISSENSE,P2462S	MISSENSE,A389T	CNV loss|NONSENSE,R232*	CNV gain|NONSENSE,R114*	FRAMESHIFT,L3501Ffs*35	CNV gain|MISSENSE,R3286W	CNV loss|MISSENSE,A1233D	NONSENSE,E667*	MISSENSE,A782T
TCGA-DF-A2KV	Alive	55	0	Endometrioid adenocarcinoma, NOS	8380/3	not reported	Radiation Therapy, NOS	NONSENSE,R213*	NONSENSE,C218*	NONSENSE,R1721*	MISSENSE,T1025A	NONSENSE,R386*		MISSENSE,D8977Y			MISSENSE,H369R	NONSENSE,E3001*					MISSENSE,R735W	MISSENSE,N2372H	MISSENSE,S421Y	MISSENSE,K3172N				MISSENSE,S996Y	MISSENSE,L2639I		MISSENSE,I1002S		MISSENSE,K215Q	MISSENSE,N651T					MISSENSE,K1083N			MISSENSE,A456P					MISSENSE,F1057L
TCGA-AX-A2HD	Alive	69	0	Endometrioid adenocarcinoma, NOS	8380/3	no	Pharmaceutical Therapy, NOS	FRAMESHIFT,P85Lfs*38	FRAMESHIFT,R14Kfs*30	FRAMESHIFT,Y551Lfs*72	MISSENSE,E418K		FRAMESHIFT,K1686Nfs*36	MISSENSE,P2910H	MISSENSE,G3543E	MISSENSE,W383C	CNV loss|FRAMESHIFT,E691Rfs*5	CNV loss|MISSENSE,K1072T		MISSENSE,R1372C	MISSENSE,D520E	NONSENSE,G572*	MISSENSE,A2489T	NONSENSE,R284*		NONSENSE,E3508*	MISSENSE,P1751L	FRAMESHIFT,Q628Pfs*7	NONSENSE,R1766*		MISSENSE,N45D	FRAMESHIFT,G659Vfs*41	MISSENSE,T2540A	MISSENSE,R993W	FRAMESHIFT,N1121Mfs*9	MISSENSE,A775S	MISSENSE,V227I	MISSENSE,L66I	MISSENSE,P2324H	MISSENSE,R3040H	MISSENSE,S1942N			SPLICE,X2046_splice	MISSENSE,R2808H	MISSENSE,W4673R	FRAMESHIFT,K1691Nfs*15	MISSENSE,R2294Q	NONSENSE,M1?
TCGA-AX-A1C9	Alive	73	0	Endometrioid adenocarcinoma, NOS	8380/3	no	Radiation Therapy, NOS	SPLICE_REGION,T125=	NONSENSE,R233*	FRAMESHIFT,G971Wfs*36	MISSENSE,E545A		MISSENSE,P665L	MISSENSE,G13057S		MISSENSE,T41A	CNV loss	CNV loss		MISSENSE,R1092Q	MISSENSE,R465C							MISSENSE,D868G			MISSENSE,G2816R				CNV loss				MISSENSE,R1633H					FRAMESHIFT,F699Vfs*11			CNV loss	CNV loss
C3N-01879	Alive	0	0	Endometrioid adenocarcinoma, NOS	8380/3	0	0	NONSENSE,R306*	FRAMESHIFT,R234Hfs*11	NONSENSE,R1989*	MISSENSE,M1043V			MISSENSE,T6911N	NONSENSE,R1193*			MISSENSE,S2479L			MISSENSE,V565A	MISSENSE,F4295L	MISSENSE,R1815C	MISSENSE,E2866K	MISSENSE,Y2350C	MISSENSE,W1791G	MISSENSE,Q2122H			MISSENSE,D844Y	NONSENSE,R2450*		MISSENSE,R3063W		NONSENSE,R696*	MISSENSE,R1947C			MISSENSE,T98P	MISSENSE,D1387N	MISSENSE,R498I		MISSENSE,S2627Y	MISSENSE,V411L	NONSENSE,R745*	MISSENSE,S2106L	MISSENSE,K1472N
TCGA-AP-A0LE	Alive	57	0	Endometrioid adenocarcinoma, NOS	8380/3	yes	Radiation Therapy, NOS	FRAMESHIFT,K382Nfs*40	FRAMESHIFT,K60Lfs*9	FRAMESHIFT,D734Gfs*83	MISSENSE,V344M			MISSENSE,E10578D		MISSENSE,S37P	FRAMESHIFT,T204Nfs*26		MISSENSE,G12A									MISSENSE,K1615N		FRAMESHIFT,K860Nfs*16		FRAMESHIFT,P441Lfs*61	FRAMESHIFT,G1160Vfs*25								FRAMESHIFT,D1940Ifs*15								MISSENSE,Q996R
TCGA-B5-A11E	Alive	53	0	Endometrioid adenocarcinoma, NOS	8380/3	no	Pharmaceutical Therapy, NOS	NONSENSE,R342*	NONSENSE,E299*	NONSENSE,R1722*		NONSENSE,R348*	MISSENSE,H4448R	NONSENSE,Q5437*	CNV gain|NONSENSE,E3549*	MISSENSE,K354T		MISSENSE,D2262N	MISSENSE,G12D	NONSENSE,R559*	MISSENSE,H52Y	NONSENSE,E847*	FRAMESHIFT,M4667Nfs*50	MISSENSE,D4423Y	NONSENSE,E2684*	SPLICE,X2888_splice	MISSENSE,E1234K	NONSENSE,E390*	MISSENSE,C1619Y	NONSENSE,E668*		MISSENSE,P154L	NONSENSE,G1086*	MISSENSE,P844S	MISSENSE,A1872V	NONSENSE,R3787*	MISSENSE,R1536C		MISSENSE,G589S	MISSENSE,K4606E	NONSENSE,R1426*	MISSENSE,R165W	MISSENSE,A199V	MISSENSE,R1364C	MISSENSE,S2785Y	MISSENSE,R4496Q	FRAMESHIFT,T2125Nfs*4		CNV gain|MISSENSE,T520I
TCGA-D1-A17U	Alive	53	0	Endometrioid adenocarcinoma, NOS	8380/3	yes	Pharmaceutical Therapy, NOS	FRAMESHIFT,V73Wfs*50	SPLICE,X212_splice	FRAMESHIFT,K1072Nfs*21		FRAMESHIFT,Q432Wfs*13					FRAMESHIFT,S604Lfs*27		CNV gain|MISSENSE,G12V				MISSENSE,R4170H							FRAMESHIFT,K860Nfs*16																MISSENSE,P2535H
TCGA-SJ-A6ZI	Alive	64	0	Endometrioid adenocarcinoma, NOS	8380/3	no	Pharmaceutical Therapy, NOS	SPLICE,X225_splice	FRAMESHIFT,R234Gfs*22	NONSENSE,R1722*			MISSENSE,R84H				MISSENSE,G420C			MISSENSE,R1092W			MISSENSE,T306M		MISSENSE,A1316V	MISSENSE,I3123M	MISSENSE,E1248V	MISSENSE,R337C				SPLICE,X195_splice	MISSENSE,R3544C			MISSENSE,E1344D			MISSENSE,R1272H					MISSENSE,A1010T	MISSENSE,E2706D
TCGA-AJ-A3EK	Alive	53	0	Endometrioid adenocarcinoma, NOS	8380/3	yes	Radiation Therapy, NOS	NONSENSE,R213*	NONSENSE,E299*	FRAMESHIFT,Y551Lfs*72				FRAMESHIFT,E3243Nfs*10	NONSENSE,Q3113*		MISSENSE,A88V	MISSENSE,D2833N		NONSENSE,R1340*		NONSENSE,Y269*	MISSENSE,H4764Y	MISSENSE,R4595C	MISSENSE,T3341M	NONSENSE,R1632*	MISSENSE,K138N	MISSENSE,A1658V	NONSENSE,R440*	FRAMESHIFT,I143Dfs*9	MISSENSE,A846D		MISSENSE,P349H	MISSENSE,S480G	NONSENSE,R2213*		FRAMESHIFT,G1178Efs*44		MISSENSE,R1532L	MISSENSE,R3147H	MISSENSE,D1199E	MISSENSE,N549K	MISSENSE,I413M	MISSENSE,S297F	MISSENSE,R3819C	MISSENSE,G2555R	NONSENSE,G1122*	MISSENSE,L1531F	MISSENSE,G1216D
C3L-00586	Alive	0	0	Endometrioid adenocarcinoma, NOS	8380/3	0	0	NONSENSE,R213*	NONSENSE,Y176*	MISSENSE,A2027E	MISSENSE,K111N		MISSENSE,E1207D	MISSENSE,A4482V	NONSENSE,E3245*	MISSENSE,K270N		MISSENSE,E2428D			MISSENSE,R689W	NONSENSE,S2496*	NONSENSE,E3366*	NONSENSE,R3405*	NONSENSE,R191*	NONSENSE,C2182*	MISSENSE,P398H	MISSENSE,L1989V			NONSENSE,R2450*			MISSENSE,S1704N	MISSENSE,V331A	NONSENSE,R1849*	MISSENSE,A773V		MISSENSE,W345G	MISSENSE,T3519I	SPLICE,X1817_splice		NONSENSE,R1450*	MISSENSE,F1366L	MISSENSE,R2704W	MISSENSE,R289K	NONSENSE,E510*		MISSENSE,L612I
TCGA-B5-A3FC	Alive	53	0	Endometrioid adenocarcinoma, NOS	8380/3	no	Pharmaceutical Therapy, NOS	NONSENSE,W146*	FRAMESHIFT,N323Kfs*2		MISSENSE,Y1021C	NONSENSE,R461*	MISSENSE,R1189H	MISSENSE,A4923V	NONSENSE,R2663*		MISSENSE,R213C	FRAMESHIFT,E763Gfs*26		MISSENSE,R377H		MISSENSE,V975I	NONSENSE,S2602*	MISSENSE,S177N	MISSENSE,G91R	MISSENSE,C2891Y	MISSENSE,P640S	NONSENSE,R2034*	NONSENSE,R1471*	NONSENSE,R839*	NONSENSE,R1306*	MISSENSE,R286W	SPLICE_REGION,L1370=	MISSENSE,R763Q	FRAMESHIFT,N1121Mfs*9	MISSENSE,G3072S	MISSENSE,R1183W		MISSENSE,R1359C	MISSENSE,V4015M	MISSENSE,R466I	NONSENSE,R251*	MISSENSE,G2775V	NONSENSE,R2127*	FRAMESHIFT,L2447Ffs*10	MISSENSE,K1126E	FRAMESHIFT,N863Kfs*18	MISSENSE,R1786C	MISSENSE,E383K
TCGA-AX-A2HJ	Alive	35	0	Endometrioid adenocarcinoma, NOS	8380/3	yes	Radiation Therapy, NOS	SPLICE,X187_splice	FRAMESHIFT,E288Kfs*9		MISSENSE,E545A		FRAMESHIFT,Q836Sfs*94	NONSENSE,Q1998*			MISSENSE,A697V	FRAMESHIFT,G699Afs*125				FRAMESHIFT,L3404Pfs*11	MISSENSE,N4934S	CNV gain	MISSENSE,G4522W	MISSENSE,E3582K		MISSENSE,L686P	FRAMESHIFT,V1486*	FRAMESHIFT,K860Nfs*16		FRAMESHIFT,G659Vfs*41	CNV gain|MISSENSE,Y892C			CNV gain			MISSENSE,D532G				MISSENSE,E1064V				MISSENSE,T1483P		MISSENSE,H149R
TCGA-BS-A0UF	Alive	65	0	Endometrioid adenocarcinoma, NOS	8380/3	no	Radiation Therapy, NOS	NONSENSE,R213*	FRAMESHIFT,N323Mfs*21		MISSENSE,F1016C		MISSENSE,T5464M	NONSENSE,E7615*	NONSENSE,R2663*			MISSENSE,K3002N				NONSENSE,G419*	NONSENSE,R2846*	MISSENSE,R4693Q	NONSENSE,E528*	NONSENSE,E3055*	NONSENSE,R1329*	NONSENSE,S131*	MISSENSE,I1122M				MISSENSE,F2459L	MISSENSE,D438Y	MISSENSE,G2258V	NONSENSE,E735*			MISSENSE,I2637N	MISSENSE,I4787M	MISSENSE,S814Y		NONSENSE,E1544*	MISSENSE,P286R		NONSENSE,R4732*	NONSENSE,S1064*	MISSENSE,R714C	MISSENSE,R719Q
TCGA-AX-A2HG	Alive	56	0	Endometrioid adenocarcinoma, NOS	8380/3	yes	Radiation Therapy, NOS	FRAMESHIFT,K382Nfs*40	FRAMESHIFT,V290*	CNV loss	MISSENSE,E542K														FRAMESHIFT,G3597Afs*3		MISSENSE,H1822Y			FRAMESHIFT,K860Nfs*16		FRAMESHIFT,G659Vfs*41	MISSENSE,T2573M	MISSENSE,N1584H			FRAMESHIFT,P1681Qfs*20		MISSENSE,Q1346H
TCGA-AJ-A3BI	Alive	67	0	Endometrioid adenocarcinoma, NOS	8380/3	no	Radiation Therapy, NOS	CNV loss|FRAMESHIFT,G199Ifs*47	CNV gain|NONSENSE,G127*		CNV gain|MISSENSE,C420R			CNV gain	CNV gain				CNV loss			CNV loss		CNV gain				CNV loss			CNV loss	CNV loss	CNV gain		CNV loss	CNV gain		CNV loss		CNV loss		CNV gain		CNV loss	CNV loss		CNV loss		CNV gain
TCGA-B5-A11N	Alive	69	0	Endometrioid adenocarcinoma, NOS	8380/3	no	Pharmaceutical Therapy, NOS	CNV loss|FRAMESHIFT,T256Nfs*8	NONSENSE,E7*			NONSENSE,R642*		NONSENSE,S10210*	NONSENSE,E926*				MISSENSE,Q61L	MISSENSE,L1202R	MISSENSE,R465H	NONSENSE,E1718*	NONSENSE,R1014*		MISSENSE,L3221I	MISSENSE,L3517F					CNV loss|MISSENSE,R1958C	CNV loss|NONSENSE,R337*		MISSENSE,S1405L	MISSENSE,I271M		MISSENSE,A1661T		MISSENSE,F2450L	CNV loss	MISSENSE,E607D		MISSENSE,F2021L	MISSENSE,P286R				MISSENSE,R2104C
TCGA-A5-A0R7	Alive	55	0	Endometrioid adenocarcinoma, NOS	8380/3	no	Radiation Therapy, NOS	FRAMESHIFT,L43*	FRAMESHIFT,N184Efs*6			CNV loss|SPLICE,X582_splice			CNV gain		CNV loss	CNV loss									MISSENSE,P22R		CNV loss		CNV loss	CNV loss						CNV gain		CNV gain			CNV loss						CNV gain
TCGA-61-1900	Alive	51	0	Serous cystadenocarcinoma, NOS	8441/3	yes	Pharmaceutical Therapy, NOS	FRAMESHIFT,V122Dfs*26	CNV loss|SPLICE,X165_splice		CNV gain	CNV loss			CNV gain		CNV loss	CNV loss	CNV gain	CNV gain	CNV loss		CNV loss	CNV gain	CNV loss	CNV gain					CNV loss	CNV gain			CNV gain					CNV gain					CNV gain	CNV gain	CNV gain		CNV gain
TCGA-A5-A1OF	Alive	47	0	Serous cystadenocarcinoma, NOS	8441/3	no	Pharmaceutical Therapy, NOS	FRAMESHIFT,V225Rfs*23	MISSENSE,R130Q	NONSENSE,R2158*	MISSENSE,E80K	NONSENSE,E507*	MISSENSE,A4452T	MISSENSE,T9185I	NONSENSE,R2442*	MISSENSE,E664D	MISSENSE,Q33R	NONSENSE,E1020*		MISSENSE,R1055C	NONSENSE,R222*	NONSENSE,R2915*	MISSENSE,R1679H	FRAMESHIFT,M3101Nfs*5	MISSENSE,D1278N	MISSENSE,A1980T	MISSENSE,R2156W	MISSENSE,R1086C	MISSENSE,N462D		MISSENSE,K1585N	MISSENSE,G417V	MISSENSE,I3166V	MISSENSE,A1037T	NONSENSE,R2080*	NONSENSE,E2246*	MISSENSE,E1201D		SPLICE,X2386_splice	SPLICE,X4251_splice	NONSENSE,S1142*	MISSENSE,A511T	MISSENSE,E1408V	MISSENSE,A512V	MISSENSE,D1546G	MISSENSE,M3781I	MISSENSE,A2032D	MISSENSE,A789T	MISSENSE,F1243Y
TCGA-DI-A1BU	Alive	55	0	Serous cystadenocarcinoma, NOS	8441/3	yes	Radiation Therapy, NOS	FRAMESHIFT,K382Nfs*40	MISSENSE,F279S	FRAMESHIFT,P1175Hfs*5	MISSENSE,I406V	MISSENSE,N673S	FRAMESHIFT,K4843Rfs*15	FRAMESHIFT,L9357Sfs*52	SPLICE_REGION,L474=	MISSENSE,L336P	MISSENSE,Y343C	FRAMESHIFT,Y365Mfs*31				MISSENSE,E1422G		MISSENSE,V4525A	FRAMESHIFT,V2360Cfs*5	MISSENSE,A3882V	MISSENSE,V1119A		MISSENSE,Y364C	FRAMESHIFT,N357Kfs*15	SPLICE,X803_splice	MISSENSE,R228G	MISSENSE,T1808A	MISSENSE,N1459S	MISSENSE,N2233S	SPLICE,X2315_splice	FRAMESHIFT,P1681Qfs*20	MISSENSE,V259A	MISSENSE,R1753L	NONSENSE,Q4618*	MISSENSE,D1796N		FRAMESHIFT,A2584Qfs*9	MISSENSE,E1461V	MISSENSE,F741L	FRAMESHIFT,S1972Ffs*18	MISSENSE,K1888E		FRAMESHIFT,T1300Qfs*46
TCGA-AX-A3G6	Alive	67	0	Serous cystadenocarcinoma, NOS	8441/3	not reported	Pharmaceutical Therapy, NOS	CNV loss|FRAMESHIFT,R156Pfs*13	CNV loss|MISSENSE,I101T	CNV gain|NONSENSE,S614*	CNV gain	CNV loss				CNV gain	CNV loss	CNV loss				CNV loss		CNV gain				CNV loss	CNV loss		CNV loss		CNV gain		CNV loss	CNV gain		CNV loss					CNV loss		CNV loss	CNV gain	CNV loss	CNV loss
C3L-02747	Alive	0	0	Endometrioid adenocarcinoma, NOS	8380/3	0	0	FRAMESHIFT,I332Sfs*13	MISSENSE,R130G							MISSENSE,S37A			MISSENSE,G13D	MISSENSE,R864W									MISSENSE,G1792V												MISSENSE,N1754T
TCGA-EY-A214	Alive	66	0	Endometrioid adenocarcinoma, NOS	8380/3	yes	Radiation Therapy, NOS	NONSENSE,E294*	CNV loss	NONSENSE,S1085*	CNV gain|MISSENSE,N1044K	CNV loss	CNV gain		CNV gain|MISSENSE,C3215Y	CNV gain	CNV loss	CNV loss	CNV gain|MISSENSE,G12V	CNV gain				CNV gain		CNV gain		CNV loss		CNV gain		CNV gain	CNV gain		CNV gain	CNV gain				CNV gain		CNV loss		CNV loss	CNV loss	CNV gain	CNV gain	CNV gain	CNV gain
TCGA-61-1910	Alive	56	0	Serous cystadenocarcinoma, NOS	8441/3	yes	Pharmaceutical Therapy, NOS	FRAMESHIFT,Q192Sfs*55		FRAMESHIFT,W1073Mfs*32	CNV gain				CNV gain		CNV loss	CNV loss	CNV loss	CNV loss	CNV loss	CNV loss		CNV gain	CNV loss	CNV gain		CNV loss			CNV loss	CNV loss	MISSENSE,P2546R							CNV gain|FRAMESHIFT,G5057Vfs*8			CNV gain		CNV loss			CNV loss	CNV gain
TCGA-EO-A3AZ	Alive	80	0	Serous cystadenocarcinoma, NOS	8441/3	no	Pharmaceutical Therapy, NOS	SPLICE,X367_splice	CNV loss	CNV loss|MISSENSE,S2156G	CNV loss|MISSENSE,R108H	CNV loss	CNV loss	MISSENSE,S4443I	CNV gain		CNV loss	CNV loss	CNV gain	CNV gain|FRAMESHIFT,K73Rfs*129	CNV loss		CNV loss	CNV loss	CNV loss	FRAMESHIFT,I3914Ffs*10		NONSENSE,R2763*	CNV loss		FRAMESHIFT,I679Dfs*21		CNV loss		CNV loss	CNV loss				MISSENSE,A2980T	FRAMESHIFT,D1940Ifs*15	CNV loss	CNV loss	CNV loss			CNV loss	CNV loss	CNV gain
TCGA-AX-A2IO	Alive	83	0	Serous cystadenocarcinoma, NOS	8441/3	yes	Pharmaceutical Therapy, NOS	CNV loss|SPLICE,X225_splice			CNV gain|MISSENSE,E542K		MISSENSE,M5274I	CNV loss	CNV gain		CNV loss	CNV loss|NONSENSE,S1519*			CNV loss	CNV loss	CNV loss		CNV loss			CNV loss		MISSENSE,E483Q	CNV loss	CNV loss			CNV gain|MISSENSE,S1848F					CNV loss					CNV loss|MISSENSE,E3603K		CNV gain|MISSENSE,Q3321E	CNV loss	CNV gain
TCGA-AJ-A3QS	Alive	57	0	Serous cystadenocarcinoma, NOS	8441/3	yes	Radiation Therapy, NOS	CNV loss|FRAMESHIFT,V157Sfs*13	CNV gain		CNV gain|MISSENSE,Y1021C		CNV gain	CNV gain|NONSENSE,Q6224*	CNV gain	CNV gain			CNV loss	CNV loss					MISSENSE,E368Q	MISSENSE,P1387A					CNV gain	CNV gain	CNV gain			CNV gain		MISSENSE,P179R		CNV gain		CNV gain	CNV gain			CNV gain			CNV gain
TCGA-D1-A17K	Alive	74	0	Endometrioid adenocarcinoma, NOS	8380/3	no	Pharmaceutical Therapy, NOS	FRAMESHIFT,Q167Hfs*3	CNV loss		CNV loss|MISSENSE,E542K			CNV loss			CNV loss	CNV loss	CNV gain	CNV gain											CNV loss	CNV loss				MISSENSE,K1333N						CNV loss		CNV loss
TCGA-A5-A2K2	Alive	77	0	Serous cystadenocarcinoma, NOS	8441/3	no	Radiation Therapy, NOS	CNV loss|FRAMESHIFT,I162Hfs*12		CNV gain		CNV gain|FRAMESHIFT,G143Vfs*34	CNV loss	CNV loss			CNV loss	CNV loss	CNV loss	CNV loss	CNV loss	CNV loss	CNV loss	CNV loss	CNV loss			CNV loss	CNV loss		CNV gain	CNV loss	CNV loss		CNV loss	CNV loss				CNV gain			CNV loss	CNV loss	CNV loss		CNV loss	CNV gain	CNV gain
TCGA-FI-A2EU	Alive	68	0	Serous cystadenocarcinoma, NOS	8441/3	no	Radiation Therapy, NOS	FRAMESHIFT,P223*	CNV loss	CNV gain	CNV gain	CNV loss|MISSENSE,G376R		CNV loss	CNV gain		CNV loss	CNV loss	CNV loss	CNV loss			MISSENSE,D1274H	CNV loss					CNV gain				CNV loss			CNV loss						CNV loss	CNV loss					CNV loss	CNV gain
TCGA-61-1734	Alive	52	0	Serous cystadenocarcinoma, NOS	8441/3	yes	Pharmaceutical Therapy, NOS	CNV loss|FRAMESHIFT,P27Lfs*17	CNV gain	CNV loss		CNV loss	CNV loss|FRAMESHIFT,A5166Gfs*2	CNV gain	CNV gain			FRAMESHIFT,P2495Tfs*39	CNV gain	CNV gain	CNV loss	CNV loss	CNV loss	CNV loss	CNV loss	CNV gain		CNV loss	FRAMESHIFT,L2617Vfs*66		CNV loss	CNV loss			CNV gain	MISSENSE,T110R				FRAMESHIFT,V697Cfs*20		CNV loss		FRAMESHIFT,V1972Afs*87	CNV loss		CNV gain	CNV loss	CNV gain
TCGA-EY-A54A	Alive	67	0	Endometrioid adenocarcinoma, NOS	8380/3	yes	Pharmaceutical Therapy, NOS	CNV loss|FRAMESHIFT,S313Tfs*32		CNV loss	CNV gain		CNV loss|FRAMESHIFT,Q2033Tfs*13	CNV loss		CNV loss	CNV loss	CNV loss	CNV loss	CNV loss|MISSENSE,V1128L	MISSENSE,R465H	CNV loss			CNV gain			CNV loss|FRAMESHIFT,A78Efs*38		CNV gain										CNV gain					CNV loss	CNV gain			CNV loss
TCGA-13-0923	Alive	74	0	Serous cystadenocarcinoma, NOS	8441/3	no	Radiation Therapy, NOS	CNV loss|SPLICE,X187_splice	CNV loss		CNV loss	CNV loss	CNV gain|FRAMESHIFT,Q1023Sfs*39		CNV loss		CNV loss	CNV loss	CNV gain	CNV gain	CNV loss	CNV gain		CNV gain	CNV loss			CNV gain	CNV gain		CNV loss		CNV gain		CNV loss|FRAMESHIFT,N1381Ffs*28							CNV loss		CNV loss	CNV loss		CNV loss	CNV loss	CNV gain
TCGA-09-2051	Alive	42	0	Serous cystadenocarcinoma, NOS	8441/3	no	Radiation Therapy, NOS	CNV gain|FRAMESHIFT,P223*		CNV gain	CNV gain		CNV gain|MISSENSE,A5483S		CNV gain				CNV gain	CNV gain				CNV gain	CNV loss	CNV gain		CNV gain	CNV gain	CNV gain		CNV gain	CNV gain			CNV gain				CNV gain		CNV gain			CNV gain	CNV gain		CNV gain	CNV gain
TCGA-24-1845	Alive	42	0	Serous cystadenocarcinoma, NOS	8441/3	yes	Pharmaceutical Therapy, NOS	NONSENSE,W53*			CNV gain		CNV gain	FRAMESHIFT,V2415Qfs*47	CNV gain		CNV gain	CNV gain|FRAMESHIFT,N938Sfs*20	CNV gain	CNV gain		CNV gain		CNV gain	CNV loss	CNV gain		CNV gain	CNV gain	CNV gain		CNV gain	CNV gain|MISSENSE,Q1381H			CNV gain		CNV gain		CNV gain		CNV gain	CNV gain	CNV gain	CNV gain	CNV gain		CNV gain	CNV gain
TCGA-59-2351	Alive	51	0	Serous cystadenocarcinoma, NOS	8441/3	no	Radiation Therapy, NOS	CNV loss|FRAMESHIFT,C141Afs*29	CNV loss	CNV loss	CNV gain	CNV loss		CNV loss|NONSENSE,S1696*		CNV loss	CNV loss	CNV loss			CNV loss	CNV loss	CNV loss	CNV gain	CNV loss|MISSENSE,K3506N	CNV loss		CNV loss	CNV loss		CNV loss	CNV loss			CNV loss					CNV loss		CNV loss	CNV loss		CNV loss	CNV loss	CNV loss	CNV loss	CNV gain
TCGA-AX-A3FV	Alive	62	0	Endometrioid adenocarcinoma, NOS	8380/3	not reported	Radiation Therapy, NOS	SPLICE,X126_splice			CNV gain			MISSENSE,Q14115H	CNV gain	CNV gain			CNV gain	CNV gain|MISSENSE,A224V		CNV gain		CNV gain|MISSENSE,R973I		CNV gain		CNV gain	CNV gain			CNV loss	CNV gain		CNV loss	CNV gain		CNV gain						CNV gain	CNV gain		CNV loss		CNV gain
TCGA-DI-A1NN	Alive	63	0	Serous cystadenocarcinoma, NOS	8441/3	yes	Pharmaceutical Therapy, NOS	CNV loss|NONSENSE,Q144*	CNV loss	CNV loss				CNV gain|MISSENSE,L12620P		CNV loss	CNV loss	CNV loss			CNV loss|NONSENSE,R224*	CNV loss	CNV loss	CNV loss	CNV loss			CNV loss					CNV loss		CNV loss	CNV loss				CNV loss				CNV gain	CNV loss		CNV loss	CNV loss	CNV loss
TCGA-AX-A0IW	Alive	67	0	Serous cystadenocarcinoma, NOS	8441/3	no	Radiation Therapy, NOS	FRAMESHIFT,C242Afs*5	CNV gain	CNV gain	CNV gain		CNV gain	CNV gain|MISSENSE,M7905I	CNV gain				CNV gain			CNV gain			MISSENSE,D4441Y	CNV gain		CNV gain		CNV gain	CNV loss				CNV gain					CNV gain		CNV gain		CNV gain	CNV gain	CNV gain	CNV gain	CNV gain	CNV gain
C3L-01246	Alive	0	0	Endometrioid adenocarcinoma, NOS	8380/3	0	0	CNV gain|FRAMESHIFT,V217Wfs*31			CNV gain		CNV gain	CNV loss|MISSENSE,S8846L	CNV gain	CNV gain		CNV loss	CNV gain	CNV gain	CNV loss		CNV loss	CNV loss	CNV loss							CNV gain	CNV loss		CNV loss	CNV loss		MISSENSE,P179R		CNV gain				CNV loss			CNV loss	CNV loss	CNV gain
TCGA-AX-A0IU	Alive	79	0	Serous cystadenocarcinoma, NOS	8441/3	yes	Pharmaceutical Therapy, NOS	CNV loss|FRAMESHIFT,P278Lfs*68	CNV gain	CNV gain				CNV loss	MISSENSE,P2058H		CNV loss	CNV loss			SPLICE,X329_splice					MISSENSE,D1614N							CNV gain									CNV gain				CNV gain
TCGA-24-1843	Alive	66	0	Serous cystadenocarcinoma, NOS	8441/3	no	Radiation Therapy, NOS	CNV loss|NONSENSE,E349*			CNV gain	CNV loss		CNV loss	MISSENSE,I3255V	CNV loss	CNV loss	CNV loss	CNV gain	CNV gain		MISSENSE,K3710Q							CNV loss		CNV loss				CNV loss			CNV loss					CNV loss				CNV loss	CNV loss	CNV loss
TCGA-29-1784	Alive	55	0	Serous cystadenocarcinoma, NOS	8441/3	no	Radiation Therapy, NOS	CNV loss|SPLICE,X126_splice	CNV loss		CNV gain	CNV loss		CNV loss	CNV gain|MISSENSE,P3513H		CNV loss	CNV loss	CNV gain	CNV gain	CNV loss	CNV loss	CNV loss	CNV gain	CNV loss			CNV loss	CNV loss	CNV gain	CNV loss	CNV loss			CNV loss	MISSENSE,K3719N				CNV loss			CNV loss	CNV loss	CNV loss	CNV gain	CNV loss	CNV gain	CNV gain
TCGA-FI-A2EW	Alive	71	0	Serous cystadenocarcinoma, NOS	8441/3	no	Radiation Therapy, NOS	NONSENSE,W146*	CNV gain	CNV gain	CNV gain	CNV gain	CNV gain		MISSENSE,D2204E	CNV gain	CNV loss	CNV loss				CNV loss		CNV loss	CNV gain			CNV loss	CNV gain	CNV gain			CNV loss			CNV loss						CNV gain|FRAMESHIFT,D521Mfs*17	CNV gain
TCGA-29-1781	Alive	69	0	Serous cystadenocarcinoma, NOS	8441/3	no	Radiation Therapy, NOS	CNV loss|FRAMESHIFT,C242Afs*5	CNV loss			CNV loss			CNV gain|MISSENSE,H2861N		CNV loss	CNV loss	CNV gain		CNV loss	CNV loss	CNV loss	CNV gain	CNV loss			CNV loss			CNV loss	CNV loss	CNV loss			CNV loss							CNV loss|MISSENSE,S2794I	CNV loss	CNV loss			CNV loss	CNV gain
TCGA-29-1783	Alive	58	0	Serous cystadenocarcinoma, NOS	8441/3	yes	Pharmaceutical Therapy, NOS	CNV loss|FRAMESHIFT,T123Rfs*48	CNV gain		CNV gain	CNV loss		CNV gain	CNV gain|MISSENSE,P3236L		CNV loss	CNV loss	CNV gain	CNV gain	CNV loss	CNV gain	CNV loss	CNV gain	CNV loss			CNV gain	CNV loss	CNV gain	CNV loss	CNV loss	CNV gain		CNV gain	CNV gain				CNV loss		CNV gain	CNV loss		CNV gain		CNV gain	CNV loss	CNV gain
TCGA-13-1497	Alive	47	0	Serous cystadenocarcinoma, NOS	8441/3	yes	Pharmaceutical Therapy, NOS	CNV loss|FRAMESHIFT,R333Vfs*12	CNV loss	CNV loss	CNV gain	CNV loss				CNV gain	CNV loss|MISSENSE,E291D	CNV loss	CNV gain	CNV loss	CNV loss	CNV gain	CNV loss	CNV gain|MISSENSE,Q3499E	CNV loss	CNV loss		CNV gain			CNV loss	CNV loss	CNV gain		CNV gain	CNV gain		CNV loss					CNV loss	CNV gain	CNV loss	CNV gain	CNV gain	CNV loss	CNV gain
TCGA-23-2649	Alive	60	0	Serous cystadenocarcinoma, NOS	8441/3	no	Radiation Therapy, NOS	NONSENSE,Y234*										FRAMESHIFT,E1552Rfs*5
TCGA-61-1895	Alive	52	0	Serous cystadenocarcinoma, NOS	8441/3	no	Radiation Therapy, NOS	CNV loss|FRAMESHIFT,Y163Lfs*18	CNV loss		CNV gain	CNV loss	CNV loss	CNV loss			CNV loss	CNV loss|MISSENSE,K2790I	CNV gain	CNV gain		CNV gain	CNV gain	CNV gain				CNV gain	CNV gain		CNV loss|SPLICE,X1477_splice	CNV loss	CNV loss			CNV loss				CNV loss		CNV loss	CNV loss	CNV loss		CNV loss		CNV loss
TCGA-23-1809	Alive	63	0	Serous cystadenocarcinoma, NOS	8441/3	no	Radiation Therapy, NOS	FRAMESHIFT,P27Lfs*17		CNV gain	CNV gain			CNV loss				MISSENSE,R1396C	CNV gain	CNV gain	CNV loss		CNV loss	CNV gain	CNV loss	CNV gain				CNV loss			CNV gain			CNV gain		CNV gain				CNV loss		CNV gain				CNV gain
TCGA-EY-A72D	Alive	87	0	Endometrioid adenocarcinoma, NOS	8380/3	no	Radiation Therapy, NOS	FRAMESHIFT,V73Wfs*50	CNV gain		CNV gain		CNV gain		CNV gain	CNV gain			CNV gain|MISSENSE,G12D	CNV gain		CNV gain	CNV loss	CNV gain	CNV loss	CNV gain		CNV gain					CNV gain			CNV gain						CNV gain			CNV gain	CNV gain	MISSENSE,D2237V	CNV gain	CNV gain
TCGA-EY-A2OQ	Alive	61	0	Endometrioid adenocarcinoma, NOS	8380/3	no	Pharmaceutical Therapy, NOS	CNV loss|SPLICE,X261_splice	CNV gain	CNV loss		CNV gain	CNV gain	CNV gain	CNV gain		CNV loss	CNV loss	CNV gain	CNV gain|MISSENSE,R779Q	CNV gain	CNV gain		CNV gain	CNV gain			CNV gain	CNV gain	CNV gain	CNV loss	CNV gain	CNV gain					CNV gain|MISSENSE,R459H		CNV gain		CNV gain	CNV gain		CNV gain	CNV gain		CNV loss	CNV gain
C3L-05849	Alive	0	0	Endometrioid adenocarcinoma, NOS	8380/3	0	0	FRAMESHIFT,E56Afs*82													NONSENSE,Q220*																			CNV gain
C3L-01925	Alive	0	0	Endometrioid adenocarcinoma, NOS	8380/3	0	0	CNV gain|FRAMESHIFT,E343Gfs*2			CNV gain		CNV gain	CNV loss	CNV gain		CNV loss	CNV loss	CNV gain	CNV gain	MISSENSE,R505G	CNV gain				CNV gain	MISSENSE,D1191G	CNV gain	CNV gain	CNV gain		CNV gain								CNV gain					CNV gain			CNV loss	CNV gain
TCGA-BK-A26L	Alive	71	0	Serous cystadenocarcinoma, NOS	8441/3	yes	Pharmaceutical Therapy, NOS	CNV loss|NONSENSE,S166*	CNV loss	CNV loss	CNV loss	CNV loss	CNV loss	CNV loss		CNV loss	CNV loss	CNV loss	CNV loss	CNV loss	CNV loss|MISSENSE,R505L	CNV loss	CNV loss	CNV loss	CNV loss	CNV gain			CNV loss	CNV loss	CNV loss	CNV loss	CNV loss		CNV gain	CNV loss		CNV gain|MISSENSE,P179R		CNV loss			CNV loss	CNV loss			CNV gain
C3L-00963	Alive	0	0	Endometrioid adenocarcinoma, NOS	8380/3	0	0	CNV loss|NONSENSE,W146*	CNV loss		CNV gain			CNV gain	CNV gain	CNV loss					MISSENSE,G423V			CNV loss	CNV gain								CNV loss			CNV loss				CNV gain		CNV loss				CNV gain
TCGA-13-1509	Alive	64	0	Serous cystadenocarcinoma, NOS	8441/3	yes	Pharmaceutical Therapy, NOS	CNV loss|FRAMESHIFT,L330Ffs*15	CNV loss	CNV loss	CNV gain	CNV loss		CNV loss			CNV loss	CNV loss			CNV loss	MISSENSE,F2085V	CNV loss	CNV gain	CNV loss						CNV loss									CNV gain			CNV loss	CNV loss			CNV gain	CNV loss	CNV gain
TCGA-24-2280	Alive	74	0	Serous cystadenocarcinoma, NOS	8441/3	no	Radiation Therapy, NOS	CNV loss|NONSENSE,Q192*	CNV loss	CNV gain	CNV gain		CNV gain	CNV gain	CNV gain	CNV gain	CNV loss	CNV loss	CNV gain	CNV gain		CNV gain|MISSENSE,Q1103H		CNV gain	CNV loss	CNV gain		CNV loss	CNV gain	CNV gain	CNV loss	CNV gain	CNV gain		CNV loss	CNV gain		CNV loss		CNV gain						CNV gain	CNV loss		CNV gain
TCGA-BK-A0CC	Alive	69	0	Serous cystadenocarcinoma, NOS	8441/3	yes	Pharmaceutical Therapy, NOS	CNV loss|NONSENSE,Q331*				CNV loss		CNV gain	CNV gain			CNV loss			CNV loss		CNV loss|SPLICE,X3969_splice	CNV loss	CNV loss|NONSENSE,E314*	CNV gain					CNV gain	CNV loss	CNV loss			CNV loss		MISSENSE,S256F		CNV gain		CNV gain	CNV loss					CNV loss	CNV gain
TCGA-31-1953	Alive	52	0	Serous cystadenocarcinoma, NOS	8441/3	no	Radiation Therapy, NOS	CNV gain|FRAMESHIFT,Q100Gfs*37	CNV loss			CNV loss	CNV loss	CNV loss	CNV gain	CNV gain	CNV loss	CNV loss	CNV gain	CNV loss	CNV loss	CNV loss	CNV loss	CNV gain|MISSENSE,L1810W	CNV loss			CNV loss			CNV loss	CNV loss	CNV gain		CNV loss	CNV gain		CNV loss		CNV loss		CNV loss			CNV loss	CNV gain	CNV loss	CNV loss	CNV gain
TCGA-13-0916	Alive	49	0	Serous cystadenocarcinoma, NOS	8441/3	no	Radiation Therapy, NOS	CNV loss|NONSENSE,R196*	CNV loss	CNV loss		CNV loss			CNV loss		CNV loss	CNV loss	CNV gain	CNV gain	CNV loss	CNV loss	CNV loss		CNV loss|MISSENSE,Q3251H			CNV loss	CNV loss	CNV loss	CNV loss	CNV loss			CNV gain	CNV gain		CNV loss					CNV loss		CNV loss	CNV loss	CNV gain	CNV loss	CNV gain
TCGA-61-2087	Alive	49	0	Serous cystadenocarcinoma, NOS	8441/3	yes	Pharmaceutical Therapy, NOS	NONSENSE,Q192*		CNV loss		CNV loss	CNV loss	CNV loss			CNV loss	CNV loss						CNV gain	CNV gain	CNV loss|FRAMESHIFT,Y2986Sfs*28			CNV loss		CNV loss	CNV loss				CNV gain|MISSENSE,E996K		CNV loss		CNV loss		CNV loss	CNV loss			CNV loss		CNV loss	CNV gain
TCGA-29-1693	Alive	72	0	Serous cystadenocarcinoma, NOS	8441/3	yes	Radiation Therapy, NOS	CNV loss|FRAMESHIFT,T102Pfs*21		CNV loss	CNV gain				CNV gain	CNV loss	CNV loss	CNV loss				CNV gain			CNV loss	CNV loss		CNV gain|MISSENSE,R451C	CNV gain		CNV loss	CNV gain	CNV loss		CNV loss	CNV loss				CNV gain		CNV loss			CNV gain	CNV loss	CNV loss|FRAMESHIFT,L3172Afs*44	CNV loss	CNV gain
TCGA-24-1470	Alive	54	0	Serous cystadenocarcinoma, NOS	8441/3	yes	Pharmaceutical Therapy, NOS	FRAMESHIFT,S261Vfs*84			CNV gain	CNV loss			CNV gain	CNV gain	CNV loss	CNV loss			CNV loss		CNV loss	CNV gain	CNV loss				CNV gain		CNV loss|FRAMESHIFT,M1949Ifs*2	CNV loss			CNV loss			CNV loss		CNV loss				CNV loss			CNV loss		CNV gain
TCGA-36-2534	Alive	72	0	Serous cystadenocarcinoma, NOS	8441/3	no	Radiation Therapy, NOS	CNV loss|NONSENSE,Q331*		CNV loss	CNV gain	CNV loss			CNV gain	CNV loss	CNV loss	CNV loss						CNV loss		CNV loss				CNV gain	CNV loss|SPLICE,X2355_splice				CNV loss			CNV loss				CNV gain	CNV loss	CNV loss			CNV loss	CNV gain	CNV gain
TCGA-09-1674	Alive	79	0	Serous cystadenocarcinoma, NOS	8441/3	yes	Pharmaceutical Therapy, NOS	FRAMESHIFT,L188Tfs*21	CNV gain	CNV gain	CNV gain		CNV gain	CNV gain	CNV gain	CNV gain	CNV loss	CNV loss	CNV gain	CNV gain	CNV loss		CNV loss	CNV gain	CNV loss								CNV gain|FRAMESHIFT,A1620Cfs*35		CNV loss	CNV gain		CNV loss		CNV gain		CNV gain			CNV gain	CNV gain	CNV loss		CNV gain
TCGA-24-1846	Alive	45	0	Serous cystadenocarcinoma, NOS	8441/3	yes	Pharmaceutical Therapy, NOS	CNV loss|FRAMESHIFT,S149Ffs*32		CNV loss		CNV loss		CNV loss	CNV gain	CNV loss	CNV loss	CNV loss		CNV loss	CNV loss	CNV gain	CNV loss	CNV gain	CNV loss	CNV loss		CNV gain			CNV loss	CNV loss	CNV loss		CNV loss	CNV loss	MISSENSE,A1669D	CNV loss		CNV gain				CNV loss			CNV loss	CNV loss	CNV gain
TCGA-13-2065	Alive	71	0	Serous cystadenocarcinoma, NOS	8441/3	no	Radiation Therapy, NOS	CNV loss|FRAMESHIFT,V122Dfs*26	CNV loss	CNV loss	CNV gain	CNV loss		CNV loss	CNV loss	CNV loss	CNV loss	CNV loss		CNV gain	CNV loss	CNV gain	CNV loss	CNV gain	CNV loss			CNV gain		CNV gain	CNV loss				CNV loss			CNV loss		CNV gain|SPLICE,X424_splice		CNV loss	CNV gain		CNV loss		CNV loss	CNV loss
TCGA-04-1357	Alive	52	0	Serous cystadenocarcinoma, NOS	8441/3	yes	Pharmaceutical Therapy, NOS	CNV loss|FRAMESHIFT,E224Gfs*4			CNV gain		CNV gain	CNV loss	CNV gain				CNV gain	CNV gain	CNV loss	CNV gain	CNV loss	CNV gain	CNV loss				CNV gain		CNV loss		CNV gain		CNV loss	CNV gain				CNV gain			CNV gain|MISSENSE,W593L	CNV loss	CNV gain		CNV loss		CNV gain
TCGA-61-1737	Alive	42	0	Serous cystadenocarcinoma, NOS	8441/3	yes	Pharmaceutical Therapy, NOS	CNV loss|SPLICE,X331_splice	CNV loss	CNV loss		CNV loss	CNV loss		CNV gain		CNV loss	CNV loss			CNV loss		CNV loss	CNV gain	CNV loss					CNV gain	CNV loss	CNV gain	CNV gain		CNV loss	CNV gain				CNV gain		CNV loss			MISSENSE,L1043V		CNV loss|MISSENSE,T1225K	CNV loss	CNV gain
TCGA-H5-A2HR	Alive	71	0	Endometrioid adenocarcinoma, NOS	8380/3	not reported	Pharmaceutical Therapy, NOS	CNV loss|SPLICE,X225_splice		CNV loss		CNV gain			CNV gain		CNV loss				CNV loss				CNV loss			CNV loss	CNV gain		CNV loss	CNV gain								CNV gain				CNV gain				CNV loss	CNV gain
TCGA-13-1505	Alive	63	0	Serous cystadenocarcinoma, NOS	8441/3	no	Radiation Therapy, NOS	FRAMESHIFT,A76Hfs*47		CNV loss	CNV gain	CNV loss		CNV loss	CNV gain		CNV loss	CNV loss	CNV gain	CNV gain	CNV loss		CNV loss	CNV gain	CNV loss				CNV loss	CNV loss	CNV loss	CNV loss	CNV loss		CNV loss	CNV loss		CNV loss		CNV loss			CNV loss			CNV gain	CNV loss	CNV gain	CNV gain
TCGA-13-A5FT	Alive	67	0	Serous cystadenocarcinoma, NOS	8441/3	no	Radiation Therapy, NOS	CNV loss|FRAMESHIFT,Q144Lfs*5		CNV loss	CNV gain	CNV loss		CNV gain	CNV gain	CNV gain	CNV loss	CNV loss	CNV gain		CNV loss		CNV loss		CNV loss					CNV gain		CNV gain			CNV loss	CNV gain							CNV loss				CNV loss	CNV loss	CNV gain
TCGA-20-1683	Alive	65	0	Serous cystadenocarcinoma, NOS	8441/3	yes	Pharmaceutical Therapy, NOS	CNV gain|SPLICE,X225_splice			CNV gain			CNV loss	CNV loss	CNV gain	CNV loss	CNV loss		CNV loss	CNV loss	CNV loss	CNV loss	CNV loss	CNV loss			CNV loss			CNV loss	CNV gain	CNV loss			CNV loss									CNV loss			CNV loss	CNV gain
TCGA-23-2641	Alive	85	0	Serous cystadenocarcinoma, NOS	8441/3	yes	Pharmaceutical Therapy, NOS	CNV loss|SPLICE,X187_splice	CNV loss	CNV loss	CNV gain	CNV loss		CNV loss	CNV loss		CNV loss	CNV loss			CNV loss	CNV gain	CNV loss	CNV gain	CNV loss	CNV loss		CNV gain	CNV gain		CNV loss	CNV loss	CNV loss		CNV loss	CNV loss				CNV loss		CNV loss			CNV gain		CNV loss		CNV gain
TCGA-23-2647	Alive	49	0	Serous cystadenocarcinoma, NOS	8441/3	no	Radiation Therapy, NOS	FRAMESHIFT,M340Sfs*8
TCGA-24-1418	Alive	68	0	Serous cystadenocarcinoma, NOS	8441/3	yes	Pharmaceutical Therapy, NOS	CNV loss|FRAMESHIFT,D228*			CNV gain	CNV loss	CNV gain	CNV loss	CNV gain		CNV loss	CNV loss	CNV gain	CNV gain	CNV loss	CNV gain	CNV loss	CNV gain	CNV loss	CNV gain		CNV loss			CNV loss		CNV gain		CNV gain	CNV gain							CNV loss	CNV loss	CNV loss		CNV gain	CNV loss	CNV gain
TCGA-24-1427	Alive	58	0	Serous cystadenocarcinoma, NOS	8441/3	yes	Pharmaceutical Therapy, NOS	CNV loss|FRAMESHIFT,V272Cfs*73	CNV gain	CNV loss	CNV gain	CNV loss	CNV gain	CNV loss	CNV gain		CNV loss	CNV loss	CNV gain	CNV gain		CNV gain	CNV loss					CNV gain		CNV loss	CNV loss											CNV gain	CNV loss	CNV loss	CNV gain				CNV gain
TCGA-24-1849	Alive	80	0	Serous cystadenocarcinoma, NOS	8441/3	yes	Pharmaceutical Therapy, NOS	CNV loss|SPLICE,X33_splice	CNV gain		CNV gain	CNV loss						CNV loss			CNV loss		CNV loss	CNV loss	CNV loss						CNV loss											CNV loss	CNV gain	CNV loss
TCGA-24-1850	Alive	72	0	Serous cystadenocarcinoma, NOS	8441/3	no	Radiation Therapy, NOS	NONSENSE,W146*			CNV gain	CNV loss	CNV gain	CNV gain					CNV gain	CNV gain				CNV gain		CNV gain			CNV gain	CNV loss	CNV gain	CNV gain	CNV gain			CNV gain		CNV gain		CNV gain			CNV gain	CNV gain		CNV gain			CNV gain
TCGA-29-2431	Alive	59	0	Serous cystadenocarcinoma, NOS	8441/3	no	Radiation Therapy, NOS	CNV gain|FRAMESHIFT,S90Pfs*33		CNV gain	CNV gain	CNV loss	CNV gain		CNV gain			CNV loss						CNV loss							CNV loss	CNV loss	CNV loss		CNV loss	CNV loss		CNV loss		CNV loss			CNV loss	CNV gain			CNV loss	CNV loss	CNV gain
TCGA-36-2552	Alive	64	0	Serous cystadenocarcinoma, NOS	8441/3	yes	Pharmaceutical Therapy, NOS	NONSENSE,Q192*	CNV gain		CNV gain		CNV gain	CNV gain			CNV loss	CNV loss	CNV gain	CNV gain		CNV gain		CNV gain	CNV loss	CNV gain		CNV gain			CNV gain	CNV gain			CNV gain					CNV gain		CNV gain		CNV gain		CNV gain	CNV gain	CNV gain
TCGA-61-1915	Alive	50	0	Serous cystadenocarcinoma, NOS	8441/3	no	Radiation Therapy, NOS	CNV loss|NONSENSE,E221*	CNV gain	CNV loss	CNV gain		CNV gain	CNV loss	CNV gain				CNV gain	CNV gain		CNV gain		CNV gain				CNV gain	CNV loss		CNV loss	CNV loss			CNV loss			CNV loss				CNV loss		CNV gain	CNV gain		CNV loss	CNV gain	CNV gain
TCGA-61-2002	Alive	46	0	Serous cystadenocarcinoma, NOS	8441/3	no	Radiation Therapy, NOS	CNV loss|NONSENSE,E204*			CNV gain	CNV loss		CNV loss	CNV gain	CNV loss			CNV gain	CNV gain		CNV gain						CNV loss			CNV loss				CNV loss			CNV loss				CNV gain			CNV loss		CNV loss	CNV gain	CNV gain
TCGA-61-2008	Alive	40	0	Serous cystadenocarcinoma, NOS	8441/3	yes	Pharmaceutical Therapy, NOS	CNV loss|FRAMESHIFT,T118Dfs*31	CNV gain		CNV gain		CNV loss		CNV gain	CNV gain	CNV loss	CNV loss		CNV loss	CNV loss	CNV gain	CNV loss	CNV loss				CNV gain	CNV gain	CNV gain	CNV loss		CNV gain		CNV gain	CNV gain		CNV gain					CNV loss	CNV loss			CNV gain	CNV loss	CNV gain
TCGA-AJ-A6NU	Alive	64	0	Endometrioid adenocarcinoma, NOS	8380/3	no	Pharmaceutical Therapy, NOS	CNV loss|FRAMESHIFT,R174Sfs*73								CNV loss	CNV loss	CNV loss			CNV loss				CNV loss				CNV gain						CNV loss			CNV loss									CNV loss
TCGA-OY-A56Q	Alive	78	0	Serous cystadenocarcinoma, NOS	8441/3	no	Radiation Therapy, NOS	NONSENSE,Y327*	CNV gain	CNV gain	CNV gain	CNV loss	CNV gain	CNV loss	CNV gain	CNV gain	CNV gain	CNV gain	CNV gain	CNV gain		CNV gain		CNV gain		CNV gain		CNV gain	CNV gain	CNV gain		CNV gain	CNV gain			CNV gain		CNV loss		CNV gain		CNV gain	CNV loss	CNV gain	CNV gain	CNV gain		CNV gain	CNV gain
TCGA-SL-A6J9	Alive	73	0	Endometrioid adenocarcinoma, NOS	8380/3	not reported	Pharmaceutical Therapy, NOS	CNV loss|NONSENSE,E204*			CNV gain			CNV loss	CNV gain	CNV loss	CNV loss	CNV loss													CNV gain	CNV gain			CNV loss					CNV gain				CNV loss		CNV gain	CNV loss	CNV loss	CNV gain
TCGA-AX-A2HC	Alive	53	0	Endometrioid adenocarcinoma, NOS	8380/3	yes	Pharmaceutical Therapy, NOS	MISSENSE,K139N	NONSENSE,Y240*	NONSENSE,G414*	NONSENSE,R832*	NONSENSE,R386*	FRAMESHIFT,S102Afs*28	NONSENSE,E6578*	CNV gain|NONSENSE,E3093*		NONSENSE,E432*	MISSENSE,D2763N		MISSENSE,G1119V	MISSENSE,T653A	FRAMESHIFT,P4078Rfs*36	MISSENSE,S3372Y	NONSENSE,R4478*	NONSENSE,E87*	NONSENSE,E2141*	MISSENSE,R1016C	MISSENSE,S440F	MISSENSE,L2658S	MISSENSE,S512L	NONSENSE,E524*		MISSENSE,R1635C	MISSENSE,R976Q	NONSENSE,E464*	MISSENSE,I3773L	MISSENSE,R1536C	MISSENSE,E277D	MISSENSE,T1216M	MISSENSE,S2531Y	MISSENSE,E1455D	MISSENSE,E377D	NONSENSE,R876*	MISSENSE,A426V	NONSENSE,R2146*	MISSENSE,R3576K	NONSENSE,E359*	MISSENSE,R714C	CNV gain|NONSENSE,E1132*
C3L-02411	Alive	0	0	Endometrioid adenocarcinoma, NOS	8380/3	0	0	MISSENSE,R175C	FRAMESHIFT,L100Tfs*7	FRAMESHIFT,K1072Nfs*21	MISSENSE,E81K	FRAMESHIFT,S460Kfs*5	MISSENSE,L3396W	MISSENSE,T9723I			CNV loss	CNV loss		FRAMESHIFT,K73Rfs*129			MISSENSE,R1169W		MISSENSE,R2027H		MISSENSE,P1019S			FRAMESHIFT,L431Vfs*22		FRAMESHIFT,G659Vfs*41					MISSENSE,P294L		FRAMESHIFT,E2018Sfs*6	MISSENSE,L2959P					MISSENSE,R2194H				SPLICE_REGION,T1338=
C3N-01007	Alive	0	0	Endometrioid adenocarcinoma, NOS	8380/3	0	0	MISSENSE,R273H	NONSENSE,R233*	NONSENSE,R1335*	MISSENSE,R108H	NONSENSE,R642*	MISSENSE,R571C			MISSENSE,T41A								MISSENSE,L494P	MISSENSE,A3866V							FRAMESHIFT,G659Vfs*41		MISSENSE,R748Q													MISSENSE,R2336C
C3N-02994	Alive	0	0	Endometrioid adenocarcinoma, NOS	8380/3	0	0	MISSENSE,R175H	FRAMESHIFT,K6Rfs*4	NONSENSE,R1335*	MISSENSE,V344M	PROTEINDEL,N453_E458del	SPLICE,X3481_splice	FRAMESHIFT,S2253Pfs*8						MISSENSE,P1895Q	MISSENSE,R441W			NONSENSE,R2139*			MISSENSE,T1546M	NONSENSE,R2486*			MISSENSE,K206N	FRAMESHIFT,G659Vfs*41	MISSENSE,P3296L				MISSENSE,V333I		MISSENSE,K2310R	MISSENSE,R4708H		MISSENSE,A344V	NONSENSE,R805*			MISSENSE,T4435I
C3L-01639	Alive	0	0	Endometrioid adenocarcinoma, NOS	8380/3	0	0	MISSENSE,R273H	FRAMESHIFT,H61Qfs*38	FRAMESHIFT,M1480Lfs*16	MISSENSE,E542G	MISSENSE,Y698C			MISSENSE,R1316C		CNV loss	CNV loss									MISSENSE,S411G					FRAMESHIFT,G659Vfs*41					FRAMESHIFT,P1681Qfs*20			MISSENSE,E3181K				SPLICE_REGION,S2001=
C3N-02027	Alive	0	0	Endometrioid adenocarcinoma, NOS	8380/3	0	0	MISSENSE,R273C	NONSENSE,R233*	FRAMESHIFT,K1072Nfs*21	PROTEINDEL,H450_L456delinsQ		FRAMESHIFT,A1390Qfs*27	MISSENSE,I1120M		MISSENSE,Y489C			NONSENSE,R164*		MISSENSE,D600E			NONSENSE,Q2252*					FRAMESHIFT,M1531Cfs*43	FRAMESHIFT,K860Nfs*16								MISSENSE,R182W		MISSENSE,G5125D			MISSENSE,A1485V			MISSENSE,R4799H	MISSENSE,H3182Y		MISSENSE,G1264D
TCGA-AP-A0LS	Alive	63	0	Endometrioid adenocarcinoma, NOS	8380/3	yes	Radiation Therapy, NOS	MISSENSE,R181H	FRAMESHIFT,I5Rfs*4	FRAMESHIFT,S620Pfs*9	MISSENSE,P449S			MISSENSE,S6220A	FRAMESHIFT,F3640Lfs*61				MISSENSE,G12D											FRAMESHIFT,E925Gfs*11								MISSENSE,Q217K	FRAMESHIFT,F1629Sfs*28	FRAMESHIFT,K2276Sfs*14
TCGA-B5-A0JU	Alive	57	0	Endometrioid adenocarcinoma, NOS	8380/3	no	Pharmaceutical Therapy, NOS	MISSENSE,R267W	NONSENSE,R233*	NONSENSE,Q1332*	MISSENSE,H1047Y				MISSENSE,T3132K		FRAMESHIFT,G48Vfs*14		PROTEININS,G10du																	MISSENSE,R1654G
C3N-01172	Alive	0	0	Endometrioid adenocarcinoma, NOS	8380/3	0	0	MISSENSE,R273C	FRAMESHIFT,T319*	FRAMESHIFT,Q1519Rfs*8	MISSENSE,R38H				MISSENSE,G1474S			FRAMESHIFT,A2556Rfs*56	MISSENSE,G12D							MISSENSE,S4440N			MISSENSE,A801V															MISSENSE,T354I			MISSENSE,C711Y
C3L-00006	Alive	0	0	Endometrioid adenocarcinoma, NOS	8380/3	0	0	MISSENSE,R248W	NONSENSE,R233*	FRAMESHIFT,T294Pfs*69	MISSENSE,E545K						NONSENSE,E149*			MISSENSE,R779W	MISSENSE,R465H		MISSENSE,E4034K	MISSENSE,S691A	MISSENSE,N565I		MISSENSE,R1989H		NONSENSE,R498*			FRAMESHIFT,G659Vfs*41			MISSENSE,M1468I			MISSENSE,R183W					FRAMESHIFT,T1556Nfs*3
TCGA-AJ-A3OJ	Alive	54	0	Endometrioid adenocarcinoma, NOS	8380/3	yes	Radiation Therapy, NOS	MISSENSE,R273H	FRAMESHIFT,E157Gfs*23	FRAMESHIFT,D1850Tfs*33	MISSENSE,R357Q						MISSENSE,R566H	FRAMESHIFT,E763Gfs*26		MISSENSE,Q1142R			MISSENSE,V4127M															MISSENSE,R183Q		MISSENSE,R4338H	FRAMESHIFT,L359Tfs*3
C3N-01843	Alive	0	0	Endometrioid adenocarcinoma, NOS	8380/3	0	0	MISSENSE,R273C	FRAMESHIFT,V317*	FRAMESHIFT,P459Qfs*163	MISSENSE,R38H							FRAMESHIFT,N1637Kfs*25	MISSENSE,Q61H											FRAMESHIFT,K802Rfs*11	FRAMESHIFT,I679Dfs*21		MISSENSE,Y1437C	MISSENSE,V20I	FRAMESHIFT,S1046Kfs*9
TCGA-EO-A3L0	Alive	76	0	Endometrioid adenocarcinoma, NOS	8380/3	no	Pharmaceutical Therapy, NOS	MISSENSE,G245V	CNV gain|FRAMESHIFT,H75Tfs*3	FRAMESHIFT,C1874Afs*9	MISSENSE,V344M				CNV gain																			MISSENSE,N1459S								CNV gain							CNV gain
TCGA-AP-A059	Alive	69	0	Endometrioid adenocarcinoma, NOS	8380/3	yes	Radiation Therapy, NOS	MISSENSE,P64T	SPLICE,X27_splice	NONSENSE,R750*		NONSENSE,R348*	MISSENSE,P602S	FRAMESHIFT,I9914Sfs*25	NONSENSE,E2989*	MISSENSE,V199I	MISSENSE,K365T	MISSENSE,Q755H		MISSENSE,L51I		MISSENSE,D604N	MISSENSE,R4814M	MISSENSE,V3307M	MISSENSE,D4423E	MISSENSE,P1427L	MISSENSE,V902I	NONSENSE,E522*	NONSENSE,R1811*	MISSENSE,A283V	MISSENSE,R461Q	NONSENSE,R519*	MISSENSE,F3484L	MISSENSE,P1451L	MISSENSE,D1555A	MISSENSE,S1641F	MISSENSE,V1430I	MISSENSE,R183W	SPLICE_REGION,G2076=	MISSENSE,A4478V	NONSENSE,R2079*		NONSENSE,R2204*	MISSENSE,S297F	MISSENSE,R2093M	MISSENSE,T2025N	MISSENSE,S196I	NONSENSE,Y1417*	MISSENSE,E729D
TCGA-B5-A11J	Alive	64	0	Endometrioid adenocarcinoma, NOS	8380/3	no	Radiation Therapy, NOS	MISSENSE,G244S	NONSENSE,Y65*	FRAMESHIFT,F2141Sfs*59		SPLICE,X582_splice	MISSENSE,R1312H	MISSENSE,R5086C			FRAMESHIFT,T204Nfs*26		MISSENSE,G12C											FRAMESHIFT,K860Nfs*16		FRAMESHIFT,G659Vfs*41													MISSENSE,V3047M		MISSENSE,D988N
C3L-00137	Alive	0	0	Endometrioid adenocarcinoma, NOS	8380/3	0	0	MISSENSE,S127Y	FRAMESHIFT,H118Qfs*8	FRAMESHIFT,T541Pfs*77		FRAMESHIFT,Q579Vfs*19				MISSENSE,T41I	NONSENSE,*728Lext*48
C3L-01257	Alive	0	0	Endometrioid adenocarcinoma, NOS	8380/3	0	0	MISSENSE,L14P	FRAMESHIFT,P30Yfs*11	FRAMESHIFT,K2045Sfs*53		FRAMESHIFT,D578Pfs*23						FRAMESHIFT,S72Cfs*47						CNV gain				FRAMESHIFT,E650Nfs*14		FRAMESHIFT,K860Nfs*16				MISSENSE,N1459S								MISSENSE,G384R			FRAMESHIFT,P58Rfs*92		FRAMESHIFT,M2192Wfs*14
C3N-02436	Alive	0	0	Endometrioid adenocarcinoma, NOS	8380/3	0	0	MISSENSE,R181C	FRAMESHIFT,K267Rfs*9	FRAMESHIFT,K1094Sfs*67		PROTEINDEL,A444_Y452delinsD	FRAMESHIFT,P647Hfs*283									FRAMESHIFT,L776*		MISSENSE,N1960I	FRAMESHIFT,P1877Lfs*20				NONSENSE,Y1997*	FRAMESHIFT,K860Nfs*16										MISSENSE,V4910M	PROTEINDEL,S750del	MISSENSE,C382R						FRAMESHIFT,I1084Sfs*15
C3N-02598	Alive	0	0	Endometrioid adenocarcinoma, NOS	8380/3	0	0	MISSENSE,R110C	FRAMESHIFT,S226Pfs*30	FRAMESHIFT,D1850Gfs*4			MISSENSE,A5272V	MISSENSE,S3044F				NONSENSE,R1439*	MISSENSE,G13D	MISSENSE,R962H		MISSENSE,V3979M				MISSENSE,C3639Y					CNV loss|FRAMESHIFT,F945Lfs*9			MISSENSE,N1459S										MISSENSE,P1159S		MISSENSE,R1390C
TCGA-BG-A0YV	Alive	67	0	Serous cystadenocarcinoma, NOS	8441/3	yes	Radiation Therapy, NOS	MISSENSE,R248Q	FRAMESHIFT,Q87Hfs*12	CNV loss|NONSENSE,Q1409*	CNV gain	CNV loss	CNV loss	CNV gain	MISSENSE,N1478H	CNV loss	CNV loss|FRAMESHIFT,L427Yfs*20	CNV loss	CNV loss		CNV loss	CNV loss	CNV loss|MISSENSE,R4645H	CNV loss	CNV loss			CNV loss	CNV loss						CNV loss								CNV loss	CNV loss	CNV loss		CNV loss
C3N-02947	Alive	0	0	Endometrioid adenocarcinoma, NOS	8380/3	0	0	MISSENSE,S127P	FRAMESHIFT,K164Rfs*3	FRAMESHIFT,P1407Qfs*74					MISSENSE,T1303M			MISSENSE,G375W							MISSENSE,T2300M					FRAMESHIFT,K860Nfs*16	FRAMESHIFT,C167Qfs*10	FRAMESHIFT,G659Vfs*41													FRAMESHIFT,P58Rfs*92			FRAMESHIFT,P1423Lfs*36
C3L-02557	Alive	0	0	Endometrioid adenocarcinoma, NOS	8380/3	0	0	MISSENSE,R213Q	NONSENSE,E299*	MISSENSE,M924L	MISSENSE,R951C	NONSENSE,E520*		MISSENSE,E13494D	NONSENSE,E593*	MISSENSE,S37F	MISSENSE,D227N	MISSENSE,D3298N			CNV loss	MISSENSE,R3235W	CNV loss|NONSENSE,E2115*	NONSENSE,E3081*	CNV loss|MISSENSE,K125T	NONSENSE,E4054*	MISSENSE,A967V	NONSENSE,R250*			NONSENSE,E1266*	NONSENSE,R330*	MISSENSE,E3383D	MISSENSE,R498I	CNV loss|NONSENSE,E2100*	NONSENSE,E2549*	NONSENSE,R945*		MISSENSE,G2112D	MISSENSE,D578N	MISSENSE,I2134L		MISSENSE,V2112L	MISSENSE,F1063L		MISSENSE,E3820D	CNV loss|MISSENSE,N556H	MISSENSE,Q716H	NONSENSE,E475*
TCGA-BG-A222	Alive	49	0	Endometrioid adenocarcinoma, NOS	8380/3	yes	Radiation Therapy, NOS	MISSENSE,T211A	FRAMESHIFT,K267Rfs*9	MISSENSE,A438V	MISSENSE,C36Y		FRAMESHIFT,Q3839Sfs*42	MISSENSE,S5925G	NONSENSE,R2708*		FRAMESHIFT,G32Afs*30	FRAMESHIFT,P3598Lfs*96		MISSENSE,E18D		FRAMESHIFT,F1046Lfs*9	MISSENSE,V2738A	FRAMESHIFT,S2542Hfs*20	MISSENSE,I879N	NONSENSE,C4237*		MISSENSE,D863G	MISSENSE,R2107H			FRAMESHIFT,G659Vfs*41	MISSENSE,A9V				FRAMESHIFT,G1682Rfs*4		MISSENSE,R285S	MISSENSE,A2621T	MISSENSE,S876P			NONSENSE,R266*	NONSENSE,Q1391*	MISSENSE,V3964M		FRAMESHIFT,Q2028Sfs*12
TCGA-D1-A16N	Alive	51	0	Endometrioid adenocarcinoma, NOS	8380/3	yes	Pharmaceutical Therapy, NOS	CNV loss|MISSENSE,N239S	CNV loss|NONSENSE,L140*	CNV loss	MISSENSE,C420R	CNV loss		CNV loss	CNV gain|MISSENSE,L1048I	CNV loss	CNV loss	CNV loss											CNV loss		CNV loss	CNV loss			CNV loss					CNV loss		CNV loss	CNV loss|FRAMESHIFT,K581Rfs*9				CNV loss	CNV loss	CNV gain|MISSENSE,S1046P
TCGA-D1-A169	Alive	63	0	Endometrioid adenocarcinoma, NOS	8380/3	yes	Pharmaceutical Therapy, NOS	CNV loss|MISSENSE,C141Y	FRAMESHIFT,A328Qfs*16			SPLICE,X603_splice										CNV loss			FRAMESHIFT,R549Pfs*13			CNV loss			CNV loss	CNV loss						MISSENSE,S256F		CNV loss					CNV loss
TCGA-DF-A2KS	Alive	69	0	Endometrioid adenocarcinoma, NOS	8380/3	no	Pharmaceutical Therapy, NOS	CNV loss|MISSENSE,G245S	FRAMESHIFT,Q97Hfs*4		CNV gain	CNV loss|FRAMESHIFT,L594Cfs*66	CNV gain	CNV gain	CNV gain	CNV loss	CNV loss	CNV gain		CNV loss	CNV loss		CNV loss		CNV loss	CNV loss			CNV loss		CNV loss	CNV loss	MISSENSE,I338F		CNV loss			CNV gain		CNV gain			CNV gain				CNV loss		CNV gain
TCGA-EO-A1Y7	Alive	65	0	Endometrioid adenocarcinoma, NOS	8380/3	yes	Radiation Therapy, NOS	CNV loss|MISSENSE,R273C	CNV gain|NONSENSE,R233*			PROTEININS,Y463_D464du	CNV loss		CNV gain		CNV loss					CNV loss	NONSENSE,R3821*					CNV loss			CNV loss	CNV loss			CNV loss					CNV loss		CNV gain		CNV gain	CNV loss		CNV loss	CNV loss	CNV gain
C3L-02744	Alive	0	0	Endometrioid adenocarcinoma, NOS	8380/3	0	0	MISSENSE,M246V	NONSENSE,S59*			MISSENSE,D464N																										MISSENSE,P179R											MISSENSE,R898T
TCGA-AX-A3FW	Alive	66	0	Endometrioid adenocarcinoma, NOS	8380/3	not reported	Pharmaceutical Therapy, NOS	CNV loss|MISSENSE,C141Y	FRAMESHIFT,C296*		CNV gain	PROTEINDEL,Q455_F456delinsH					CNV loss	CNV loss													CNV loss				CNV loss					CNV gain		CNV gain
TCGA-D1-A16Y	Alive	56	0	Endometrioid adenocarcinoma, NOS	8380/3	no	Radiation Therapy, NOS	MISSENSE,S241P	NONSENSE,Q87*					NONSENSE,E3039*	NONSENSE,R2663*	MISSENSE,E334K			MISSENSE,R164Q		NONSENSE,R658*		MISSENSE,F3024L			MISSENSE,L1577I		NONSENSE,S2685*			NONSENSE,R1362*				NONSENSE,R696*						MISSENSE,F2102C		NONSENSE,R876*	MISSENSE,V411L		MISSENSE,E1723K			MISSENSE,G1401E
TCGA-BS-A0TI	Alive	64	0	Endometrioid adenocarcinoma, NOS	8380/3	no	Radiation Therapy, NOS	MISSENSE,C238Y	CNV gain|NONSENSE,E40*			CNV loss		MISSENSE,S11524C		CNV loss	CNV loss	CNV loss	CNV gain	CNV gain		CNV loss		CNV gain|MISSENSE,R4584W	CNV loss			CNV loss	CNV gain	CNV loss	CNV loss	CNV gain	CNV gain		CNV loss	CNV gain|MISSENSE,N1809S		CNV gain		CNV gain		CNV gain			CNV gain	CNV gain	CNV loss
TCGA-BK-A4ZD	Alive	42	0	Endometrioid adenocarcinoma, NOS	8380/3	no	Radiation Therapy, NOS	CNV loss|MISSENSE,R248Q	CNV gain|FRAMESHIFT,E242*	CNV gain		CNV loss			CNV gain|MISSENSE,F1598Y		CNV loss	CNV loss				CNV gain		CNV gain		CNV gain			CNV loss	CNV gain	CNV loss							CNV gain		CNV gain		CNV gain	CNV loss		CNV gain	CNV gain		CNV loss	CNV gain
TCGA-20-1687	Alive	46	0	Serous cystadenocarcinoma, NOS	8441/3	yes	Pharmaceutical Therapy, NOS	CNV loss|MISSENSE,V157F	CNV loss|SPLICE,X212_splice	CNV loss		CNV loss	CNV loss		CNV gain		CNV loss	CNV loss	CNV gain	CNV gain	CNV loss		CNV loss	CNV gain	CNV loss	CNV gain		CNV gain	CNV gain	CNV loss	CNV loss	CNV loss						CNV loss				CNV gain	CNV gain	CNV loss	CNV gain				CNV gain
C3L-01913	Alive	0	0	Endometrioid adenocarcinoma, NOS	8380/3	0	0	CNV loss|MISSENSE,R282W	MISSENSE,S10N	NONSENSE,R1989*	MISSENSE,D350G	MISSENSE,T576M	SPLICE_REGION,Q2682=	NONSENSE,R12161*	NONSENSE,E871*	SPLICE_REGION,T>C	MISSENSE,K256Q	NONSENSE,R2322*	MISSENSE,H95Y	MISSENSE,R1760S	NONSENSE,R278*	MISSENSE,R3536C	NONSENSE,K4544*	SPLICE,X2481_splice	NONSENSE,E1124*	NONSENSE,E3741*	MISSENSE,R1910H	NONSENSE,Q852*	MISSENSE,G297V	NONSENSE,R839*	MISSENSE,N2780K		SPLICE_REGION,C>T	MISSENSE,G675D	NONSENSE,E1207*	NONSENSE,E763*	MISSENSE,G169E	NONSENSE,R167*	SPLICE_REGION,V356=	NONSENSE,E2940*	SPLICE_REGION,R1817=	MISSENSE,R664Q	FRAMESHIFT,G511Wfs*26	MISSENSE,S1970P	MISSENSE,R176C	MISSENSE,K2645R	FRAMESHIFT,N1730Kfs*13	MISSENSE,R669W	MISSENSE,V173M
C3L-03264	Alive	0	0	Endometrioid adenocarcinoma, NOS	8380/3	0	0	CNV loss|MISSENSE,R273C	MISSENSE,A126T	FRAMESHIFT,Y551Lfs*72	MISSENSE,Q546K		FRAMESHIFT,Q3839Sfs*42	MISSENSE,Q1174R		CNV loss		FRAMESHIFT,E763Sfs*61				CNV gain	MISSENSE,A2214V				MISSENSE,R155W	CNV gain					MISSENSE,N175I						MISSENSE,R1283Q	MISSENSE,V1032M	MISSENSE,K372N				CNV gain		MISSENSE,H2093Q		MISSENSE,L1194S
TCGA-E6-A1LX	Alive	40	0	Endometrioid adenocarcinoma, NOS	8380/3	no	Pharmaceutical Therapy, NOS	MISSENSE,G108S	MISSENSE,M35T	NONSENSE,R1721*	MISSENSE,F930V		MISSENSE,P1044H	NONSENSE,E593*	SPLICE,X828_splice	MISSENSE,K394E		NONSENSE,E2654*	MISSENSE,Q61H	MISSENSE,R1376H	NONSENSE,E99*	MISSENSE,D2076N	NONSENSE,R2234*	MISSENSE,D2861Y	MISSENSE,E462A	MISSENSE,R2553Q	MISSENSE,D1571N	MISSENSE,S1179P	MISSENSE,R2017W	NONSENSE,E966*					NONSENSE,E464*	MISSENSE,F3901C			MISSENSE,A1282T	NONSENSE,R2024*	MISSENSE,K1725N		MISSENSE,S2674Y	MISSENSE,L1235I	MISSENSE,E891D	MISSENSE,V2887M	NONSENSE,E2224*	MISSENSE,R483Q	MISSENSE,D653Y
TCGA-DF-A2KU	Alive	0	0	Endometrioid adenocarcinoma, NOS	8380/3	no	Pharmaceutical Therapy, NOS	MISSENSE,A159V	MISSENSE,P204L	NONSENSE,W1498*	MISSENSE,R88Q		MISSENSE,A2214T	FRAMESHIFT,M7619*	MISSENSE,L877I		NONSENSE,R457*	MISSENSE,K331R		SPLICE,X1341_splice	MISSENSE,R179H	MISSENSE,A728V	NONSENSE,E922*	MISSENSE,A3231V	MISSENSE,E2602K	MISSENSE,G699S	MISSENSE,S294Y	NONSENSE,R23*	NONSENSE,E1181*	MISSENSE,A193T	MISSENSE,E318K	MISSENSE,R386W	MISSENSE,D1244N	MISSENSE,S1667L	MISSENSE,F2579L	MISSENSE,L1346R	MISSENSE,R1691W	CNV gain	MISSENSE,A2514V	MISSENSE,E2551D	MISSENSE,P449H	MISSENSE,N549D	NONSENSE,Q188*	MISSENSE,V411L	NONSENSE,R862*	MISSENSE,Q808H	MISSENSE,F1427C	MISSENSE,A581D
TCGA-A5-A0GW	Alive	46	0	Endometrioid adenocarcinoma, NOS	8380/3	no	Pharmaceutical Therapy, NOS	MISSENSE,I232T	MISSENSE,D252Y	FRAMESHIFT,K1094Sfs*67		PROTEININS,E462du		MISSENSE,P13303L	CNV gain|FRAMESHIFT,F3640Lfs*61	MISSENSE,S33F						MISSENSE,H3517Y	NONSENSE,Y3548*		NONSENSE,Q3636*					FRAMESHIFT,K860Nfs*16			MISSENSE,R761L									MISSENSE,S252W			MISSENSE,R2075H		FRAMESHIFT,I605Yfs*9		CNV gain|FRAMESHIFT,E1105Nfs*2
TCGA-AX-A3FZ	Alive	33	0	Endometrioid adenocarcinoma, NOS	8380/3	not reported	Pharmaceutical Therapy, NOS	CNV loss|MISSENSE,C238W	MISSENSE,R130G	FRAMESHIFT,P729Lfs*9		CNV loss	CNV gain	CNV loss	CNV gain	MISSENSE,S37F	CNV loss	CNV loss						CNV gain			MISSENSE,L14R		CNV loss		CNV loss	CNV loss	CNV gain			CNV gain		CNV loss		CNV loss			CNV loss	CNV gain				CNV gain	CNV gain
TCGA-BS-A0V8	Alive	68	0	Endometrioid adenocarcinoma, NOS	8380/3	yes	Radiation Therapy, NOS	CNV loss|MISSENSE,Y220C	CNV gain|MISSENSE,G127R	CNV loss|FRAMESHIFT,N917Ifs*2	CNV gain			CNV gain		CNV gain|MISSENSE,K170M	CNV loss	CNV loss	CNV loss	CNV loss	CNV loss		CNV loss		CNV loss						CNV loss	CNV loss	CNV gain			CNV gain|MISSENSE,E1484A				CNV gain		CNV gain		CNV loss		CNV gain		CNV loss
TCGA-B5-A3FA	Alive	73	0	Endometrioid adenocarcinoma, NOS	8380/3	no	Pharmaceutical Therapy, NOS	MISSENSE,D61G	MISSENSE,I5V	MISSENSE,S1544P	MISSENSE,R401Q	NONSENSE,R348*	MISSENSE,G1179D	MISSENSE,T10756P	NONSENSE,R2848*	MISSENSE,Q773H	FRAMESHIFT,E182Gfs*9	NONSENSE,E1709*		MISSENSE,V234A		MISSENSE,A3198V	MISSENSE,Q1228H	NONSENSE,R1092*	NONSENSE,R1627*	NONSENSE,E1776*	SPLICE,X1801_splice		MISSENSE,H1365R	MISSENSE,Y270H	NONSENSE,Q2557*	MISSENSE,T245A	MISSENSE,T3364A	MISSENSE,E1263D	MISSENSE,S1862G	FRAMESHIFT,K395Nfs*3		MISSENSE,N360S	MISSENSE,V372A	MISSENSE,P3812L	MISSENSE,S34Y	MISSENSE,R330L	MISSENSE,Y2645C	MISSENSE,V411L	MISSENSE,Y1892C	MISSENSE,Q4286R		MISSENSE,P928L	MISSENSE,V12A
TCGA-AX-A3G7	Alive	71	0	Serous cystadenocarcinoma, NOS	8441/3	not reported	Pharmaceutical Therapy, NOS	CNV loss|MISSENSE,R248W	MISSENSE,K125T		MISSENSE,Q546P			CNV loss	CNV gain		CNV loss	CNV loss		MISSENSE,R1149W								CNV loss			CNV loss	CNV loss						CNV loss							CNV loss				CNV gain
TCGA-AX-A3G4	Alive	60	0	Serous cystadenocarcinoma, NOS	8441/3	not reported	Radiation Therapy, NOS	CNV loss|MISSENSE,C176Y	CNV loss|PROTEINDEL,V217del		CNV gain|MISSENSE,E545D	CNV loss	CNV gain	CNV loss		CNV loss	CNV loss	CNV loss			CNV loss		CNV loss	CNV gain	CNV loss				CNV gain	CNV gain		CNV loss			CNV loss|NONSENSE,R2080*			CNV gain		CNV gain		CNV loss	CNV loss	CNV gain		CNV gain	CNV loss	CNV gain
TCGA-BG-A0M7	Alive	60	0	Endometrioid adenocarcinoma, NOS	8380/3	yes	Radiation Therapy, NOS	MISSENSE,C238F	MISSENSE,R130G		PROTEINDEL,L113del																															MISSENSE,D101Y
C3N-00339	Alive	0	0	Endometrioid adenocarcinoma, NOS	8380/3	0	0	CNV loss|MISSENSE,R273H	MISSENSE,R130G			CNV loss|PROTEINDEL,L404del			CNV gain						CNV loss	CNV loss	CNV loss		CNV loss			CNV loss	CNV loss		CNV loss|PROTEINDEL,L2226_W2229del	CNV loss			CNV loss			CNV loss		CNV loss			CNV loss		CNV loss		CNV loss
C3L-00449	Alive	0	0	Endometrioid adenocarcinoma, NOS	8380/3	0	0	MISSENSE,G244D	CNV gain|MISSENSE,A126T								PROTEINDEL,K344_H345delinsN		MISSENSE,G12C																							CNV gain						MISSENSE,R1768H
TCGA-E6-A8L9	Alive	61	0	Serous cystadenocarcinoma, NOS	8441/3	yes	Pharmaceutical Therapy, NOS	MISSENSE,C141Y	CNV gain|PROTEINDEL,I33del	CNV gain	CNV gain	CNV loss	CNV gain	CNV gain	CNV gain	CNV gain		CNV gain	CNV gain	CNV gain|MISSENSE,L984R	CNV gain|MISSENSE,R465H		CNV gain	CNV gain	CNV gain	CNV gain				CNV gain			CNV gain			CNV gain						CNV gain		CNV gain		CNV gain			CNV gain
TCGA-AJ-A2QK	Alive	65	0	Endometrioid adenocarcinoma, NOS	8380/3	yes	Pharmaceutical Therapy, NOS	CNV loss|MISSENSE,G245S	CNV gain|MISSENSE,I28T	CNV loss		CNV loss		CNV loss	CNV gain	CNV gain	CNV loss	CNV loss				CNV loss						CNV loss|MISSENSE,R3008H		CNV loss|SPLICE,X852_splice	CNV loss	CNV loss			CNV loss			MISSENSE,W257L				CNV loss|MISSENSE,N549K	CNV loss		CNV loss|MISSENSE,R3741Q		CNV loss
C3N-01529	Alive	0	0	Endometrioid adenocarcinoma, NOS	8380/3	0	0	MISSENSE,R273C		FRAMESHIFT,Q372Sfs*19	MISSENSE,E542K						CNV loss	CNV loss															FRAMESHIFT,R2603Pfs*40									MISSENSE,K659M
TCGA-AX-A2HF	Alive	67	0	Serous cystadenocarcinoma, NOS	8441/3	yes	Pharmaceutical Therapy, NOS	CNV loss|MISSENSE,R273C		FRAMESHIFT,Q505Sfs*114	CNV gain|MISSENSE,N1044K	CNV loss		CNV loss	CNV loss	CNV loss	CNV loss	CNV loss	CNV gain	CNV gain	CNV loss		CNV loss		CNV loss				CNV loss		CNV loss				CNV loss					CNV loss			CNV loss|NONSENSE,R332*			CNV gain	CNV loss		CNV loss
TCGA-A5-A0R6	Alive	64	0	Serous cystadenocarcinoma, NOS	8441/3	yes	Radiation Therapy, NOS	CNV loss|MISSENSE,R248W		SPLICE,X1239_splice	MISSENSE,M1043V	CNV loss	CNV loss					CNV loss			CNV loss	CNV loss	CNV loss	CNV loss	CNV loss			CNV loss	CNV loss		CNV loss	CNV gain	CNV loss			CNV loss				CNV gain			CNV loss		CNV loss
C3N-01521	Alive	0	0	Endometrioid adenocarcinoma, NOS	8380/3	0	0	CNV loss|MISSENSE,H193L		CNV loss|FRAMESHIFT,L1176Ifs*17		CNV loss		CNV loss	CNV gain				MISSENSE,G12A					CNV gain					CNV loss		CNV loss	CNV loss	CNV gain		CNV loss	CNV gain		CNV loss		CNV loss			CNV loss				CNV loss		CNV gain
TCGA-EY-A547	Alive	75	0	Endometrioid adenocarcinoma, NOS	8380/3	no	Pharmaceutical Therapy, NOS	CNV loss|MISSENSE,R248Q			CNV gain|MISSENSE,H1047R	FRAMESHIFT,E485Yfs*6	FRAMESHIFT,G1235Vfs*95	MISSENSE,A4345G	CNV gain		CNV loss	CNV loss													CNV loss	CNV loss			CNV loss	CNV loss	FRAMESHIFT,P1681Qfs*20			CNV loss							CNV loss	CNV gain	CNV gain
TCGA-BG-A0M8	Alive	50	0	Endometrioid adenocarcinoma, NOS	8380/3	no	Radiation Therapy, NOS	CNV loss|MISSENSE,Y220C	CNV loss	CNV loss	CNV gain|MISSENSE,H1048R	CNV loss|PROTEINDEL,Q457_S460del		CNV loss	CNV gain	CNV loss	CNV loss	CNV loss	MISSENSE,T20R		CNV loss	CNV gain	CNV loss		CNV loss			CNV loss			CNV loss	CNV loss						CNV loss		CNV gain		CNV loss	CNV loss		CNV loss	CNV gain		CNV gain
TCGA-E6-A1LZ	Alive	76	0	Serous cystadenocarcinoma, NOS	8441/3	yes	Radiation Therapy, NOS	CNV loss|MISSENSE,R249S			CNV gain|MISSENSE,E545K	CNV loss	CNV gain|MISSENSE,S3791Y	CNV loss	CNV gain		CNV loss	CNV loss	CNV gain	CNV gain	MISSENSE,R505G		MISSENSE,H4724R	CNV loss	CNV loss	CNV gain|MISSENSE,S3273C			CNV gain		CNV loss		CNV loss			CNV loss		CNV gain		CNV gain			CNV gain	CNV loss		CNV gain			CNV gain
TCGA-AJ-A2QM	Alive	67	0	Serous cystadenocarcinoma, NOS	8441/3	yes	Radiation Therapy, NOS	CNV gain|MISSENSE,P278T	CNV loss		CNV gain|MISSENSE,E545K	CNV loss		CNV loss|MISSENSE,S4547L			CNV loss	CNV loss	CNV loss	CNV loss	CNV loss	CNV loss	CNV loss		CNV loss		MISSENSE,R1214S	CNV loss	CNV gain	CNV gain	CNV loss	CNV loss			CNV loss			CNV loss|MISSENSE,R459C		CNV gain		CNV loss	CNV loss	CNV loss	CNV loss	CNV gain|NONSENSE,S1539*	CNV loss	CNV loss
TCGA-EO-A3B1	Alive	63	0	Serous cystadenocarcinoma, NOS	8441/3	yes	Radiation Therapy, NOS	CNV gain|MISSENSE,R248Q	CNV loss		CNV gain|MISSENSE,E545D		CNV loss	CNV loss|MISSENSE,M9683R	CNV gain	CNV gain	CNV loss	CNV loss	CNV gain	CNV gain				CNV loss		CNV gain				CNV loss	CNV gain		CNV gain		CNV gain			MISSENSE,P179R				CNV loss		CNV loss	CNV gain	CNV gain	CNV gain	CNV loss	CNV gain
TCGA-AX-A06B	Alive	72	0	Endometrioid adenocarcinoma, NOS	8380/3	no	Pharmaceutical Therapy, NOS	CNV loss|MISSENSE,G262V	CNV loss	CNV loss	MISSENSE,R88Q	CNV loss	CNV loss	CNV loss	MISSENSE,L3651P		CNV loss	CNV loss	CNV loss	CNV loss											CNV gain				CNV loss								CNV loss				CNV loss	CNV loss
TCGA-AX-A2H8	Alive	64	0	Endometrioid adenocarcinoma, NOS	8380/3	yes	Radiation Therapy, NOS	CNV loss|MISSENSE,S241C			CNV gain|MISSENSE,D725G			CNV loss		CNV loss	CNV loss	CNV loss|NONSENSE,E1026*			CNV loss		CNV loss	CNV gain	CNV loss	CNV gain			CNV gain		CNV loss	CNV loss|MISSENSE,R330Q						CNV gain|MISSENSE,W257L		CNV loss				CNV gain
TCGA-BG-A18C	Alive	72	0	Endometrioid adenocarcinoma, NOS	8380/3	no	Radiation Therapy, NOS	CNV loss|MISSENSE,Y220C			CNV gain|PROTEINDEL,G106_N107del			CNV loss		CNV loss	CNV loss	CNV loss|MISSENSE,T2384I							CNV gain	CNV loss					CNV loss	CNV loss|FRAMESHIFT,P441Lfs*61			CNV loss			CNV loss		CNV loss				CNV loss			CNV loss|MISSENSE,F851L	CNV loss
C3N-01764	Alive	0	0	Endometrioid adenocarcinoma, NOS	8380/3	0	0	CNV loss|MISSENSE,G245S			CNV gain|MISSENSE,V344M			CNV loss						MISSENSE,R962H												CNV gain			CNV loss			CNV loss|MISSENSE,R183W									CNV loss
TCGA-AP-A05D	Alive	67	0	Serous cystadenocarcinoma, NOS	8441/3	yes	Pharmaceutical Therapy, NOS	CNV loss|MISSENSE,R248W		CNV loss	MISSENSE,N345I			CNV loss	CNV loss	CNV loss	CNV loss	CNV loss		MISSENSE,R962H	CNV loss		CNV loss		CNV loss			CNV loss			CNV loss					CNV loss		CNV loss|MISSENSE,P179R											CNV loss
TCGA-D1-A3DH	Alive	71	0	Endometrioid adenocarcinoma, NOS	8380/3	no	Pharmaceutical Therapy, NOS	CNV gain|MISSENSE,S241Y	CNV loss		CNV gain|MISSENSE,E542K		CNV loss	CNV gain	CNV gain	CNV gain	CNV loss	CNV loss	CNV gain	CNV gain	CNV loss|MISSENSE,G499D		CNV loss	CNV loss	CNV loss						CNV loss	CNV loss	CNV loss			CNV loss			MISSENSE,G2430S	CNV loss		CNV loss		CNV loss		CNV gain		CNV loss	CNV gain
C3L-02125	Alive	0	0	Endometrioid adenocarcinoma, NOS	8380/3	0	0	CNV loss|MISSENSE,E285K		CNV loss	CNV gain|MISSENSE,L601I	CNV loss	CNV loss	CNV loss	CNV gain	CNV loss	CNV loss	CNV loss			CNV loss	CNV loss	CNV loss	NONSENSE,Q3427*	CNV loss			CNV loss	CNV loss		CNV loss	CNV loss	CNV loss		CNV loss			CNV loss					CNV loss	CNV loss	CNV loss	MISSENSE,R1782Q	CNV loss	CNV loss	CNV gain
TCGA-AJ-A3TW	Alive	78	0	Serous cystadenocarcinoma, NOS	8441/3	yes	Radiation Therapy, NOS	CNV gain|MISSENSE,S241C			CNV gain|MISSENSE,R108H	CNV loss	CNV gain	CNV loss	CNV gain	CNV gain			CNV gain			CNV loss		CNV gain|MISSENSE,K4215N	CNV loss	CNV loss		CNV loss	CNV loss	CNV loss	CNV loss	CNV loss								CNV gain					CNV loss	CNV gain		CNV loss	CNV gain
TCGA-D1-A1NU	Alive	74	0	Serous cystadenocarcinoma, NOS	8441/3	yes	Pharmaceutical Therapy, NOS	CNV loss|MISSENSE,R175H		CNV loss	CNV gain|MISSENSE,N345K	CNV loss		CNV loss	CNV gain		CNV loss	CNV loss			CNV loss		CNV loss	CNV loss	CNV loss				CNV loss		CNV loss					MISSENSE,E2213Q				CNV gain			CNV loss					CNV loss	CNV gain
TCGA-EO-A1Y8	Alive	87	0	Serous cystadenocarcinoma, NOS	8441/3	no	Pharmaceutical Therapy, NOS	CNV loss|MISSENSE,S241C		CNV loss	MISSENSE,E545K	CNV loss		CNV gain	CNV gain		CNV loss	CNV loss				CNV loss		CNV gain				CNV loss			CNV loss	CNV loss	CNV gain					CNV loss|MISSENSE,P179R		CNV loss		MISSENSE,N549K			CNV loss			CNV loss	CNV gain
C3L-01247	Alive	0	0	Endometrioid adenocarcinoma, NOS	8380/3	0	0	MISSENSE,Y220C			MISSENSE,F83S																											MISSENSE,P179R
TCGA-A5-A3LP	Alive	74	0	Serous cystadenocarcinoma, NOS	8441/3	no	Radiation Therapy, NOS	MISSENSE,R273H	CNV loss	CNV loss	CNV gain|MISSENSE,E542K	CNV loss		CNV loss	CNV gain		CNV loss	CNV loss	CNV loss	CNV gain				CNV gain		CNV gain				CNV gain			CNV gain		CNV loss	CNV gain		CNV gain|MISSENSE,P179R		CNV gain		CNV loss		CNV loss		CNV gain	CNV loss	CNV gain	CNV gain
TCGA-D1-A15V	Alive	68	0	Serous cystadenocarcinoma, NOS	8441/3	yes	Pharmaceutical Therapy, NOS	CNV loss|MISSENSE,D281Y			CNV gain|MISSENSE,Q546R	CNV loss	CNV loss	CNV loss	CNV gain				CNV loss	CNV loss	CNV loss		CNV loss	CNV loss	CNV loss				CNV loss			CNV gain	CNV loss		CNV gain	CNV loss		CNV gain|MISSENSE,V220M		CNV gain			CNV loss	CNV loss			CNV gain		CNV gain
TCGA-D1-A16S	Alive	70	0	Serous cystadenocarcinoma, NOS	8441/3	no	Radiation Therapy, NOS	CNV loss|MISSENSE,G244S		CNV loss	CNV gain|MISSENSE,E542A	CNV loss	CNV loss	CNV gain		CNV loss	CNV loss	CNV loss	CNV loss	CNV loss	CNV loss	CNV loss	CNV loss	CNV loss	CNV loss			CNV loss	CNV loss		CNV loss		CNV loss		CNV gain	CNV loss		MISSENSE,S256Y		CNV gain		CNV gain	CNV loss		CNV loss	CNV gain	CNV gain	CNV loss
TCGA-KP-A3W3	Alive	72	0	Serous cystadenocarcinoma, NOS	8441/3	yes	Pharmaceutical Therapy, NOS	CNV gain|MISSENSE,S241F			CNV gain|MISSENSE,C420R	CNV loss			CNV gain						CNV gain		CNV gain		CNV loss	CNV gain				CNV gain			CNV gain		CNV gain	CNV gain		CNV gain|MISSENSE,P179R					CNV loss			CNV gain	CNV gain	CNV gain	CNV gain
TCGA-PG-A915	Alive	60	0	Serous cystadenocarcinoma, NOS	8441/3	no	Pharmaceutical Therapy, NOS	CNV loss|MISSENSE,S241Y	CNV gain		CNV gain|MISSENSE,G914R	CNV loss		CNV loss	CNV gain		CNV loss	CNV loss	CNV gain	CNV gain										CNV gain	CNV gain	CNV gain	CNV gain		CNV gain	CNV gain		CNV gain|MISSENSE,S256Y		CNV gain		CNV gain				CNV gain	CNV gain	CNV loss	CNV gain
C3L-05571	Alive	0	0	Endometrioid adenocarcinoma, NOS	8380/3	0	0	MISSENSE,R248W	CNV loss		MISSENSE,E542G			CNV loss			CNV loss	CNV loss												CNV gain	CNV gain	CNV loss										CNV loss
TCGA-13-0800	Alive	52	0	Serous cystadenocarcinoma, NOS	8441/3	no	Radiation Therapy, NOS	CNV gain|MISSENSE,K132M	CNV loss		CNV gain|MISSENSE,E545K		CNV gain	CNV gain					CNV gain	CNV gain						CNV loss					CNV gain	CNV gain								CNV gain		CNV loss		CNV gain		CNV gain			CNV gain
TCGA-61-2092	Alive	57	0	Serous cystadenocarcinoma, NOS	8441/3	yes	Pharmaceutical Therapy, NOS	MISSENSE,D208V			MISSENSE,H1047R				CNV loss															CNV gain																			CNV loss
TCGA-AX-A1CP	Alive	84	0	Serous cystadenocarcinoma, NOS	8441/3	no	Radiation Therapy, NOS	CNV gain|MISSENSE,R273H		CNV loss	CNV gain|MISSENSE,H1047R			CNV gain		CNV loss	CNV loss	CNV loss													CNV gain				CNV loss			CNV loss		CNV gain		CNV gain					CNV loss	CNV gain
TCGA-FI-A2D0	Alive	55	0	Endometrioid adenocarcinoma, NOS	8380/3	no	Pharmaceutical Therapy, NOS	MISSENSE,R273C				NONSENSE,R348*	FRAMESHIFT,P647Hfs*283	MISSENSE,A8722T	FRAMESHIFT,N2519Ifs*20			MISSENSE,R2149H		MISSENSE,A749T	MISSENSE,R689W	MISSENSE,R1657W	FRAMESHIFT,V249Gfs*13	MISSENSE,R1288W	MISSENSE,T2300M	MISSENSE,C4426R	MISSENSE,R521C	MISSENSE,T2853A	FRAMESHIFT,L2548Yfs*30		SPLICE,X574_splice		MISSENSE,P3726S	SPLICE,X1532_splice	FRAMESHIFT,L688Sfs*15	NONSENSE,R3889*	MISSENSE,R1266Q		PROTEINDEL,S734del	MISSENSE,C4856F	MISSENSE,K1344E		NONSENSE,R1450*	MISSENSE,P916L	MISSENSE,R1627W	NONSENSE,E4397*	MISSENSE,A518V	MISSENSE,M2042I
TCGA-EY-A1GR	Alive	67	0	Endometrioid adenocarcinoma, NOS	8380/3	no	Radiation Therapy, NOS	MISSENSE,R175H	CNV loss	CNV gain	CNV gain	FRAMESHIFT,D605Tfs*57	CNV gain	CNV gain	CNV gain	CNV gain	CNV loss	CNV loss	CNV gain	CNV gain				CNV gain|NONSENSE,R4806*					CNV gain	CNV gain	CNV gain							CNV gain						CNV gain		CNV gain			CNV gain
TCGA-EY-A1GJ	Alive	73	0	Endometrioid adenocarcinoma, NOS	8380/3	no	Pharmaceutical Therapy, NOS	CNV loss|MISSENSE,R273H	CNV loss	CNV gain		CNV loss|PROTEININS,E458du		CNV gain		CNV loss	CNV loss				MISSENSE,Y545C	CNV loss						CNV loss			CNV loss	CNV gain						CNV loss|MISSENSE,R183G		CNV loss		CNV loss			CNV loss				CNV gain
TCGA-AX-A1CC	Alive	65	0	Serous cystadenocarcinoma, NOS	8441/3	no	Radiation Therapy, NOS	MISSENSE,R282W				MISSENSE,G376R																										MISSENSE,S256F		CNV gain
C3L-01277	Alive	0	0	Endometrioid adenocarcinoma, NOS	8380/3	0	0	CNV loss|MISSENSE,G244D		CNV loss		MISSENSE,K567E	CNV loss	CNV loss		CNV loss	CNV gain	CNV loss	CNV gain	CNV loss	CNV loss	CNV loss	CNV loss		CNV loss			CNV loss	CNV loss		CNV loss		CNV gain		CNV loss	CNV gain		CNV loss							CNV loss		CNV loss	CNV loss
TCGA-B5-A0JN	Alive	84	0	Serous cystadenocarcinoma, NOS	8441/3	no	Radiation Therapy, NOS	CNV loss|MISSENSE,R249W	CNV loss		CNV gain	PROTEINDEL,Q455_K459del		CNV gain	CNV gain	CNV loss					CNV loss		CNV loss	CNV loss	CNV loss					CNV gain			CNV loss		CNV gain	CNV loss				CNV loss				CNV loss			CNV gain		CNV loss
TCGA-EY-A1GV	Alive	75	0	Serous cystadenocarcinoma, NOS	8441/3	yes	Pharmaceutical Therapy, NOS	CNV loss|MISSENSE,L130R			CNV gain	CNV gain|PROTEINDEL,T576del		CNV loss	CNV gain	CNV loss	CNV loss	CNV loss	CNV gain			CNV gain													CNV loss									CNV gain			CNV loss		CNV gain
TCGA-B5-A5OD	Alive	67	0	Serous cystadenocarcinoma, NOS	8441/3	yes	Radiation Therapy, NOS	MISSENSE,R175H	CNV gain	CNV loss	CNV gain	CNV loss	FRAMESHIFT,Y2199Ifs*65		CNV gain|MISSENSE,E3573K				CNV gain	CNV gain	CNV loss	CNV loss	CNV loss		CNV loss			CNV loss		CNV gain	CNV loss				CNV gain			CNV gain					CNV loss		CNV loss		CNV gain	CNV gain	CNV gain
TCGA-13-0924	Alive	45	0	Serous cystadenocarcinoma, NOS	8441/3	no	Radiation Therapy, NOS	CNV loss|MISSENSE,F270L	CNV loss	CNV loss		CNV loss		CNV loss|MISSENSE,V769D	CNV gain|MISSENSE,D2079G		CNV loss	CNV loss					CNV loss	CNV gain							CNV loss	CNV loss			CNV loss|MISSENSE,R2219P							CNV loss	CNV loss				CNV loss	CNV loss	CNV gain
TCGA-AP-A05H	Alive	75	0	Serous cystadenocarcinoma, NOS	8441/3	yes	Radiation Therapy, NOS	CNV gain|MISSENSE,R248W	CNV gain		CNV gain			CNV gain|MISSENSE,S7285T	CNV gain	CNV gain		CNV gain		CNV gain|MISSENSE,R1149W	MISSENSE,R505C	CNV gain		CNV gain	MISSENSE,R1313K	CNV gain		CNV gain		CNV gain	CNV loss		CNV gain						MISSENSE,H2528Q	CNV gain		CNV gain			CNV gain	CNV gain			CNV gain
TCGA-AX-A1C8	Alive	77	0	Serous cystadenocarcinoma, NOS	8441/3	yes	Pharmaceutical Therapy, NOS	CNV loss|PROTEINDEL,P128_L130del		CNV loss		CNV loss		CNV loss|MISSENSE,S518L	CNV gain		CNV gain	CNV loss			MISSENSE,G423V								CNV gain	CNV loss	CNV loss	CNV gain			CNV gain			CNV loss|MISSENSE,P179R							CNV gain		CNV gain		CNV gain
TCGA-13-0913	Alive	53	0	Serous cystadenocarcinoma, NOS	8441/3	no	Radiation Therapy, NOS	MISSENSE,P278R	CNV loss	CNV loss		CNV loss		CNV loss|PROTEINDEL,S991_T995del	CNV loss		CNV loss	CNV loss			CNV loss	CNV gain|MISSENSE,D423N	CNV loss		CNV loss	CNV loss		CNV gain			CNV loss				CNV loss					CNV gain				CNV loss	CNV gain	CNV gain	CNV loss	CNV loss	CNV gain
TCGA-24-1847	Alive	45	0	Serous cystadenocarcinoma, NOS	8441/3	no	Radiation Therapy, NOS	CNV loss|MISSENSE,D281V	CNV loss	CNV loss	CNV gain	CNV loss	CNV gain	CNV loss|MISSENSE,S8072Y	CNV gain	CNV gain	CNV loss	CNV loss	CNV gain			CNV gain	CNV loss|MISSENSE,T4308S	CNV gain	CNV gain	CNV loss		CNV gain	CNV gain		CNV loss	CNV loss	CNV gain|SPLICE,X346_splice			CNV gain		CNV loss					CNV loss	CNV loss	CNV gain			CNV loss	CNV gain
TCGA-AP-A0LF	Alive	82	0	Endometrioid adenocarcinoma, NOS	8380/3	no	Pharmaceutical Therapy, NOS	CNV gain|MISSENSE,R273S			CNV gain	CNV loss		CNV gain|MISSENSE,E11809Q			CNV loss	CNV loss			CNV loss	CNV loss	CNV loss|MISSENSE,K2999N	CNV loss	CNV loss			CNV loss							CNV gain	CNV loss		MISSENSE,P179R				CNV loss			CNV loss	CNV gain	CNV gain		MISSENSE,H238R
TCGA-29-1707	Alive	41	0	Serous cystadenocarcinoma, NOS	8441/3	no	Radiation Therapy, NOS	CNV loss|MISSENSE,G244S	CNV loss	CNV loss		CNV loss		CNV gain|MISSENSE,F11475L			CNV gain				CNV loss		CNV gain	CNV gain|MISSENSE,G1266V					CNV loss		CNV loss	CNV loss	CNV gain		CNV loss	CNV gain				CNV loss	MISSENSE,K1600N	CNV loss	CNV gain				CNV loss
TCGA-AW-A1PO	Alive	66	0	Endometrioid adenocarcinoma, NOS	8380/3	no	Pharmaceutical Therapy, NOS	CNV loss|MISSENSE,R282W	CNV loss	CNV loss	CNV gain	CNV loss		MISSENSE,T63I	CNV gain	CNV loss	CNV loss	CNV loss		CNV gain	CNV loss				CNV loss|MISSENSE,D1075H	CNV loss				CNV loss	CNV loss	CNV loss			CNV loss									CNV loss		CNV loss	CNV loss	CNV loss	CNV gain
C3L-02990	Alive	0	0	Endometrioid adenocarcinoma, NOS	8380/3	0	0	CNV loss|MISSENSE,F134C		CNV loss	CNV gain	CNV loss		CNV loss|MISSENSE,M6831V	CNV gain		CNV loss	CNV loss	CNV gain						CNV gain	CNV gain			CNV gain	CNV loss	CNV loss	CNV gain			CNV gain			MISSENSE,P179R		CNV gain		CNV gain	CNV gain				CNV gain	CNV gain
TCGA-13-0905	Alive	51	0	Serous cystadenocarcinoma, NOS	8441/3	no	Radiation Therapy, NOS	CNV loss|MISSENSE,R273P	CNV loss	CNV loss		CNV loss		MISSENSE,G8792S	CNV gain				CNV gain		CNV loss	CNV gain			CNV loss					CNV loss	CNV loss	CNV loss			CNV loss							CNV gain	CNV loss	CNV loss				CNV loss
TCGA-13-1512	Alive	49	0	Serous cystadenocarcinoma, NOS	8441/3	yes	Pharmaceutical Therapy, NOS	MISSENSE,R273L	CNV loss			CNV loss	CNV loss	CNV loss|MISSENSE,T14068A	CNV gain	CNV loss	CNV loss	CNV loss	CNV gain	CNV loss	CNV loss		CNV loss		CNV loss			CNV loss			CNV loss					CNV gain				CNV gain		CNV loss	CNV gain	CNV loss	CNV loss			CNV loss	CNV gain
TCGA-04-1361	Alive	57	0	Serous cystadenocarcinoma, NOS	8441/3	no	Radiation Therapy, NOS	MISSENSE,Y234C		CNV loss	CNV gain	CNV loss		CNV loss	CNV gain|MISSENSE,R2601L		CNV loss	CNV loss	CNV loss	MISSENSE,G1468V	CNV loss	CNV gain	CNV loss		CNV loss			CNV loss		CNV gain	CNV loss	CNV loss			CNV loss					CNV gain	MISSENSE,D1106Y			CNV loss			CNV loss		CNV gain
TCGA-AX-A1CR	Alive	70	0	Serous cystadenocarcinoma, NOS	8441/3	no	Radiation Therapy, NOS	CNV loss|MISSENSE,R249T	CNV loss	CNV loss	CNV gain			CNV loss	MISSENSE,D2136N	CNV loss	CNV loss	CNV loss			CNV loss|MISSENSE,R465L	CNV loss	CNV loss	CNV loss	CNV loss						CNV loss		CNV loss			CNV loss		CNV loss				CNV loss|MISSENSE,L483V						CNV loss
TCGA-FI-A2CY	Alive	60	0	Serous cystadenocarcinoma, NOS	8441/3	yes	Pharmaceutical Therapy, NOS	CNV loss|MISSENSE,V157G			CNV gain			CNV loss	MISSENSE,D1070G		CNV loss	CNV loss			MISSENSE,G423A		CNV loss								CNV loss	CNV loss						CNV loss								CNV gain
TCGA-AX-A3G3	Alive	58	0	Serous cystadenocarcinoma, NOS	8441/3	not reported	Pharmaceutical Therapy, NOS	MISSENSE,G245A			CNV gain	CNV gain	CNV gain		CNV gain|MISSENSE,E3009D	CNV gain			CNV gain	CNV gain	CNV gain		CNV gain|MISSENSE,N1096K	CNV gain	CNV loss	CNV gain			CNV gain	CNV gain			CNV gain		CNV gain	CNV gain				CNV gain		CNV gain	CNV gain		CNV gain		CNV gain		CNV gain
TCGA-29-2427	Alive	60	0	Serous cystadenocarcinoma, NOS	8441/3	no	Radiation Therapy, NOS	CNV loss|MISSENSE,G244D		CNV loss		CNV loss	CNV loss	CNV loss	CNV gain|MISSENSE,I2122M	CNV loss	CNV loss			CNV loss				FRAMESHIFT,T4388Mfs*3							CNV loss	CNV loss			CNV loss			CNV loss		CNV loss		CNV loss		CNV loss			CNV loss		CNV gain
TCGA-61-1995	Alive	43	0	Serous cystadenocarcinoma, NOS	8441/3	no	Radiation Therapy, NOS	CNV loss|MISSENSE,C238Y							MISSENSE,V2959L		CNV loss	CNV loss			CNV loss		CNV loss	CNV loss|MISSENSE,P4373A	CNV loss						CNV loss	CNV loss			CNV loss			CNV loss		CNV loss							CNV loss	CNV loss
TCGA-24-1425	Alive	45	0	Serous cystadenocarcinoma, NOS	8441/3	yes	Pharmaceutical Therapy, NOS	CNV loss|MISSENSE,Y234C		CNV loss	CNV gain	CNV loss	CNV loss		CNV gain|MISSENSE,T1311P		CNV loss	CNV loss	CNV loss	CNV loss	CNV loss		CNV loss	CNV gain	CNV loss			MISSENSE,S1004I			CNV loss	CNV loss	CNV gain			CNV gain				CNV gain		CNV loss	CNV gain	CNV loss			CNV gain	CNV loss	CNV gain
TCGA-59-2363	Alive	40	0	Serous cystadenocarcinoma, NOS	8441/3	no	Radiation Therapy, NOS	CNV loss|MISSENSE,Y220C		CNV loss		CNV loss	CNV loss	CNV gain	CNV gain|MISSENSE,G2473E	CNV loss	CNV loss	CNV loss	CNV gain	CNV gain	CNV loss		CNV loss		CNV loss	CNV loss					CNV loss|NONSENSE,E2214*		CNV loss		MISSENSE,K250T	CNV loss				CNV loss				CNV gain				CNV loss	CNV gain
TCGA-29-1770	Alive	54	0	Serous cystadenocarcinoma, NOS	8441/3	yes	Pharmaceutical Therapy, NOS	MISSENSE,Y220C			CNV gain		CNV gain	CNV gain	CNV gain|MISSENSE,R3391H	CNV gain		CNV gain	CNV gain		CNV gain	CNV gain		CNV gain	CNV gain	CNV loss		CNV gain	CNV gain	CNV gain			CNV gain|MISSENSE,S771R		CNV gain	CNV gain	MISSENSE,P901L	CNV gain		CNV gain			CNV gain	CNV gain	CNV gain	CNV gain	CNV gain		CNV gain|FRAMESHIFT,A276Pfs*18
C3N-01802	Alive	0	0	Endometrioid adenocarcinoma, NOS	8380/3	0	0	CNV loss|MISSENSE,P27S			CNV gain				MISSENSE,G1195R	CNV loss					CNV loss		CNV loss		CNV loss								CNV loss			CNV loss							MISSENSE,T2679N		CNV gain
TCGA-AX-A1CF	Alive	69	0	Endometrioid adenocarcinoma, NOS	8380/3	yes	Radiation Therapy, NOS	CNV loss|MISSENSE,G279E		CNV loss	CNV gain	CNV loss		CNV loss	CNV gain|MISSENSE,T3390S	CNV loss		CNV loss	CNV loss		CNV loss	CNV gain	CNV gain		CNV gain				CNV loss	CNV gain	CNV loss	CNV loss			CNV loss					CNV gain		CNV loss	CNV loss	CNV loss|MISSENSE,W1824C	MISSENSE,E3687Q	CNV loss	CNV loss	CNV loss	CNV gain|MISSENSE,H1250R
TCGA-20-1686	Alive	75	0	Serous cystadenocarcinoma, NOS	8441/3	no	Radiation Therapy, NOS	CNV loss|MISSENSE,R248W	CNV loss		CNV gain	CNV loss	CNV gain	CNV gain	CNV gain|MISSENSE,T2293N		CNV loss	CNV loss	CNV gain	CNV gain	CNV loss	CNV gain	CNV loss	CNV gain	CNV loss			CNV gain	CNV loss		CNV loss	CNV loss	CNV gain			CNV gain		CNV loss				CNV gain	CNV loss	CNV gain	CNV gain	CNV gain		CNV gain	CNV gain|MISSENSE,P904Q
C3N-00836	Alive	0	0	Endometrioid adenocarcinoma, NOS	8380/3	0	0	MISSENSE,R249S							MISSENSE,G1039A
TCGA-23-1111	Alive	63	0	Serous cystadenocarcinoma, NOS	8441/3	yes	Pharmaceutical Therapy, NOS	CNV loss|MISSENSE,R175H	CNV loss			CNV gain	CNV gain	CNV gain	CNV gain|MISSENSE,G693A		CNV loss	CNV loss	CNV gain	CNV gain	CNV loss	CNV gain	CNV loss	CNV gain	CNV loss	CNV gain		CNV gain	CNV gain		CNV loss	CNV loss	CNV gain			CNV gain		CNV gain		CNV loss		CNV loss	CNV gain	CNV gain	CNV gain			CNV loss	CNV gain
TCGA-24-1842	Alive	49	0	Serous cystadenocarcinoma, NOS	8441/3	yes	Pharmaceutical Therapy, NOS	CNV loss|MISSENSE,E258K		CNV loss	CNV gain	CNV loss	CNV loss			CNV loss	CNV gain	CNV loss|FRAMESHIFT,P106Afs*13		CNV gain	CNV loss	CNV loss	CNV loss	CNV loss|SPLICE,X4632_splice	CNV loss			CNV loss	CNV loss	CNV loss	CNV loss	CNV gain	CNV loss		CNV loss	CNV gain				CNV gain		CNV loss	CNV loss		CNV loss	CNV gain	CNV loss		CNV loss
TCGA-13-1404	Alive	48	0	Serous cystadenocarcinoma, NOS	8441/3	no	Radiation Therapy, NOS	CNV loss|MISSENSE,C176Y			CNV gain	CNV loss		CNV loss	CNV gain		CNV loss	CNV loss|NONSENSE,K1364*			CNV loss	CNV gain	CNV loss		CNV loss				CNV gain		CNV loss		CNV loss		CNV loss	CNV loss		CNV loss		CNV gain			CNV loss	CNV loss			CNV loss		CNV gain
TCGA-DF-A2KR	Alive	84	0	Endometrioid adenocarcinoma, NOS	8380/3	yes	Radiation Therapy, NOS	CNV gain|MISSENSE,H193R			CNV gain	CNV loss	CNV gain	CNV gain	CNV gain	CNV gain	CNV gain	MISSENSE,P2484H	CNV gain|MISSENSE,G12D	CNV gain		CNV gain	CNV gain	CNV gain	MISSENSE,L243I	CNV gain		CNV gain	CNV gain	CNV gain			CNV gain					CNV gain|MISSENSE,P179R		CNV gain			CNV gain	CNV gain	CNV gain	CNV gain		CNV gain	CNV gain
TCGA-04-1336	Alive	55	0	Serous cystadenocarcinoma, NOS	8441/3	no	Radiation Therapy, NOS	CNV loss|MISSENSE,R248W			CNV gain	CNV loss		CNV gain	CNV gain	CNV loss	CNV loss	CNV loss|MISSENSE,S3432T	CNV loss	CNV loss	CNV loss		CNV loss		CNV loss				CNV loss		CNV loss				CNV loss					CNV gain		CNV loss				CNV gain	CNV loss	CNV loss	CNV gain
TCGA-61-2009	Alive	65	0	Serous cystadenocarcinoma, NOS	8441/3	no	Radiation Therapy, NOS	MISSENSE,V157F			CNV gain		CNV gain	CNV gain	CNV gain	CNV gain			CNV gain|MISSENSE,Q61L	CNV gain	CNV loss	MISSENSE,N608S	CNV loss		CNV loss	CNV loss|FRAMESHIFT,S2029Qfs*7			CNV gain						CNV gain								CNV gain	CNV gain		CNV gain	CNV gain	CNV gain	CNV gain
C3L-02384	Alive	0	0	Endometrioid adenocarcinoma, NOS	8380/3	0	0	MISSENSE,R248Q					CNV gain				CNV loss		MISSENSE,G12D												MISSENSE,E2339V	CNV gain|NONSENSE,Y177*						CNV loss		CNV gain		CNV gain						CNV loss
C3L-00905	Alive	0	0	Endometrioid adenocarcinoma, NOS	8380/3	0	0	PROTEINDEL,S241del	CNV loss		CNV gain			CNV gain	CNV gain	CNV gain			CNV gain|MISSENSE,G12V	CNV gain				CNV gain		CNV gain				CNV gain		CNV loss			CNV loss					CNV gain						CNV gain	CNV loss		CNV gain
TCGA-2E-A9G8	Alive	59	0	Endometrioid adenocarcinoma, NOS	8380/3	yes	Pharmaceutical Therapy, NOS	CNV loss|PROTEINDEL,E286_E287del	CNV loss	CNV gain	CNV gain	CNV loss		CNV gain	CNV gain	CNV loss			CNV gain	MISSENSE,G1116R	MISSENSE,R505G			CNV gain							CNV gain		CNV gain		CNV loss	CNV gain		CNV loss				CNV loss					CNV loss		CNV gain
TCGA-EO-A1Y5	Alive	63	0	Serous cystadenocarcinoma, NOS	8441/3	yes	Pharmaceutical Therapy, NOS	CNV loss|MISSENSE,M237K			CNV gain	CNV loss			CNV gain		CNV loss	CNV loss	CNV gain	MISSENSE,R962H	MISSENSE,R465C					CNV gain			CNV gain						CNV gain			CNV gain		CNV gain				CNV loss			CNV gain	CNV loss	CNV gain
TCGA-61-2018	Alive	62	0	Serous cystadenocarcinoma, NOS	8441/3	no	Radiation Therapy, NOS	CNV gain|MISSENSE,V147G		CNV loss		CNV loss		CNV gain	CNV loss				CNV gain	CNV gain|MISSENSE,L1431I		CNV gain|MISSENSE,N4070K	MISSENSE,E1164G	CNV gain	CNV loss	CNV gain					CNV loss	CNV loss			CNV loss								CNV loss	CNV loss	MISSENSE,Y1581C	CNV gain	CNV loss
TCGA-PG-A5BC	Alive	72	0	Serous cystadenocarcinoma, NOS	8441/3	no	Radiation Therapy, NOS	CNV loss|MISSENSE,C176Y			CNV gain	CNV loss	CNV loss	CNV loss			CNV loss	CNV gain	CNV gain	MISSENSE,R1092W	CNV loss		CNV loss	CNV loss	CNV loss	FRAMESHIFT,C798Nfs*6							CNV gain		CNV loss	CNV gain											CNV loss	CNV loss
TCGA-23-1121	Alive	51	0	Serous cystadenocarcinoma, NOS	8441/3	no	Radiation Therapy, NOS	CNV loss|MISSENSE,N131I	CNV gain		CNV gain			CNV gain	CNV gain	CNV loss	CNV loss	CNV loss	CNV gain	CNV gain|MISSENSE,K1038T	CNV loss		CNV loss	CNV gain	CNV loss	CNV gain	MISSENSE,S411G						CNV gain	MISSENSE,G1659E	CNV gain	CNV gain			FRAMESHIFT,H2029Qfs*32	CNV gain		CNV loss					CNV gain	CNV gain	CNV gain
TCGA-D1-A1O0	Alive	77	0	Endometrioid adenocarcinoma, NOS	8380/3	no	Pharmaceutical Therapy, NOS	MISSENSE,M237I	CNV loss		CNV loss	CNV loss		CNV loss	CNV gain	CNV gain	CNV loss	CNV loss		MISSENSE,A1147G	CNV loss			CNV loss	CNV loss	CNV loss				CNV loss	CNV loss	CNV loss	CNV loss			CNV loss		MISSENSE,E101K		CNV gain		CNV loss		CNV loss		CNV gain		CNV gain	CNV gain
TCGA-EY-A3L3	Alive	82	0	Serous cystadenocarcinoma, NOS	8441/3	yes	Radiation Therapy, NOS	MISSENSE,G334V		CNV loss	CNV gain		CNV gain	CNV gain		CNV loss	CNV loss	CNV loss	CNV gain	CNV gain	MISSENSE,R465H	CNV loss	CNV loss		CNV loss			CNV loss				CNV gain				MISSENSE,Q2628R		CNV loss		CNV gain		CNV gain			CNV loss			CNV loss
C3L-03467	Alive	0	0	Endometrioid adenocarcinoma, NOS	8380/3	0	0	MISSENSE,R280K		CNV gain	CNV gain			CNV loss	CNV gain		CNV loss	CNV loss			MISSENSE,R465H	CNV loss				CNV loss		CNV loss		CNV gain	CNV gain				CNV loss			MISSENSE,P179R						CNV gain	CNV loss	CNV gain	CNV loss	CNV loss	CNV gain
TCGA-PG-A7D5	Alive	62	0	Serous cystadenocarcinoma, NOS	8441/3	yes	Radiation Therapy, NOS	CNV loss|MISSENSE,R282W	CNV gain		CNV gain		CNV gain	CNV gain	CNV gain		CNV loss	CNV loss			CNV loss|MISSENSE,R505C			CNV loss	CNV loss	CNV gain			CNV gain		CNV loss	CNV gain	CNV gain			CNV gain			MISSENSE,R443C	CNV gain		CNV gain			CNV gain	CNV gain|MISSENSE,R267H		CNV loss	CNV loss
C3N-01825	Alive	0	0	Endometrioid adenocarcinoma, NOS	8380/3	0	0	MISSENSE,R175H													MISSENSE,A503V
TCGA-AP-A05J	Alive	66	0	Serous cystadenocarcinoma, NOS	8441/3	yes	Radiation Therapy, NOS	CNV loss|MISSENSE,R273C	CNV gain	CNV loss	CNV gain			CNV loss			CNV loss	CNV loss			MISSENSE,R505C																	CNV gain		CNV gain		CNV gain						CNV gain
TCGA-D1-A3JP	Alive	61	0	Serous cystadenocarcinoma, NOS	8441/3	no	Pharmaceutical Therapy, NOS	MISSENSE,Y220C		CNV gain	CNV gain		CNV gain	CNV loss	CNV gain				CNV gain	CNV gain	CNV gain|MISSENSE,G423V		CNV gain	CNV gain	CNV gain	CNV gain				CNV gain	CNV gain	CNV gain	CNV gain			CNV gain		CNV gain		CNV gain				CNV gain		CNV gain		CNV loss	CNV gain
TCGA-FI-A2EX	Alive	58	0	Serous cystadenocarcinoma, NOS	8441/3	yes	Pharmaceutical Therapy, NOS	CNV loss|MISSENSE,R248W	CNV gain		CNV gain			CNV loss		CNV gain	CNV loss	CNV loss	CNV loss	CNV loss	CNV loss|MISSENSE,R465H	CNV loss	CNV loss	CNV gain	CNV loss			CNV loss			CNV gain				CNV loss			CNV loss				CNV gain			CNV loss		CNV loss	CNV loss	CNV gain
TCGA-29-1763	Alive	43	0	Serous cystadenocarcinoma, NOS	8441/3	yes	Pharmaceutical Therapy, NOS	CNV gain|MISSENSE,R175H			CNV gain		CNV gain		CNV gain				CNV gain	CNV gain	CNV gain	CNV gain|MISSENSE,Q4079K	CNV gain	CNV gain	CNV gain			CNV gain	CNV gain	CNV gain		MISSENSE,P691T								CNV gain					CNV gain	CNV gain		CNV gain	CNV gain
TCGA-09-2049	Alive	64	0	Serous cystadenocarcinoma, NOS	8441/3	no	Radiation Therapy, NOS	MISSENSE,G245S	CNV gain		CNV gain		CNV gain	CNV gain		CNV gain	CNV loss	CNV loss	CNV gain	CNV gain		CNV gain|MISSENSE,A2628G		CNV gain		CNV gain		CNV gain					CNV gain		CNV gain	CNV gain				CNV gain		CNV gain		CNV gain	CNV gain	CNV gain	CNV gain	CNV gain	CNV gain
TCGA-23-2077	Alive	45	0	Serous cystadenocarcinoma, NOS	8441/3	yes	Pharmaceutical Therapy, NOS	MISSENSE,R175H	CNV loss		CNV gain	CNV loss	CNV loss		CNV gain		CNV loss	CNV loss			CNV loss	MISSENSE,R3791H			CNV loss	CNV gain					CNV loss	CNV loss						CNV loss		CNV gain		CNV loss	CNV loss	CNV loss					CNV gain
TCGA-24-1469	Alive	71	0	Serous cystadenocarcinoma, NOS	8441/3	yes	Pharmaceutical Therapy, NOS	CNV loss|MISSENSE,I195T		CNV loss	CNV gain		CNV gain				CNV loss	CNV loss		CNV gain			MISSENSE,D1868N	CNV loss					CNV loss	CNV loss			CNV loss|SPLICE_REGION,V1973=		CNV loss	CNV loss		CNV loss					CNV gain			CNV gain	CNV loss
TCGA-09-2050	Alive	65	0	Serous cystadenocarcinoma, NOS	8441/3	yes	Pharmaceutical Therapy, NOS	CNV loss|MISSENSE,L257Q			CNV gain	CNV loss		CNV gain	CNV gain	CNV loss	CNV loss	CNV loss		CNV gain	CNV loss		CNV loss|PROTEINDEL,K2430_D2431del		CNV loss				CNV loss		CNV loss	CNV loss			CNV loss			CNV loss		CNV loss		CNV loss	CNV loss				CNV loss|NONSENSE,S1882*	CNV loss	CNV gain
TCGA-36-2542	Alive	59	0	Serous cystadenocarcinoma, NOS	8441/3	no	Radiation Therapy, NOS	MISSENSE,P278R	CNV loss	CNV loss	CNV gain	CNV loss			CNV gain		CNV loss	CNV loss		CNV gain	CNV loss		CNV loss	NONSENSE,K1205*	CNV loss						CNV loss	CNV gain	CNV gain|MISSENSE,N2701S		CNV loss	CNV gain		CNV loss		CNV gain		CNV loss	CNV loss	CNV loss			CNV loss	CNV gain	CNV gain
TCGA-23-1110	Alive	42	0	Serous cystadenocarcinoma, NOS	8441/3	yes	Pharmaceutical Therapy, NOS	CNV loss|MISSENSE,C176Y	CNV gain		CNV gain	CNV loss			CNV gain	CNV gain			CNV loss		CNV loss		CNV loss	MISSENSE,P2101A	CNV loss					CNV loss	CNV loss				CNV loss					CNV gain		CNV loss	CNV loss				CNV loss		CNV gain
TCGA-29-1764	Alive	49	0	Serous cystadenocarcinoma, NOS	8441/3	no	Radiation Therapy, NOS	CNV loss|MISSENSE,R273C	CNV loss	CNV loss	CNV loss	CNV loss	CNV loss		CNV gain	CNV loss	CNV loss	CNV loss	CNV loss		CNV loss		CNV loss	CNV gain|MISSENSE,S600N	CNV loss			CNV loss	CNV loss	CNV gain	CNV loss	CNV loss	CNV gain		CNV loss	CNV gain		CNV loss				CNV loss	CNV loss		CNV loss		CNV loss	CNV loss	CNV gain
TCGA-04-1347	Alive	81	0	Serous cystadenocarcinoma, NOS	8441/3	yes	Pharmaceutical Therapy, NOS	CNV gain|MISSENSE,S215R	CNV gain	CNV gain	CNV gain		CNV gain		CNV loss		CNV loss	CNV loss	CNV gain	CNV gain	CNV loss	CNV gain	CNV loss	CNV gain	CNV loss|MISSENSE,A250V	CNV gain		CNV gain		CNV gain	CNV gain	CNV gain	CNV gain		CNV loss	CNV gain				CNV gain|MISSENSE,F2071L		CNV gain		CNV gain	CNV gain	CNV gain	CNV loss	CNV gain
TCGA-13-0886	Alive	67	0	Serous cystadenocarcinoma, NOS	8441/3	no	Radiation Therapy, NOS	CNV loss|MISSENSE,V272M		CNV loss	CNV gain			CNV loss	CNV gain		CNV loss	CNV loss		CNV gain				CNV gain	MISSENSE,V2267L	CNV loss					CNV loss				CNV loss			CNV loss		CNV gain							CNV loss	CNV loss
TCGA-24-1417	Alive	54	0	Serous cystadenocarcinoma, NOS	8441/3	no	Radiation Therapy, NOS	CNV loss|MISSENSE,R248W			CNV gain	CNV loss		CNV gain	CNV gain	CNV loss	CNV loss	CNV loss		CNV loss			CNV loss	CNV gain	CNV gain	CNV loss|SPLICE,X4416_splice		CNV gain	CNV gain	CNV gain					CNV loss	CNV loss		CNV gain					CNV gain		CNV gain	CNV gain	CNV loss	CNV loss	CNV gain
TCGA-61-1913	Alive	48	0	Serous cystadenocarcinoma, NOS	8441/3	yes	Pharmaceutical Therapy, NOS	CNV loss|MISSENSE,G244S	CNV loss	CNV loss		CNV loss	CNV loss	CNV loss	CNV gain		CNV loss	CNV loss						CNV gain	CNV gain	CNV loss|MISSENSE,I262S					CNV loss		CNV gain		CNV loss			CNV gain		CNV gain		CNV loss					CNV loss	CNV loss	CNV gain
TCGA-61-2088	Alive	51	0	Serous cystadenocarcinoma, NOS	8441/3	yes	Pharmaceutical Therapy, NOS	CNV loss|PROTEINDEL,M237_N239del	CNV loss	CNV gain		CNV loss	CNV gain		CNV gain		CNV loss	CNV loss	CNV gain					CNV gain		CNV gain|MISSENSE,L3368F			CNV loss	CNV gain	CNV loss	CNV loss	CNV gain		CNV loss	CNV gain						CNV loss	CNV loss			CNV gain	CNV loss		CNV gain
TCGA-A5-A0GJ	Alive	44	0	Endometrioid adenocarcinoma, NOS	8380/3	yes	Pharmaceutical Therapy, NOS	CNV loss|MISSENSE,H193R	CNV loss		CNV gain	CNV loss			CNV gain		CNV loss	CNV loss			CNV loss		CNV loss	CNV gain	CNV loss	MISSENSE,Q859H					CNV loss	CNV loss			CNV loss			CNV loss		CNV gain						CNV gain	CNV loss		CNV gain
TCGA-KP-A3W1	Alive	76	0	Serous cystadenocarcinoma, NOS	8441/3	yes	Pharmaceutical Therapy, NOS	MISSENSE,V197G	CNV gain		CNV gain	CNV loss			CNV gain							CNV loss		CNV gain	CNV gain	CNV gain|MISSENSE,G3795E		CNV loss	CNV loss	CNV gain			CNV gain		CNV loss	CNV gain		CNV gain				CNV loss	CNV loss		CNV loss	CNV gain	CNV loss	CNV loss	CNV gain
TCGA-61-1727	Alive	74	0	Serous cystadenocarcinoma, NOS	8441/3	no	Radiation Therapy, NOS	MISSENSE,G245D						CNV gain	CNV gain	CNV gain			CNV loss				CNV gain			CNV gain		SPLICE,X1917_splice					CNV gain			CNV gain				CNV gain					CNV gain	MISSENSE,S584I		CNV gain	CNV gain
TCGA-EY-A1GC	Alive	62	0	Endometrioid adenocarcinoma, NOS	8380/3	no	Radiation Therapy, NOS	CNV gain|MISSENSE,R273C	CNV gain					CNV loss	CNV gain	CNV gain	CNV loss	CNV loss	CNV gain	CNV gain	CNV gain	CNV gain		CNV loss	CNV gain	CNV loss		CNV gain|MISSENSE,A2626T			CNV loss	CNV loss	CNV loss		CNV gain	CNV loss		CNV gain|MISSENSE,P179L					CNV gain	CNV loss		CNV loss	CNV gain	CNV gain	CNV gain
TCGA-29-1771	Alive	76	0	Serous cystadenocarcinoma, NOS	8441/3	yes	Pharmaceutical Therapy, NOS	CNV loss|MISSENSE,P177R		CNV loss				CNV loss																	CNV loss|FRAMESHIFT,I1445Sfs*20	CNV loss			CNV loss			CNV loss		CNV loss					MISSENSE,S3320N		CNV loss
TCGA-09-1670	Alive	57	0	Serous cystadenocarcinoma, NOS	8441/3	yes	Pharmaceutical Therapy, NOS	CNV gain|MISSENSE,V272M	CNV gain	CNV gain	CNV gain		CNV gain	CNV gain	CNV gain				CNV gain	CNV gain		CNV gain		CNV gain		CNV gain		CNV gain	CNV gain	CNV gain	NONSENSE,E1583*		CNV gain			CNV gain		CNV gain				CNV gain		CNV gain	CNV gain	CNV gain|MISSENSE,H658L			CNV gain
TCGA-36-2532	Alive	61	0	Serous cystadenocarcinoma, NOS	8441/3	yes	Pharmaceutical Therapy, NOS	CNV loss|MISSENSE,Y163C	CNV loss		CNV gain			CNV loss							CNV loss		CNV loss		CNV loss	CNV loss				CNV loss	CNV loss|FRAMESHIFT,C1016Vfs*3	CNV loss								CNV loss		CNV loss						CNV loss
TCGA-04-1367	Alive	50	0	Serous cystadenocarcinoma, NOS	8441/3	no	Radiation Therapy, NOS	CNV loss|MISSENSE,S241F	CNV loss	CNV loss	CNV gain			CNV loss							CNV loss	CNV gain	CNV loss	CNV gain	CNV loss			CNV gain			CNV loss|NONSENSE,Q112*	CNV loss			CNV loss			CNV loss				CNV gain					CNV loss
TCGA-31-1959	Alive	49	0	Serous cystadenocarcinoma, NOS	8441/3	no	Radiation Therapy, NOS	CNV gain|MISSENSE,C238F			CNV gain		CNV gain		CNV gain				CNV gain	CNV gain						CNV gain				CNV gain	SPLICE,X2308_splice							CNV gain				CNV gain			CNV gain	CNV gain			CNV gain
TCGA-61-1725	Alive	40	0	Serous cystadenocarcinoma, NOS	8441/3	no	Radiation Therapy, NOS	MISSENSE,S241A		CNV loss		CNV loss		CNV gain	CNV gain	CNV loss	CNV loss	CNV loss			CNV loss		CNV loss	CNV gain		CNV loss			CNV gain		CNV loss|FRAMESHIFT,A463Hfs*10	CNV loss	CNV gain		CNV loss	CNV gain		CNV loss		CNV gain			CNV gain		CNV loss	CNV gain	CNV loss	CNV loss	CNV gain
TCGA-61-2094	Alive	63	0	Serous cystadenocarcinoma, NOS	8441/3	yes	Pharmaceutical Therapy, NOS	CNV loss|MISSENSE,L130V	CNV loss		CNV gain				CNV loss						CNV loss		CNV loss	CNV gain	CNV loss						CNV loss|NONSENSE,Q835*	CNV loss			CNV loss							CNV loss					CNV loss	CNV loss
TCGA-09-2053	Alive	72	0	Serous cystadenocarcinoma, NOS	8441/3	no	Radiation Therapy, NOS	MISSENSE,Y163H		CNV gain	CNV gain	CNV gain	CNV gain		CNV gain				CNV gain	CNV gain				CNV gain		CNV gain			CNV gain	CNV gain	MISSENSE,L550P	CNV gain	CNV gain		CNV gain	CNV gain		MISSENSE,T145P		CNV gain			CNV gain	CNV gain		CNV gain	CNV gain		CNV gain
TCGA-29-1776	Alive	63	0	Serous cystadenocarcinoma, NOS	8441/3	yes	Pharmaceutical Therapy, NOS	CNV loss|MISSENSE,R175H		CNV loss	CNV gain	CNV loss		CNV loss	CNV gain			CNV loss			CNV loss	CNV gain	CNV loss	CNV loss	CNV loss			CNV gain			CNV loss|PROTEINDEL,M590_E595del	CNV loss	CNV loss		CNV loss	CNV loss				CNV gain			CNV loss|MISSENSE,P2808A	CNV loss	CNV gain		CNV loss		CNV gain
TCGA-13-2059	Alive	50	0	Serous cystadenocarcinoma, NOS	8441/3	yes	Pharmaceutical Therapy, NOS	CNV gain|MISSENSE,H179Y	CNV gain		CNV gain	CNV loss			CNV gain			CNV gain	CNV gain	CNV gain		CNV gain	CNV loss	CNV gain	CNV loss	CNV gain		CNV gain	CNV gain	CNV gain		MISSENSE,D140H	CNV gain			CNV gain		CNV gain		CNV gain|MISSENSE,Q197L					CNV gain	CNV gain		CNV gain	CNV gain
TCGA-59-2348	Alive	59	0	Serous cystadenocarcinoma, NOS	8441/3	not reported	Radiation Therapy, NOS	CNV loss|MISSENSE,R273C	CNV gain			CNV loss	CNV gain	CNV gain	CNV gain				CNV gain	CNV gain		CNV loss		CNV gain		CNV gain		CNV loss	CNV loss	CNV gain	CNV loss	CNV loss		FRAMESHIFT,T239Rfs*18				CNV gain		CNV gain		CNV loss	CNV loss	CNV gain	CNV loss	CNV gain		CNV loss	CNV gain
TCGA-5B-A90C	Alive	69	0	Endometrioid adenocarcinoma, NOS	8380/3	yes	Pharmaceutical Therapy, NOS	CNV loss|MISSENSE,H193Y			CNV gain	CNV loss			CNV gain	CNV gain	CNV loss	CNV loss	CNV gain	CNV gain	CNV loss	CNV loss	CNV loss		CNV loss	CNV gain		CNV loss	CNV loss	CNV gain	CNV gain				MISSENSE,R2361H			MISSENSE,R183W				CNV gain	CNV loss	CNV loss	CNV loss				CNV gain
TCGA-24-0966	Alive	78	0	Serous cystadenocarcinoma, NOS	8441/3	yes	Pharmaceutical Therapy, NOS	CNV loss|MISSENSE,G245V						CNV loss			CNV loss	CNV loss		CNV loss				CNV gain							CNV loss				CNV loss|MISSENSE,M173I			CNV loss		CNV gain							CNV loss	MISSENSE,L1338S
TCGA-D1-A1NW	Alive	72	0	Serous cystadenocarcinoma, NOS	8441/3	no	Radiation Therapy, NOS	CNV loss|MISSENSE,Y220C			CNV gain			CNV gain			CNV loss	CNV loss			CNV loss				CNV loss				CNV gain	CNV loss	CNV loss					MISSENSE,F3192Y		MISSENSE,P179R								CNV gain		CNV loss
TCGA-61-1722	Alive	89	0	Serous cystadenocarcinoma, NOS	8441/3	no	Pharmaceutical Therapy, NOS	CNV gain|MISSENSE,G245D			CNV gain		CNV gain					CNV loss	CNV gain	CNV gain					CNV loss			CNV gain	CNV loss			CNV gain	CNV gain		CNV loss	CNV gain	MISSENSE,R630C			CNV gain|MISSENSE,L339I					CNV gain|MISSENSE,M2026V		CNV loss	CNV loss
TCGA-61-2003	Alive	53	0	Serous cystadenocarcinoma, NOS	8441/3	no	Radiation Therapy, NOS	CNV loss|MISSENSE,R175H	CNV gain	CNV loss	CNV gain				CNV gain		CNV loss	CNV loss			CNV loss		CNV loss	CNV gain	CNV loss	CNV gain					CNV loss		CNV gain		CNV gain	CNV gain	MISSENSE,R1224H					CNV gain				CNV gain	CNV gain	CNV loss	CNV gain
TCGA-61-2111	Alive	61	0	Serous cystadenocarcinoma, NOS	8441/3	yes	Pharmaceutical Therapy, NOS	CNV loss|MISSENSE,G244C	CNV loss		CNV gain	CNV loss			CNV loss		CNV loss	CNV loss	CNV gain		CNV loss	CNV loss	CNV loss					CNV loss	CNV loss		CNV loss		CNV loss		CNV loss	CNV loss		MISSENSE,R183W		CNV loss			CNV loss		CNV gain		CNV loss		CNV loss
TCGA-A5-A7WK	Alive	71	0	Serous cystadenocarcinoma, NOS	8441/3	no	Radiation Therapy, NOS	CNV gain|MISSENSE,Y205C	CNV loss					CNV loss	CNV gain		CNV loss	CNV loss											CNV gain			CNV loss			CNV loss			MISSENSE,E101K				CNV loss					CNV loss		CNV gain
TCGA-AX-A3GI	Alive	66	0	Serous cystadenocarcinoma, NOS	8441/3	not reported	Pharmaceutical Therapy, NOS	CNV gain|MISSENSE,V216M		CNV gain	CNV gain		CNV gain						CNV gain	CNV gain		CNV gain		CNV gain		CNV gain			CNV gain	CNV gain	CNV gain	CNV gain	CNV gain			CNV gain		CNV gain|MISSENSE,P179R		CNV gain		CNV gain	CNV gain	CNV gain	CNV gain	CNV gain			CNV gain
TCGA-KP-A3W0	Alive	72	0	Serous cystadenocarcinoma, NOS	8441/3	yes	Radiation Therapy, NOS	CNV loss|MISSENSE,P151S			CNV gain		CNV loss	CNV loss	CNV gain		CNV loss	CNV loss					CNV loss	CNV gain							CNV loss	CNV loss	CNV gain			CNV gain		CNV gain|PROTEINDEL,L67del		CNV loss									CNV gain
TCGA-D1-A0ZZ	Alive	80	0	Serous cystadenocarcinoma, NOS	8441/3	yes	Pharmaceutical Therapy, NOS	CNV loss|PROTEINDEL,L252del				CNV loss	CNV loss	CNV gain	CNV gain	CNV loss	CNV loss	CNV loss	CNV loss	CNV loss	CNV loss	CNV loss		CNV loss	CNV loss			CNV loss	CNV loss	CNV loss	CNV loss	CNV gain							NONSENSE,Y1862*	CNV gain			CNV loss	CNV loss	CNV loss			CNV loss	CNV gain
TCGA-61-2000	Alive	67	0	Serous cystadenocarcinoma, NOS	8441/3	no	Radiation Therapy, NOS	CNV loss|MISSENSE,K132E			CNV gain			CNV gain	CNV gain		CNV loss			CNV gain			CNV loss						CNV gain		CNV loss	CNV gain						CNV loss	MISSENSE,T859N	CNV gain		CNV loss	CNV gain			CNV gain			CNV gain
TCGA-42-2591	Alive	51	0	Serous cystadenocarcinoma, NOS	8441/3	yes	Pharmaceutical Therapy, NOS	CNV loss|MISSENSE,V216M	CNV loss		CNV gain	CNV loss		CNV loss			CNV gain			CNV gain	CNV loss	CNV loss	CNV loss	CNV gain	CNV loss			CNV loss	CNV loss		CNV loss				CNV loss					MISSENSE,V3050M			CNV loss	CNV loss	CNV loss		CNV loss	CNV loss	CNV gain
TCGA-61-2096	Alive	56	0	Serous cystadenocarcinoma, NOS	8441/3	no	Radiation Therapy, NOS	CNV loss|MISSENSE,H179D	CNV gain					CNV gain																	CNV loss							CNV loss					MISSENSE,A1402V	CNV loss		CNV loss		CNV loss
TCGA-29-1778	Alive	77	0	Serous cystadenocarcinoma, NOS	8441/3	yes	Pharmaceutical Therapy, NOS	MISSENSE,R248W	CNV loss		CNV gain	CNV loss	CNV gain	CNV loss	CNV gain	CNV gain			CNV gain	CNV gain		CNV gain		CNV gain	CNV gain			CNV loss	CNV loss		CNV loss	CNV loss	CNV gain					CNV loss				CNV loss	CNV loss	CNV gain	CNV loss|MISSENSE,K1480E	CNV gain	CNV gain		CNV gain
TCGA-42-2589	Alive	54	0	Serous cystadenocarcinoma, NOS	8441/3	yes	Pharmaceutical Therapy, NOS	CNV loss|MISSENSE,C176Y	CNV loss	CNV loss	CNV gain	CNV loss			CNV gain		CNV loss	CNV loss		CNV loss	CNV loss		CNV loss		CNV loss						CNV loss							CNV gain		CNV gain				CNV loss		CNV gain|MISSENSE,E1163A		CNV loss	CNV gain
TCGA-61-1903	Alive	55	0	Serous cystadenocarcinoma, NOS	8441/3	yes	Pharmaceutical Therapy, NOS	CNV loss|MISSENSE,G245S		CNV loss	CNV gain	CNV loss							CNV gain	CNV gain	CNV loss	CNV loss	CNV loss	CNV gain	CNV loss			CNV loss			CNV loss	CNV loss	CNV gain		CNV loss	CNV gain							CNV loss	CNV loss	CNV loss		CNV loss|MISSENSE,N1910S	CNV loss
TCGA-24-2019	Alive	46	0	Serous cystadenocarcinoma, NOS	8441/3	yes	Pharmaceutical Therapy, NOS	MISSENSE,I232N	CNV gain	CNV gain	CNV gain		CNV gain	CNV gain	CNV gain	CNV gain	CNV loss	CNV loss	CNV gain	CNV gain	CNV gain			CNV gain	CNV gain	CNV gain							CNV gain			CNV gain		CNV loss		CNV gain		CNV gain		CNV gain		CNV gain		CNV gain|MISSENSE,V2086E	CNV gain
TCGA-20-1682	Alive	56	0	Serous cystadenocarcinoma, NOS	8441/3	yes	Pharmaceutical Therapy, NOS	CNV loss|MISSENSE,P278L	CNV loss	CNV loss	CNV gain	CNV loss			CNV gain	CNV gain	CNV loss	CNV loss	CNV gain	CNV gain			CNV loss	CNV gain	CNV gain	CNV loss			CNV gain		CNV loss	CNV loss			CNV loss			CNV loss		CNV loss			CNV loss				CNV loss		CNV gain|MISSENSE,T536I
TCGA-13-2060	Alive	51	0	Serous cystadenocarcinoma, NOS	8441/3	no	Radiation Therapy, NOS	CNV gain|MISSENSE,H179R			CNV gain	CNV loss	CNV gain	CNV gain	CNV gain	CNV loss	CNV loss	CNV loss	CNV gain	CNV gain	CNV gain	CNV loss	CNV gain	CNV gain		CNV gain		CNV loss	CNV loss				CNV gain		CNV loss	CNV gain		CNV loss		CNV gain			CNV loss	CNV gain		CNV gain	CNV loss
TCGA-04-1649	Alive	74	0	Serous cystadenocarcinoma, NOS	8441/3	yes	Pharmaceutical Therapy, NOS	MISSENSE,F270S			CNV gain		CNV gain	CNV gain	CNV gain	CNV gain			CNV gain	CNV gain	CNV loss	CNV gain	CNV loss	CNV gain	CNV loss	CNV gain		CNV gain	CNV gain	CNV gain			CNV gain			CNV gain								CNV gain	CNV gain	CNV gain			CNV gain
TCGA-AP-A0LI	Alive	67	0	Serous cystadenocarcinoma, NOS	8441/3	yes	Radiation Therapy, NOS	CNV loss|MISSENSE,R273H		CNV loss		CNV loss	CNV loss	CNV loss	CNV gain	CNV loss	CNV loss	CNV loss	CNV loss	CNV loss	CNV loss		CNV loss		CNV loss				CNV loss	CNV loss	CNV loss	CNV loss			CNV loss					CNV loss			CNV loss	CNV loss			CNV loss	CNV loss	CNV gain
TCGA-24-1426	Alive	43	0	Serous cystadenocarcinoma, NOS	8441/3	no	Radiation Therapy, NOS	CNV loss|MISSENSE,R273C			CNV gain					CNV loss	CNV loss	CNV loss			CNV loss		CNV loss	CNV loss	CNV loss						CNV loss		CNV gain		CNV loss			CNV loss									CNV loss	CNV loss
C3L-00358	Alive	0	0	Endometrioid adenocarcinoma, NOS	8380/3	0	0	CNV loss|MISSENSE,K164E		CNV gain	CNV gain		CNV gain	CNV gain	CNV gain		CNV loss	CNV loss	CNV gain	CNV gain	CNV loss	CNV gain	CNV loss	CNV gain	CNV loss				CNV loss				CNV gain		CNV loss	CNV gain		CNV gain									CNV loss	CNV loss	CNV gain
C3N-00340	Alive	0	0	Endometrioid adenocarcinoma, NOS	8380/3	0	0	CNV loss|MISSENSE,A159P		CNV loss	CNV gain			CNV gain	CNV loss	CNV loss					CNV loss	CNV loss	CNV loss		CNV loss			CNV loss		CNV loss	CNV loss	CNV gain						CNV loss		CNV gain					CNV loss	CNV gain		CNV loss	CNV loss
C3N-01346	Alive	0	0	Endometrioid adenocarcinoma, NOS	8380/3	0	0	CNV loss|MISSENSE,R248W			CNV gain	CNV loss			CNV gain	CNV loss					CNV loss		CNV loss		CNV loss				CNV loss		CNV loss							CNV loss		CNV gain			CNV loss	CNV gain
TCGA-04-1360	Alive	65	0	Serous cystadenocarcinoma, NOS	8441/3	no	Radiation Therapy, NOS	MISSENSE,C176F	CNV gain			CNV gain		CNV loss	CNV gain				CNV gain	CNV gain	CNV gain	CNV gain	CNV gain	CNV gain	CNV loss	CNV gain		CNV gain	CNV gain	CNV gain		CNV gain	CNV gain		CNV gain	CNV gain		CNV gain		CNV gain		CNV gain	CNV gain	CNV gain	CNV gain	CNV gain	CNV gain		CNV gain
TCGA-09-1673	Alive	50	0	Serous cystadenocarcinoma, NOS	8441/3	no	Radiation Therapy, NOS	MISSENSE,R175H		CNV gain	CNV gain				CNV gain	CNV gain	CNV gain	CNV loss			CNV loss	CNV loss	CNV loss	CNV gain	CNV loss	CNV loss		CNV loss	CNV gain	CNV gain	CNV loss	CNV gain	CNV gain		CNV loss	CNV gain		CNV loss				CNV loss			CNV loss	CNV loss	CNV loss	CNV loss	CNV gain
TCGA-13-0903	Alive	42	0	Serous cystadenocarcinoma, NOS	8441/3	yes	Pharmaceutical Therapy, NOS	CNV loss|MISSENSE,Y205C		CNV loss	CNV loss	CNV loss	CNV loss	CNV loss	CNV gain		CNV loss	CNV loss						CNV gain	CNV loss				CNV gain		CNV loss	CNV loss			CNV loss			CNV loss		CNV gain			CNV loss				CNV loss	CNV loss	CNV gain
TCGA-13-0910	Alive	58	0	Serous cystadenocarcinoma, NOS	8441/3	no	Radiation Therapy, NOS	CNV loss|MISSENSE,C275Y	CNV loss		CNV gain			CNV gain			CNV loss	CNV loss			CNV loss		CNV loss		CNV loss			CNV loss			CNV loss		CNV loss		CNV loss	CNV loss								CNV loss	CNV loss		CNV loss	CNV loss
TCGA-13-2057	Alive	59	0	Serous cystadenocarcinoma, NOS	8441/3	yes	Pharmaceutical Therapy, NOS	CNV gain|MISSENSE,R175H			CNV gain	CNV loss	CNV gain	CNV gain			CNV loss	CNV loss	CNV gain	CNV gain		CNV gain		CNV gain	CNV gain	CNV gain		CNV gain			CNV gain	CNV gain			CNV loss	CNV loss		CNV gain		CNV gain			CNV loss	CNV gain	CNV gain	CNV gain	CNV loss
TCGA-13-2061	Alive	58	0	Serous cystadenocarcinoma, NOS	8441/3	yes	Pharmaceutical Therapy, NOS	MISSENSE,H193R			CNV gain		CNV gain		CNV loss				CNV gain			CNV gain		CNV gain		CNV gain			CNV gain	CNV gain		CNV gain	CNV gain			CNV gain		CNV gain				CNV gain	CNV gain			CNV gain			CNV gain
TCGA-20-0991	Alive	78	0	Serous cystadenocarcinoma, NOS	8441/3	yes	Pharmaceutical Therapy, NOS	CNV loss|MISSENSE,S241F		CNV loss	CNV gain			CNV loss	CNV gain	CNV gain	CNV loss	CNV loss	CNV gain	CNV gain	CNV gain	CNV loss	CNV gain	CNV gain				CNV loss		CNV loss	CNV loss		CNV gain		CNV loss	CNV gain								CNV gain	CNV loss		CNV loss		CNV gain
TCGA-20-1685	Alive	45	0	Serous cystadenocarcinoma, NOS	8441/3	no	Radiation Therapy, NOS	CNV loss|MISSENSE,R175H	CNV gain		CNV gain	CNV loss	CNV gain	CNV gain	CNV gain		CNV loss	CNV loss	CNV gain	CNV gain	CNV loss	CNV gain	CNV loss	CNV gain	CNV loss	CNV gain		CNV gain	CNV gain	CNV gain	CNV loss		CNV gain					CNV loss		CNV gain		CNV gain	CNV loss	CNV gain	CNV gain		CNV loss		CNV gain
TCGA-23-1029	Alive	46	0	Serous cystadenocarcinoma, NOS	8441/3	no	Radiation Therapy, NOS	CNV loss|MISSENSE,I251S		CNV loss	CNV gain	CNV loss	CNV gain		CNV gain		CNV loss	CNV loss			CNV loss	CNV gain	CNV loss		CNV loss			CNV gain			CNV loss	CNV loss			CNV loss					CNV gain			CNV loss		CNV gain	CNV gain	CNV loss	CNV loss	CNV gain
TCGA-23-1030	Alive	64	0	Serous cystadenocarcinoma, NOS	8441/3	no	Radiation Therapy, NOS	CNV loss|MISSENSE,R175H						CNV loss	CNV gain		CNV loss	CNV loss			CNV loss	CNV gain	CNV loss		CNV loss			CNV gain	CNV loss									CNV loss		CNV gain			CNV loss		CNV gain			CNV loss	CNV gain
TCGA-23-1118	Alive	45	0	Serous cystadenocarcinoma, NOS	8441/3	no	Radiation Therapy, NOS	CNV loss|MISSENSE,P151S		CNV loss	CNV gain	CNV loss		CNV gain			CNV loss	CNV loss	CNV gain	CNV gain	CNV loss		CNV gain	CNV gain	CNV loss			CNV loss	CNV gain		CNV loss	CNV gain	CNV loss			CNV loss		CNV loss		CNV gain		CNV loss	CNV loss	CNV loss	CNV loss			CNV loss	CNV gain
TCGA-24-1423	Alive	61	0	Serous cystadenocarcinoma, NOS	8441/3	yes	Pharmaceutical Therapy, NOS	CNV loss|PROTEINDEL,P191del	CNV loss	CNV loss	CNV gain			CNV gain	CNV gain			CNV loss			CNV loss	CNV gain	CNV loss	CNV loss	CNV loss	CNV gain			CNV gain	CNV loss	CNV loss	CNV loss								CNV loss		CNV loss	CNV loss	CNV loss				CNV loss	CNV gain
TCGA-24-1424	Alive	67	0	Serous cystadenocarcinoma, NOS	8441/3	no	Radiation Therapy, NOS	MISSENSE,I195T	CNV gain		CNV gain	CNV loss	CNV gain			CNV gain	CNV gain	CNV gain	CNV gain	CNV gain	CNV gain	CNV gain	CNV gain	CNV gain	CNV gain	CNV gain		CNV gain	CNV loss				CNV gain		CNV loss	CNV gain				CNV gain		CNV gain	CNV loss	CNV gain	CNV gain	CNV gain	CNV loss		CNV gain
TCGA-29-1698	Alive	53	0	Serous cystadenocarcinoma, NOS	8441/3	no	Radiation Therapy, NOS	MISSENSE,H193Y
TCGA-29-1769	Alive	40	0	Serous cystadenocarcinoma, NOS	8441/3	no	Radiation Therapy, NOS	CNV loss|PROTEINDEL,A138_L145del	CNV loss	CNV loss	CNV gain	CNV loss	CNV loss	CNV loss	CNV gain	CNV loss	CNV loss	CNV loss	CNV gain	CNV gain	CNV loss	CNV gain	CNV loss	CNV gain	CNV loss			CNV loss			CNV loss	CNV loss								CNV loss		CNV loss	CNV loss	CNV gain		CNV loss			CNV gain
TCGA-36-2537	Alive	39	0	Serous cystadenocarcinoma, NOS	8441/3	yes	Pharmaceutical Therapy, NOS	CNV loss|MISSENSE,A138V		CNV loss				CNV loss	CNV gain		CNV loss	CNV loss						CNV gain							CNV loss	CNV loss						CNV loss					CNV loss	CNV loss					CNV gain
TCGA-61-1914	Alive	65	0	Serous cystadenocarcinoma, NOS	8441/3	yes	Pharmaceutical Therapy, NOS	CNV loss|MISSENSE,C275S	CNV loss		CNV gain	CNV loss		CNV loss	CNV gain	CNV loss	CNV loss	CNV loss			CNV loss		CNV loss	CNV gain	CNV loss			CNV gain	CNV loss		CNV loss	CNV gain			CNV loss	CNV gain				CNV gain		CNV loss					CNV loss	CNV loss	CNV gain
TCGA-61-2104	Alive	53	0	Serous cystadenocarcinoma, NOS	8441/3	yes	Pharmaceutical Therapy, NOS	CNV loss|MISSENSE,Y163N			CNV gain	CNV loss	CNV loss	CNV gain	CNV gain		CNV loss	CNV loss			CNV loss		CNV loss	CNV gain	CNV loss	CNV gain			CNV loss	CNV gain	CNV loss	CNV loss	CNV gain		CNV loss	CNV gain						CNV loss	CNV loss		CNV loss	CNV gain	CNV loss		CNV gain
TCGA-AX-A1CA	Alive	70	0	Serous cystadenocarcinoma, NOS	8441/3	yes	Pharmaceutical Therapy, NOS	CNV gain|MISSENSE,C176Y	CNV gain		CNV gain		CNV gain		CNV gain	CNV gain			CNV gain	CNV gain		CNV gain			CNV loss	CNV gain		CNV gain	CNV gain		CNV gain	CNV gain			CNV gain			CNV gain		CNV gain		CNV gain		CNV gain	CNV gain	CNV gain		CNV gain	CNV gain
TCGA-AX-A2H5	Alive	67	0	Serous cystadenocarcinoma, NOS	8441/3	yes	Pharmaceutical Therapy, NOS	MISSENSE,G266V		CNV loss	CNV gain			CNV loss	CNV loss	CNV loss		CNV loss													CNV loss	CNV loss						CNV loss						CNV loss				CNV loss	CNV loss
TCGA-B5-A0K8	Alive	71	0	Serous cystadenocarcinoma, NOS	8441/3	yes	Pharmaceutical Therapy, NOS	CNV loss|MISSENSE,P151S			CNV gain	CNV loss					CNV loss	CNV gain				CNV loss						CNV loss	CNV loss														CNV loss	CNV loss	CNV loss			CNV loss
TCGA-B5-A5OE	Alive	68	0	Serous cystadenocarcinoma, NOS	8441/3	no	Radiation Therapy, NOS	MISSENSE,R273H			CNV gain	CNV loss		CNV loss	CNV gain		CNV loss	CNV loss	CNV loss	CNV loss	CNV loss				CNV loss	CNV gain			CNV loss						CNV loss			CNV loss					CNV loss				CNV loss	CNV loss	CNV gain
TCGA-EO-A2CG	Alive	69	0	Serous cystadenocarcinoma, NOS	8441/3	yes	Radiation Therapy, NOS	MISSENSE,R342P	CNV loss		CNV gain	CNV loss	CNV gain	CNV gain			CNV loss	CNV loss	CNV gain	CNV gain	CNV loss	CNV loss	CNV loss	CNV loss	CNV loss	CNV gain		CNV loss	CNV loss	CNV gain	CNV loss					CNV loss		CNV gain		CNV gain			CNV loss	CNV gain	CNV loss	CNV gain
C3L-01732	Alive	0	0	Endometrioid adenocarcinoma, NOS	8380/3	0	0		FRAMESHIFT,D24Rfs*20	FRAMESHIFT,E2246Afs*19	NONSENSE,M1?		MISSENSE,P1727S				MISSENSE,A524T	FRAMESHIFT,S3636Lfs*29	MISSENSE,G13D								MISSENSE,C1296Y	SPLICE,X974_splice		FRAMESHIFT,K860Nfs*16	FRAMESHIFT,I1996Yfs*16			MISSENSE,N1459S
TCGA-BS-A0UM	Alive	64	0	Endometrioid adenocarcinoma, NOS	8380/3	yes	Pharmaceutical Therapy, NOS		FRAMESHIFT,K313Rfs*4	NONSENSE,W1073*	NONSENSE,M1?						NONSENSE,E590*	NONSENSE,E2975*										MISSENSE,G774C		MISSENSE,Y1034N		FRAMESHIFT,G659Vfs*41						MISSENSE,R28C						MISSENSE,A566T					MISSENSE,R145Q
TCGA-EO-A22U	Alive	83	0	Endometrioid adenocarcinoma, NOS	8380/3	yes	Radiation Therapy, NOS		NONSENSE,E299*	NONSENSE,R750*	MISSENSE,E365K	NONSENSE,R348*	NONSENSE,R2645*	NONSENSE,E10522*	NONSENSE,S280*	MISSENSE,A80T	MISSENSE,P378L	MISSENSE,R2950H		MISSENSE,R279H	FRAMESHIFT,R473Kfs*4	FRAMESHIFT,L1620Sfs*11	MISSENSE,L1190F	MISSENSE,R444Q	NONSENSE,R1795*	NONSENSE,R1464*	MISSENSE,D181Y	NONSENSE,K2431*	MISSENSE,R241K	FRAMESHIFT,P861Tfs*4	NONSENSE,E279*	MISSENSE,Q44H	MISSENSE,V2981M	NONSENSE,R1514*	NONSENSE,R696*		NONSENSE,R1332*	MISSENSE,E393G	MISSENSE,G727V	MISSENSE,R2089Q	MISSENSE,E1078K	MISSENSE,G131R	NONSENSE,R1450*	MISSENSE,A1990V	MISSENSE,N3848S	MISSENSE,S1968N	FRAMESHIFT,S2303Ifs*37	NONSENSE,R424*	MISSENSE,G742D
C3L-00161	Alive	0	0	Endometrioid adenocarcinoma, NOS	8380/3	0	0		FRAMESHIFT,K267Rfs*9	NONSENSE,Q557*	MISSENSE,R38C	SPLICE,X434_splice	NONSENSE,Q4026*		FRAMESHIFT,C2658Lfs*2		FRAMESHIFT,S450Vfs*61		MISSENSE,G12V			SPLICE,X1250_splice					NONSENSE,Q2159*		FRAMESHIFT,N576Tfs*23						MISSENSE,M541I				MISSENSE,Y1041C	MISSENSE,A1513T								MISSENSE,G1987C	MISSENSE,R256H
C3L-00601	Alive	0	0	Endometrioid adenocarcinoma, NOS	8380/3	0	0		FRAMESHIFT,N323Kfs*2	NONSENSE,C1827*	MISSENSE,E545K	NONSENSE,R348*	MISSENSE,R5533W	MISSENSE,S9469Y	NONSENSE,E2501*	MISSENSE,E334K	NONSENSE,E112*	NONSENSE,E2271*		NONSENSE,E1442*		NONSENSE,R417*	MISSENSE,S4954Y	NONSENSE,E681*	MISSENSE,S4375L	MISSENSE,D2792N	MISSENSE,R590W			NONSENSE,R174*	NONSENSE,E1192*				MISSENSE,H926N	MISSENSE,R421Q	MISSENSE,R1297Q		MISSENSE,G807D		FRAMESHIFT,G124Rfs*13		NONSENSE,R1450*	MISSENSE,F367C	MISSENSE,S947Y	MISSENSE,N2264D	MISSENSE,E2663K	MISSENSE,S1419Y
TCGA-EO-A22R	Alive	56	0	Endometrioid adenocarcinoma, NOS	8380/3	yes	Radiation Therapy, NOS		NONSENSE,E7*	NONSENSE,R1528*	MISSENSE,R19I	NONSENSE,R348*	MISSENSE,A3431D	MISSENSE,T8216A	NONSENSE,W710*	MISSENSE,Q203H	NONSENSE,Q639*	MISSENSE,D2763Y		MISSENSE,S330Y	MISSENSE,R689W	SPLICE_REGION,G3684=	NONSENSE,R4357*	NONSENSE,E2379*	MISSENSE,A3007V	MISSENSE,A605V	MISSENSE,R1912H	MISSENSE,V3009A	MISSENSE,E1501K	FRAMESHIFT,L346Tfs*4	SPLICE_REGION,Q97=		MISSENSE,Q14P	MISSENSE,A1554D	NONSENSE,E1455*	NONSENSE,E1045*	NONSENSE,E1348*	MISSENSE,R182W	NONSENSE,E2382*	MISSENSE,R5153H	NONSENSE,R2079*	SPLICE_REGION,A362=	MISSENSE,N270S	MISSENSE,I1568V		MISSENSE,R1075Q	MISSENSE,L2132I		MISSENSE,G865D
TCGA-BS-A0TC	Alive	69	0	Endometrioid adenocarcinoma, NOS	8380/3	no	Radiation Therapy, NOS		NONSENSE,L146*	NONSENSE,R1989*	MISSENSE,R108H	NONSENSE,R348*	MISSENSE,K5493N	MISSENSE,K6153T				NONSENSE,E3001*	MISSENSE,G12V	MISSENSE,S277N	MISSENSE,E248D		MISSENSE,F4708V	MISSENSE,N1918K	NONSENSE,E1649*	MISSENSE,V1227L		MISSENSE,L2866I		MISSENSE,S304L				MISSENSE,A283T	MISSENSE,R2219C	NONSENSE,L2253*					MISSENSE,R781Q			MISSENSE,M444K	NONSENSE,R2188*		MISSENSE,K2741N	MISSENSE,F1439L	NONSENSE,E1100*
C3N-02595	Alive	0	0	Endometrioid adenocarcinoma, NOS	8380/3	0	0		FRAMESHIFT,T319*	FRAMESHIFT,P1175Hfs*5	PROTEINDEL,E453del	NONSENSE,R461*	PROTEINDEL,F3407del		FRAMESHIFT,F3640Lfs*61				MISSENSE,G12D				MISSENSE,N3508Y							FRAMESHIFT,L431Vfs*22		MISSENSE,Y412H							FRAMESHIFT,D2634Tfs*71			MISSENSE,M391R
TCGA-EO-A3AU	Alive	72	0	Endometrioid adenocarcinoma, NOS	8380/3	yes	Pharmaceutical Therapy, NOS		FRAMESHIFT,Q171Efs*8	FRAMESHIFT,T590Lfs*29	MISSENSE,Q546H	FRAMESHIFT,S265*	MISSENSE,R5097Q															FRAMESHIFT,R1898Pfs*6						MISSENSE,F852S	MISSENSE,A2790V								FRAMESHIFT,P1993Lfs*51
TCGA-AX-A05Z	Alive	37	0	Endometrioid adenocarcinoma, NOS	8380/3	no	Radiation Therapy, NOS		NONSENSE,E201*	NONSENSE,E672*	MISSENSE,T1025A	NONSENSE,R461*		MISSENSE,D3596Y	NONSENSE,E2668*		NONSENSE,E179*	MISSENSE,E593K			MISSENSE,D135Y	NONSENSE,R68*	NONSENSE,R3472*	MISSENSE,S4850L	NONSENSE,E1360*	NONSENSE,C1556*	MISSENSE,F1021L	NONSENSE,R2598*	MISSENSE,F1967C	MISSENSE,K616T	NONSENSE,E1583*		MISSENSE,I260M		MISSENSE,E1986K	NONSENSE,E3492*	MISSENSE,R789H		MISSENSE,V2156I	MISSENSE,D2717N	MISSENSE,Q42H		NONSENSE,E1544*	NONSENSE,S1930*	MISSENSE,A3737V	MISSENSE,K655T	NONSENSE,E2476*	MISSENSE,F30V	MISSENSE,V993I
TCGA-EO-A3AY	Alive	58	0	Endometrioid adenocarcinoma, NOS	8380/3	no	Pharmaceutical Therapy, NOS		NONSENSE,E299*	NONSENSE,R1721*	MISSENSE,E545D	NONSENSE,R461*		MISSENSE,K4878T	NONSENSE,E1545*							NONSENSE,Y856*	MISSENSE,P2686T	MISSENSE,D1845Y		NONSENSE,E1461*	MISSENSE,S2170N	NONSENSE,R2598*			NONSENSE,E178*				MISSENSE,S2380P				MISSENSE,E2258K					MISSENSE,P286R		MISSENSE,D198Y	NONSENSE,E1113*		MISSENSE,H1140N
TCGA-BG-A221	Alive	84	0	Endometrioid adenocarcinoma, NOS	8380/3	no	Pharmaceutical Therapy, NOS		FRAMESHIFT,V290*	FRAMESHIFT,Y551Lfs*72	MISSENSE,R93Q	SPLICE,X582_splice		MISSENSE,S11935P	CNV gain			FRAMESHIFT,E763Sfs*61						CNV loss	MISSENSE,T2995A		MISSENSE,A1317V	FRAMESHIFT,G301Vfs*19							MISSENSE,S1449R				MISSENSE,R1725C							MISSENSE,S4157F		MISSENSE,S767F	CNV gain
TCGA-D1-A163	Alive	50	0	Endometrioid adenocarcinoma, NOS	8380/3	yes	Pharmaceutical Therapy, NOS		FRAMESHIFT,N323Kfs*2	FRAMESHIFT,Q1519Rfs*8	MISSENSE,R38H	SPLICE,X582_splice			FRAMESHIFT,F3640Lfs*61		FRAMESHIFT,T204Nfs*26	FRAMESHIFT,S794Rfs*30	MISSENSE,G12D											FRAMESHIFT,L346Tfs*4		FRAMESHIFT,Q577Rfs*123			MISSENSE,P1534L
TCGA-D1-A17M	Alive	56	0	Endometrioid adenocarcinoma, NOS	8380/3	no	Pharmaceutical Therapy, NOS		FRAMESHIFT,V290*	FRAMESHIFT,P1115Qfs*46	MISSENSE,H1047R	SPLICE,X168_splice			MISSENSE,P3623L	MISSENSE,D32N	CNV loss	CNV loss						MISSENSE,R904Q	NONSENSE,E2697*				MISSENSE,I1873V		MISSENSE,A2617V	SPLICE,X195_splice									FRAMESHIFT,R840Efs*29		MISSENSE,R856G				MISSENSE,R1512C
C3L-00781	Alive	0	0	Endometrioid adenocarcinoma, NOS	8380/3	0	0		FRAMESHIFT,K267Rfs*9	FRAMESHIFT,A339Lfs*24	MISSENSE,R108H	MISSENSE,Y452H	FRAMESHIFT,G1235Vfs*95	FRAMESHIFT,N2936Tfs*6	SPLICE,X1104_splice			FRAMESHIFT,G919Afs*9				MISSENSE,N4098D		MISSENSE,P4031Q	MISSENSE,I3645N				FRAMESHIFT,V1486*	FRAMESHIFT,P430Rfs*2		FRAMESHIFT,G659Vfs*41													FRAMESHIFT,P773Rfs*8
TCGA-BS-A0TJ	Alive	59	0	Endometrioid adenocarcinoma, NOS	8380/3	no	Pharmaceutical Therapy, NOS		NONSENSE,R233*	FRAMESHIFT,D1850Tfs*33	MISSENSE,R88Q	MISSENSE,N564K	FRAMESHIFT,G1235Vfs*95	MISSENSE,T534I			FRAMESHIFT,T204Qfs*18		MISSENSE,G13D		FRAMESHIFT,M240Cfs*14		MISSENSE,V141M				MISSENSE,P353H		FRAMESHIFT,M1531Cfs*43	FRAMESHIFT,K860Nfs*16				MISSENSE,L640R	MISSENSE,T2305N				MISSENSE,H2425Y		MISSENSE,R1803C				FRAMESHIFT,A1030Gfs*9
TCGA-D1-A17Q	Alive	54	0	Endometrioid adenocarcinoma, NOS	8380/3	no	Pharmaceutical Therapy, NOS		NONSENSE,Y336*	NONSENSE,R1989*	MISSENSE,G118D	MISSENSE,R724Q	MISSENSE,R5106C	NONSENSE,E2421*	NONSENSE,R334*			NONSENSE,E1151*		MISSENSE,R347Q	NONSENSE,W237*	NONSENSE,E383*	NONSENSE,E4964*	MISSENSE,K431R	NONSENSE,R2917*	MISSENSE,N210K	MISSENSE,R519W	MISSENSE,L2345F	MISSENSE,R2352I	MISSENSE,R174Q	NONSENSE,E73*		MISSENSE,D1244N	MISSENSE,E867K	NONSENSE,E103*	MISSENSE,L565R	MISSENSE,R743H		MISSENSE,R1381M		NONSENSE,E28*	MISSENSE,D650Y		MISSENSE,P286R	MISSENSE,S2771Y	MISSENSE,E921D	MISSENSE,R2268I	MISSENSE,S765Y
TCGA-BG-A18B	Alive	53	0	Endometrioid adenocarcinoma, NOS	8380/3	no	Pharmaceutical Therapy, NOS		NONSENSE,R233*	FRAMESHIFT,P1468Lfs*13	MISSENSE,H495Y	MISSENSE,K567E	MISSENSE,R466C		MISSENSE,D1301H				MISSENSE,G12D						FRAMESHIFT,I2693Nfs*38		MISSENSE,R1138W		MISSENSE,P2207H	FRAMESHIFT,K860Nfs*16																		MISSENSE,G1404V
TCGA-B5-A11H	Alive	67	0	Endometrioid adenocarcinoma, NOS	8380/3	yes	Pharmaceutical Therapy, NOS		FRAMESHIFT,N323Mfs*21	FRAMESHIFT,Q1519Rfs*8	MISSENSE,D350G	MISSENSE,N564D		MISSENSE,V11404A	CNV gain|MISSENSE,A3634V							MISSENSE,Q2331H		MISSENSE,G1425S	FRAMESHIFT,P3228Lfs*42				FRAMESHIFT,M1531Cfs*43	FRAMESHIFT,K860Nfs*16		FRAMESHIFT,G659Vfs*41	MISSENSE,Q2385R	MISSENSE,A564T	MISSENSE,V523F					MISSENSE,R2797C				FRAMESHIFT,F699Vfs*11					CNV gain|MISSENSE,Q522H
TCGA-B5-A11R	Alive	51	0	Endometrioid adenocarcinoma, NOS	8380/3	yes	Pharmaceutical Therapy, NOS		CNV gain|NONSENSE,R130*	NONSENSE,Q633*	CNV gain|MISSENSE,E39K	MISSENSE,R574T	CNV gain	MISSENSE,S2078C	CNV gain	CNV gain	NONSENSE,Q180*		CNV gain	CNV gain					MISSENSE,E368K		MISSENSE,E904K		MISSENSE,T214I				MISSENSE,E995K			MISSENSE,E2112Q			MISSENSE,D1444N			CNV gain	MISSENSE,E1880K	CNV gain			MISSENSE,R2488T		CNV gain
TCGA-AX-A05W	Alive	60	0	Endometrioid adenocarcinoma, NOS	8380/3	no	Pharmaceutical Therapy, NOS		CNV gain|NONSENSE,R233*	FRAMESHIFT,R2236Pfs*42	MISSENSE,Q546K	PROTEINDEL,I442_E443delinsK			MISSENSE,G1720W	MISSENSE,G34E			MISSENSE,G12V					CNV gain		CNV gain							CNV gain			CNV gain						CNV gain				CNV gain
TCGA-BG-A0M9	Alive	73	0	Endometrioid adenocarcinoma, NOS	8380/3	no	Radiation Therapy, NOS		NONSENSE,Q149*	NONSENSE,Q1131*	MISSENSE,N107S	PROTEINDEL,S460_D464del			CNV gain		NONSENSE,Q180*		MISSENSE,G12V																														CNV gain
C3N-01525	Alive	0	0	Endometrioid adenocarcinoma, NOS	8380/3	0	0		CNV gain|NONSENSE,E242*	FRAMESHIFT,P1822Hfs*61	MISSENSE,K111E	MISSENSE,R562P								MISSENSE,R1114Q				CNV gain		CNV gain	MISSENSE,D23Y						CNV gain			CNV gain						CNV gain				CNV gain
C3L-01599	Alive	0	0	Endometrioid adenocarcinoma, NOS	8380/3	0	0		CNV gain|NONSENSE,E314*	FRAMESHIFT,A532Ifs*89	MISSENSE,H1047Y	PROTEINDEL,D569_Q579del																						MISSENSE,N1459S								CNV gain
C3L-02216	Alive	0	0	Endometrioid adenocarcinoma, NOS	8380/3	0	0		SPLICE,X164_splice	FRAMESHIFT,F2141Sfs*59	PROTEINDEL,E110del		FRAMESHIFT,P2354Lfs*30	FRAMESHIFT,P1361Qfs*59	MISSENSE,P3046S					MISSENSE,P1643H		NONSENSE,Q3064*					MISSENSE,R1050H		MISSENSE,R1268W	FRAMESHIFT,I855Sfs*9		FRAMESHIFT,G659Vfs*41	MISSENSE,T997N	MISSENSE,N1459S									MISSENSE,Q625H
TCGA-EY-A2OP	Alive	63	0	Endometrioid adenocarcinoma, NOS	8380/3	no	Pharmaceutical Therapy, NOS		CNV gain|FRAMESHIFT,R130Qfs*4	FRAMESHIFT,D1850Gfs*4	MISSENSE,H1047R		FRAMESHIFT,P647Hfs*283	FRAMESHIFT,S7713Lfs*40		MISSENSE,T41I	FRAMESHIFT,T204Nfs*26				MISSENSE,R479Q								MISSENSE,S2194F			MISSENSE,V184A			MISSENSE,R2067H							CNV gain|MISSENSE,S252W						FRAMESHIFT,I1084Sfs*15	MISSENSE,S751I
TCGA-EY-A1GI	Alive	52	0	Endometrioid adenocarcinoma, NOS	8380/3	no	Pharmaceutical Therapy, NOS		NONSENSE,Y177*	NONSENSE,R1989*	MISSENSE,F1002L		NONSENSE,R3707*	MISSENSE,L12366I	NONSENSE,R2848*		NONSENSE,G111*	MISSENSE,G2305E		NONSENSE,E840*	NONSENSE,R658*	NONSENSE,R1064*	NONSENSE,R3344*	MISSENSE,L2735F	NONSENSE,R1795*	NONSENSE,E254*	MISSENSE,R1627C		MISSENSE,K1862N		NONSENSE,R2450*	NONSENSE,S722*	MISSENSE,P1525L		NONSENSE,R2077*	NONSENSE,R3712*			MISSENSE,E2396D	MISSENSE,S4048F	NONSENSE,E328*	MISSENSE,R759Q	NONSENSE,R805*	MISSENSE,P286R	MISSENSE,F648S		NONSENSE,E97*		NONSENSE,E1390*
TCGA-A5-A2K7	Alive	41	0	Endometrioid adenocarcinoma, NOS	8380/3	yes	Radiation Therapy, NOS		NONSENSE,L320*	FRAMESHIFT,D1850Tfs*33	MISSENSE,H1047R		FRAMESHIFT,P1460Hfs*46		FRAMESHIFT,A3641Cfs*13		NONSENSE,C324*	MISSENSE,L3224F		MISSENSE,R1055C				NONSENSE,R2066*					FRAMESHIFT,M1531Cfs*43			FRAMESHIFT,G659Vfs*41												MISSENSE,E396G
TCGA-A5-A7WJ	Alive	64	0	Endometrioid adenocarcinoma, NOS	8380/3	no	Pharmaceutical Therapy, NOS		FRAMESHIFT,N12Tfs*12	FRAMESHIFT,Q758Rfs*75	MISSENSE,R38H		FRAMESHIFT,P2354Lfs*30		FRAMESHIFT,S900Qfs*6			FRAMESHIFT,P2047Lfs*54			MISSENSE,R465C	MISSENSE,T2141I						FRAMESHIFT,S214Pfs*16				FRAMESHIFT,G659Vfs*41				FRAMESHIFT,M2065Nfs*7				FRAMESHIFT,Q5145Kfs*14				MISSENSE,Q1049H					FRAMESHIFT,K358Nfs*5
C3L-02347	Alive	0	0	Endometrioid adenocarcinoma, NOS	8380/3	0	0		FRAMESHIFT,T202Lfs*19	FRAMESHIFT,T1852Hfs*2	MISSENSE,R38C		FRAMESHIFT,P647Hfs*283				FRAMESHIFT,C557Lfs*26	MISSENSE,A66T							FRAMESHIFT,P3228Lfs*42			MISSENSE,E586G	FRAMESHIFT,A1837Lfs*12	FRAMESHIFT,K860Nfs*16												MISSENSE,K641R
C3L-02399	Alive	0	0	Endometrioid adenocarcinoma, NOS	8380/3	0	0		NONSENSE,Q245*	NONSENSE,R1276*	MISSENSE,E542K		FRAMESHIFT,A2119Lfs*25				FRAMESHIFT,T204Qfs*18						MISSENSE,P2081T	MISSENSE,Q4165R				MISSENSE,I2752M									FRAMESHIFT,Q969Rfs*6					MISSENSE,S252W
TCGA-EO-A22S	Alive	58	0	Endometrioid adenocarcinoma, NOS	8380/3	no	Pharmaceutical Therapy, NOS		FRAMESHIFT,I135Kfs*2	FRAMESHIFT,D1850Tfs*33	MISSENSE,E545K		NONSENSE,Q2813*					MISSENSE,I530T	MISSENSE,G12D				FRAMESHIFT,S3491Qfs*9							FRAMESHIFT,K860Nfs*16				MISSENSE,N1459S			FRAMESHIFT,P1681Qfs*20
TCGA-A5-A0GB	Alive	65	0	Endometrioid adenocarcinoma, NOS	8380/3	yes	Radiation Therapy, NOS		SPLICE,X212_splice	FRAMESHIFT,Y551Tfs*68	MISSENSE,R108H		FRAMESHIFT,G3465Dfs*37					MISSENSE,A2129T	MISSENSE,G13D						MISSENSE,I237F	MISSENSE,E589Q		SPLICE,X2003_splice		FRAMESHIFT,N136Mfs*32						FRAMESHIFT,T1932Lfs*13							MISSENSE,R2714H	FRAMESHIFT,D368*				FRAMESHIFT,A557Pfs*5
TCGA-EY-A2OM	Alive	55	0	Endometrioid adenocarcinoma, NOS	8380/3	yes	Radiation Therapy, NOS		SPLICE_REGION,ATCCATTTCTGC>-	FRAMESHIFT,K1072Nfs*21	MISSENSE,R108H		FRAMESHIFT,P2354Lfs*30		CNV gain							MISSENSE,P1765L				FRAMESHIFT,R3957Kfs*11	NONSENSE,Q572*		FRAMESHIFT,M1531Cfs*43								FRAMESHIFT,P1681Qfs*20								MISSENSE,S3278Y			MISSENSE,R2072Q	CNV gain
TCGA-A5-A2K5	Alive	76	0	Endometrioid adenocarcinoma, NOS	8380/3	no	Pharmaceutical Therapy, NOS		NONSENSE,E299*	NONSENSE,E1767*	MISSENSE,M1043I		MISSENSE,P2552S	NONSENSE,E2893*	MISSENSE,D488Y	MISSENSE,S45Y	MISSENSE,K449T	MISSENSE,E2654D		MISSENSE,R1092W		NONSENSE,E229*	MISSENSE,K4650Q	NONSENSE,E78*	NONSENSE,R2597*	NONSENSE,L207*	MISSENSE,P714S	MISSENSE,S2259T	NONSENSE,E2094*	NONSENSE,E871*	NONSENSE,R2450*			MISSENSE,G154E	NONSENSE,E1603*	NONSENSE,E2246*	SPLICE_REGION,G1203=	MISSENSE,D177Y	MISSENSE,V2322M	NONSENSE,E407*	MISSENSE,S519Y	MISSENSE,N549D	NONSENSE,S943*	MISSENSE,R685W	MISSENSE,S3250Y	MISSENSE,S2106L	NONSENSE,E2292*		MISSENSE,E901D
TCGA-EO-A3B0	Alive	43	0	Endometrioid adenocarcinoma, NOS	8380/3	no	Pharmaceutical Therapy, NOS		NONSENSE,E7*	NONSENSE,R1722*	MISSENSE,D350N		MISSENSE,E1588K	NONSENSE,E5818*	CNV gain|MISSENSE,F2893L	MISSENSE,D32N		MISSENSE,E2873K		MISSENSE,R1325I		NONSENSE,R417*	MISSENSE,S4524N	MISSENSE,I868L	MISSENSE,D3120N	NONSENSE,E1945*	MISSENSE,L126I	NONSENSE,S712*	NONSENSE,S585*		NONSENSE,E1583*				MISSENSE,A2053V	MISSENSE,D54Y	MISSENSE,R1048Q		MISSENSE,D1709N	NONSENSE,E4042*	NONSENSE,E740*		NONSENSE,R2237*	MISSENSE,L424I	MISSENSE,S1389Y	MISSENSE,D4818Y	NONSENSE,E1555*	MISSENSE,R669W	CNV gain|MISSENSE,L1033V
TCGA-EO-A3AV	Alive	51	0	Endometrioid adenocarcinoma, NOS	8380/3	yes	Pharmaceutical Therapy, NOS		NONSENSE,E7*	NONSENSE,R1989*	MISSENSE,M1004R		CNV gain|MISSENSE,R5179C	MISSENSE,A4102T	NONSENSE,G1493*		FRAMESHIFT,S450Kfs*2	MISSENSE,E127D	CNV gain	CNV gain|MISSENSE,R1114Q		NONSENSE,R2393*	NONSENSE,R1917*	NONSENSE,E1240*	MISSENSE,T127N	MISSENSE,L279I	MISSENSE,F1110L	MISSENSE,D1930Y			NONSENSE,R1362*				NONSENSE,R1308*	NONSENSE,R649*					NONSENSE,E1522*	NONSENSE,Y769*	MISSENSE,S1861Y	CNV gain|MISSENSE,P286R
TCGA-B5-A0JV	Alive	63	0	Endometrioid adenocarcinoma, NOS	8380/3	yes	Radiation Therapy, NOS		FRAMESHIFT,K267Rfs*9	NONSENSE,R693*	MISSENSE,E542K		MISSENSE,E5444K	MISSENSE,G6640D	FRAMESHIFT,F1112Sfs*7		FRAMESHIFT,T204Qfs*18		MISSENSE,G12D		MISSENSE,R465C	MISSENSE,S3838L	MISSENSE,R172C					FRAMESHIFT,S1905Ifs*25				FRAMESHIFT,G659Vfs*41																	FRAMESHIFT,T1300Nfs*7
TCGA-D1-A17H	Alive	61	0	Endometrioid adenocarcinoma, NOS	8380/3	no	Pharmaceutical Therapy, NOS		CNV loss|FRAMESHIFT,R74Dfs*25	NONSENSE,R2158*	MISSENSE,C420R		MISSENSE,E5434K	MISSENSE,Q13722E					MISSENSE,G12V			MISSENSE,R1914C				MISSENSE,C2523Y						FRAMESHIFT,G659Vfs*41
TCGA-AJ-A3NE	Alive	46	0	Endometrioid adenocarcinoma, NOS	8380/3	no	Radiation Therapy, NOS		FRAMESHIFT,L57Ffs*6	FRAMESHIFT,F2141Sfs*59	MISSENSE,C420R		MISSENSE,W5530C		NONSENSE,G1907*		FRAMESHIFT,T204Qfs*18			MISSENSE,R1164C	MISSENSE,R465H				FRAMESHIFT,G3953Wfs*19			MISSENSE,E1892A			FRAMESHIFT,P678Rfs*10												NONSENSE,R876*			CNV loss		MISSENSE,R1683H
TCGA-A5-A0GP	Alive	58	0	Endometrioid adenocarcinoma, NOS	8380/3	no	Radiation Therapy, NOS		NONSENSE,R233*	NONSENSE,R1989*	MISSENSE,G118D		MISSENSE,R5501Q		MISSENSE,L2512I		NONSENSE,R448*	MISSENSE,R1210Q	MISSENSE,G12D		MISSENSE,R465C		MISSENSE,N2511H			MISSENSE,D1996G	MISSENSE,V1277A	NONSENSE,E1783*	MISSENSE,R2017Q		MISSENSE,L1726R				FRAMESHIFT,N1121Mfs*9		MISSENSE,F598L			MISSENSE,N3682D	MISSENSE,G1712D		MISSENSE,S959P	MISSENSE,V411L	MISSENSE,S2493F	NONSENSE,E3900*			MISSENSE,Q1279R
TCGA-AP-A0LG	Alive	54	0	Endometrioid adenocarcinoma, NOS	8380/3	no	Pharmaceutical Therapy, NOS		FRAMESHIFT,N323Kfs*2	FRAMESHIFT,T783Kfs*50	MISSENSE,H1047L		MISSENSE,G5428D			MISSENSE,S37A	FRAMESHIFT,A137Lfs*17	MISSENSE,G931D	MISSENSE,Q61H											FRAMESHIFT,K860Nfs*16		FRAMESHIFT,G659Vfs*41
TCGA-DI-A1BY	Alive	63	0	Serous cystadenocarcinoma, NOS	8441/3	yes	Radiation Therapy, NOS		FRAMESHIFT,F241Lfs*15	FRAMESHIFT,M628Nfs*14	MISSENSE,H1047R		MISSENSE,Q3959H			MISSENSE,T41I
TCGA-AP-A0LD	Alive	63	0	Endometrioid adenocarcinoma, NOS	8380/3	no	Pharmaceutical Therapy, NOS		CNV gain|FRAMESHIFT,F238Vfs*5	FRAMESHIFT,D1850Tfs*33	MISSENSE,R108H		MISSENSE,G1387A		CNV gain		FRAMESHIFT,A137Gfs*3	FRAMESHIFT,Q2557Efs*21	MISSENSE,G12D					MISSENSE,P167A				FRAMESHIFT,I1581Sfs*20	FRAMESHIFT,F1799Lfs*22							MISSENSE,L1666M	FRAMESHIFT,P1681Qfs*20			MISSENSE,I4960T		CNV gain	FRAMESHIFT,G2250Afs*29						CNV gain
C3N-00334	Alive	0	0	Endometrioid adenocarcinoma, NOS	8380/3	0	0		NONSENSE,E99*	FRAMESHIFT,D1850Gfs*4	MISSENSE,Q546R		MISSENSE,P4012T						MISSENSE,G13D					MISSENSE,R4828H						FRAMESHIFT,K860Nfs*16				MISSENSE,N1459S
TCGA-DF-A2KZ	Alive	87	0	Endometrioid adenocarcinoma, NOS	8380/3	no	Pharmaceutical Therapy, NOS		SPLICE,X27_splice	FRAMESHIFT,S1513Hfs*18	MISSENSE,H1047R		MISSENSE,H3588R						MISSENSE,A146V									FRAMESHIFT,G301Vfs*19		SPLICE_REGION,G586=		FRAMESHIFT,G659Vfs*41				FRAMESHIFT,Q3746Afs*52	FRAMESHIFT,P1681Qfs*20			MISSENSE,R424K
TCGA-D1-A174	Alive	51	0	Endometrioid adenocarcinoma, NOS	8380/3	yes	Radiation Therapy, NOS		FRAMESHIFT,T210Ifs*11	FRAMESHIFT,G801Vfs*32	MISSENSE,R88Q			SPLICE_REGION,T13918=											MISSENSE,T3356M				NONSENSE,R498*	FRAMESHIFT,K860Nfs*16		FRAMESHIFT,G659Vfs*41									FRAMESHIFT,K358Nfs*2								MISSENSE,S1213G
C3L-00156	Alive	0	0	Endometrioid adenocarcinoma, NOS	8380/3	0	0		NONSENSE,E7*	NONSENSE,R1989*	MISSENSE,L628R			MISSENSE,T2098A	MISSENSE,T2679A	MISSENSE,R587Q		MISSENSE,D2812N						MISSENSE,K834T	NONSENSE,R2556*					MISSENSE,K135T						NONSENSE,R3308*					MISSENSE,K1930N	MISSENSE,N549H	MISSENSE,S2029Y	MISSENSE,V411L	MISSENSE,K3220N
TCGA-AX-A1C5	Alive	47	0	Endometrioid adenocarcinoma, NOS	8380/3	yes	Pharmaceutical Therapy, NOS		NONSENSE,R233*	NONSENSE,R1528*	MISSENSE,H1047Y			MISSENSE,P4465H		MISSENSE,R386G	MISSENSE,Y226C		MISSENSE,G13D	FRAMESHIFT,K73Rfs*129	MISSENSE,R689W			MISSENSE,A4675V		MISSENSE,G358V			MISSENSE,P1625S																			MISSENSE,T878P
C3N-01212	Alive	0	0	Endometrioid adenocarcinoma, NOS	8380/3	0	0		CNV gain|NONSENSE,R233*	FRAMESHIFT,F2141Sfs*59	MISSENSE,H1047R			MISSENSE,A2753T			FRAMESHIFT,T204Nfs*26		MISSENSE,G12D		MISSENSE,R505C		MISSENSE,R178H	FRAMESHIFT,F4496Lfs*21	MISSENSE,Q2477R	MISSENSE,D392N				FRAMESHIFT,K860Nfs*16		FRAMESHIFT,G659Vfs*41							MISSENSE,D2091G			CNV gain
C3N-01878	Alive	0	0	Endometrioid adenocarcinoma, NOS	8380/3	0	0		FRAMESHIFT,I203Tfs*39	FRAMESHIFT,G801Vfs*32	CNV loss|MISSENSE,R108H			MISSENSE,S2365L			FRAMESHIFT,T204Qfs*18		CNV gain|MISSENSE,G12D			FRAMESHIFT,N2521Ifs*11		CNV gain				MISSENSE,A1159T		FRAMESHIFT,P430Rfs*2						FRAMESHIFT,K39Rfs*17	FRAMESHIFT,P1681Qfs*20							MISSENSE,N633S	NONSENSE,Q3388*
C3N-01847	Alive	0	0	Endometrioid adenocarcinoma, NOS	8380/3	0	0		CNV gain|FRAMESHIFT,T319*	FRAMESHIFT,E2250Vfs*27	MISSENSE,R38C				MISSENSE,P3417T				MISSENSE,G12D																							CNV gain
TCGA-D1-A0ZO	Alive	75	0	Endometrioid adenocarcinoma, NOS	8380/3	no	Pharmaceutical Therapy, NOS		FRAMESHIFT,I300Mfs*7	FRAMESHIFT,K1953Rfs*3	MISSENSE,Q546R				MISSENSE,R1946C										MISSENSE,R628Q	CNV gain|NONSENSE,R2495*	MISSENSE,E539D		FRAMESHIFT,V1486*						FRAMESHIFT,N1121Mfs*9				MISSENSE,S2523T	MISSENSE,A4682T			FRAMESHIFT,P1594Afs*38			CNV gain|FRAMESHIFT,L4504Tfs*3		MISSENSE,L2291M
TCGA-BG-A18A	Alive	74	0	Endometrioid adenocarcinoma, NOS	8380/3	yes	Radiation Therapy, NOS		CNV gain|FRAMESHIFT,V158Gfs*8	NONSENSE,R1276*	MISSENSE,H1047R				MISSENSE,G1589E																											CNV gain		MISSENSE,R976S
TCGA-AJ-A3BK	Alive	68	0	Endometrioid adenocarcinoma, NOS	8380/3	no	Pharmaceutical Therapy, NOS		FRAMESHIFT,T319*	NONSENSE,R1461*	MISSENSE,H1047R				CNV gain	MISSENSE,S37F	SPLICE,X453_splice							NONSENSE,R2609*		CNV gain																				CNV gain			CNV gain
C3N-01510	Alive	0	0	Endometrioid adenocarcinoma, NOS	8380/3	0	0		NONSENSE,R233*	NONSENSE,R693*	MISSENSE,E545K					MISSENSE,S37F	NONSENSE,R448*							MISSENSE,A4191T
C3L-01840	Alive	0	0	Endometrioid adenocarcinoma, NOS	8380/3	0	0		FRAMESHIFT,I253Nfs*45	FRAMESHIFT,S610Lfs*9	MISSENSE,H1047R					MISSENSE,S37F	NONSENSE,R572*
TCGA-B5-A0K6	Alive	58	0	Endometrioid adenocarcinoma, NOS	8380/3	no	Radiation Therapy, NOS		FRAMESHIFT,K267Rfs*9	FRAMESHIFT,M1634*	PROTEINDEL,E110del					MISSENSE,D32Y	CNV loss	CNV loss	MISSENSE,G12A													FRAMESHIFT,G659Vfs*41	MISSENSE,G896S	MISSENSE,A828T				MISSENSE,R183W
TCGA-B5-A1MZ	Alive	54	0	Endometrioid adenocarcinoma, NOS	8380/3	no	Pharmaceutical Therapy, NOS		NONSENSE,G209*	FRAMESHIFT,P1113Hfs*6	MISSENSE,E542K					MISSENSE,D32A				MISSENSE,R979Q	MISSENSE,R479G																					MISSENSE,S252W
C3L-00605	Alive	0	0	Endometrioid adenocarcinoma, NOS	8380/3	0	0		CNV gain|NONSENSE,Q97*	FRAMESHIFT,H1581Qfs*22	MISSENSE,E545K					MISSENSE,S33F				MISSENSE,N1136K																						CNV gain		MISSENSE,R765H
TCGA-BK-A0CB	Alive	60	0	Endometrioid adenocarcinoma, NOS	8380/3	no	Radiation Therapy, NOS		NONSENSE,E91*	FRAMESHIFT,S1001Ffs*6	MISSENSE,E542K				CNV gain	MISSENSE,D32G				MISSENSE,A1123D																													CNV gain
TCGA-A5-A0GI	Alive	63	0	Endometrioid adenocarcinoma, NOS	8380/3	yes	Radiation Therapy, NOS		FRAMESHIFT,H64Ifs*35	NONSENSE,R1335*	MISSENSE,R38S					MISSENSE,T41I					MISSENSE,R505H									FRAMESHIFT,K860Nfs*16
TCGA-D1-A17T	Alive	67	0	Endometrioid adenocarcinoma, NOS	8380/3	no	Radiation Therapy, NOS		CNV gain|FRAMESHIFT,T319*	FRAMESHIFT,R727Vfs*12	MISSENSE,R88Q					MISSENSE,S37C						SPLICE_REGION,G2933=						MISSENSE,R23Q														CNV gain|MISSENSE,S252W
C3L-01064	Alive	0	0	Endometrioid adenocarcinoma, NOS	8380/3	0	0		CNV gain|SPLICE,X70_splice	FRAMESHIFT,S446Ffs*177	MISSENSE,H1047R					MISSENSE,G34V						FRAMESHIFT,K1524Rfs*8											MISSENSE,R761W									CNV gain
C3L-00898	Alive	0	0	Endometrioid adenocarcinoma, NOS	8380/3	0	0		CNV loss|FRAMESHIFT,Y315Lfs*10	FRAMESHIFT,S2096Qfs*39	MISSENSE,E542K					MISSENSE,G34V	CNV gain															CNV loss						CNV loss		CNV loss		CNV gain	CNV gain	CNV gain	CNV loss				CNV gain
TCGA-4E-A92E	Alive	54	0	Endometrioid adenocarcinoma, NOS	8380/3	no	Radiation Therapy, NOS		FRAMESHIFT,T319*	NONSENSE,S2269*	MISSENSE,E542K					MISSENSE,S37F
TCGA-D1-A16B	Alive	64	0	Endometrioid adenocarcinoma, NOS	8380/3	no	Radiation Therapy, NOS		FRAMESHIFT,K344Sfs*8	FRAMESHIFT,M434Cfs*185	MISSENSE,H1047R					MISSENSE,S37F
TCGA-AP-A1DH	Alive	62	0	Endometrioid adenocarcinoma, NOS	8380/3	yes	Radiation Therapy, NOS		FRAMESHIFT,K267Rfs*9	FRAMESHIFT,G864Afs*27	MISSENSE,E545K						FRAMESHIFT,G48Vfs*14	FRAMESHIFT,P3414Lfs*71	MISSENSE,G12D							MISSENSE,D868E			MISSENSE,P2333S	FRAMESHIFT,K860Nfs*16									FRAMESHIFT,F2285*		NONSENSE,R907*
C3N-01875	Alive	0	0	Endometrioid adenocarcinoma, NOS	8380/3	0	0		FRAMESHIFT,I33Lfs*21	FRAMESHIFT,A339Lfs*24	MISSENSE,R88Q						FRAMESHIFT,T204Nfs*26	FRAMESHIFT,A3407Lfs*78	MISSENSE,G13D														MISSENSE,A1374D
TCGA-D1-A16D	Alive	49	0	Endometrioid adenocarcinoma, NOS	8380/3	yes	Pharmaceutical Therapy, NOS		NONSENSE,R233*	NONSENSE,E2047*	MISSENSE,H1047L						FRAMESHIFT,Y358Lfs*51		MISSENSE,G12A																													MISSENSE,I1437M
TCGA-PG-A916	Alive	70	0	Endometrioid adenocarcinoma, NOS	8380/3	no	Pharmaceutical Therapy, NOS		FRAMESHIFT,N184Efs*6	FRAMESHIFT,L2085Wfs*50	MISSENSE,G118D						FRAMESHIFT,E432Gfs*10
C3N-02437	Alive	0	0	Endometrioid adenocarcinoma, NOS	8380/3	0	0		FRAMESHIFT,N323Kfs*2	FRAMESHIFT,D1850Tfs*33	MISSENSE,H1047R							NONSENSE,Q1173*	MISSENSE,G12D			MISSENSE,D3647N			FRAMESHIFT,L2554Tfs*2					FRAMESHIFT,K860Nfs*16						MISSENSE,E2007D		MISSENSE,G137D		MISSENSE,R3976H
TCGA-D1-A1O7	Alive	60	0	Endometrioid adenocarcinoma, NOS	8380/3	no	Radiation Therapy, NOS		FRAMESHIFT,E99Nfs*14	FRAMESHIFT,E2165Rfs*35	MISSENSE,M1004V							FRAMESHIFT,G1899Efs*15				MISSENSE,P590L		FRAMESHIFT,P1543Hfs*20	FRAMESHIFT,V2577Lfs*6
TCGA-AX-A064	Alive	81	0	Endometrioid adenocarcinoma, NOS	8380/3	no	Radiation Therapy, NOS		SPLICE,X267_splice	FRAMESHIFT,P1407Qfs*74	MISSENSE,K111E							FRAMESHIFT,K1970Rfs*27																								MISSENSE,C382R					FRAMESHIFT,I2105Yfs*14
TCGA-D1-A17F	Alive	68	0	Endometrioid adenocarcinoma, NOS	8380/3	no	Pharmaceutical Therapy, NOS		FRAMESHIFT,T319*	FRAMESHIFT,F2141Sfs*59	MISSENSE,D725N							MISSENSE,P2787S						MISSENSE,D1259G			MISSENSE,R521H																MISSENSE,H2532Y
TCGA-D1-A17A	Alive	59	0	Endometrioid adenocarcinoma, NOS	8380/3	no	Pharmaceutical Therapy, NOS		FRAMESHIFT,N323Mfs*21	NONSENSE,Q543*	MISSENSE,Q546R								MISSENSE,G12D			MISSENSE,T3099I										FRAMESHIFT,G659Vfs*41
C3N-00848	Alive	0	0	Endometrioid adenocarcinoma, NOS	8380/3	0	0		CNV gain|FRAMESHIFT,R47Efs*4	FRAMESHIFT,I1855Tfs*28	CNV gain|MISSENSE,Q546P		CNV gain			CNV gain			CNV gain|MISSENSE,G13D	CNV gain				CNV gain|MISSENSE,N3686S			MISSENSE,R784C						CNV gain			CNV gain						CNV gain		CNV gain
TCGA-B5-A11O	Alive	62	0	Endometrioid adenocarcinoma, NOS	8380/3	yes	Pharmaceutical Therapy, NOS		FRAMESHIFT,N323Mfs*21	FRAMESHIFT,T1640Pfs*14	MISSENSE,Q546K								MISSENSE,G12S							MISSENSE,A1579T																			MISSENSE,R2622C	PROTEINDEL,N1435del
TCGA-B5-A0JS	Alive	54	0	Endometrioid adenocarcinoma, NOS	8380/3	no	Radiation Therapy, NOS		NONSENSE,L140*	NONSENSE,R1722*	MISSENSE,H1047R								MISSENSE,Q61H																					MISSENSE,S871F
TCGA-D1-A16O	Alive	44	0	Endometrioid adenocarcinoma, NOS	8380/3	no	Radiation Therapy, NOS		FRAMESHIFT,T319*	FRAMESHIFT,Q2209Sfs*22	MISSENSE,E545K		CNV gain						CNV gain|MISSENSE,G13V	CNV gain																								CNV gain
TCGA-D1-A16E	Alive	73	0	Endometrioid adenocarcinoma, NOS	8380/3	no	Pharmaceutical Therapy, NOS		FRAMESHIFT,A72*	NONSENSE,R1276*	PROTEINDEL,I102del									MISSENSE,R1433K														MISSENSE,N1459S
TCGA-BK-A0CA	Alive	61	0	Serous cystadenocarcinoma, NOS	8441/3	no	Radiation Therapy, NOS		FRAMESHIFT,E307Vfs*9	FRAMESHIFT,A1789Pfs*17	MISSENSE,H1047L										MISSENSE,S476I																								CNV gain
TCGA-EC-A1QX	Alive	71	0	Endometrioid adenocarcinoma, NOS	8380/3	yes	Radiation Therapy, NOS		NONSENSE,Y177*	FRAMESHIFT,K1072Nfs*21	CNV gain|MISSENSE,F684L													FRAMESHIFT,N1601Ifs*64										MISSENSE,N1459S														MISSENSE,R2104C
TCGA-BG-A0MT	Alive	64	0	Endometrioid adenocarcinoma, NOS	8380/3	yes	Radiation Therapy, NOS		SPLICE,X212_splice	FRAMESHIFT,T2138Hfs*62	CNV gain|PROTEINDEL,G463_N465delinsD			CNV loss	CNV gain													FRAMESHIFT,Q1946Vfs*18					CNV gain			CNV gain													CNV gain
C3L-02119	Alive	0	0	Endometrioid adenocarcinoma, NOS	8380/3	0	0		FRAMESHIFT,A309Rfs*2	FRAMESHIFT,Q1327Afs*11	PROTEINDEL,V461_G463del				CNV gain		CNV loss	CNV loss															MISSENSE,G1790R															MISSENSE,K439E	CNV gain
C3N-00324	Alive	0	0	Endometrioid adenocarcinoma, NOS	8380/3	0	0		NONSENSE,G293*	NONSENSE,R693*	MISSENSE,H1047R																											MISSENSE,R183W				MISSENSE,K659E
C3N-01766	Alive	0	0	Endometrioid adenocarcinoma, NOS	8380/3	0	0		CNV gain|NONSENSE,Y68*	FRAMESHIFT,Y500Lfs*123	MISSENSE,K111E													CNV gain									CNV gain			CNV gain						CNV gain
TCGA-D1-A1NY	Alive	67	0	Endometrioid adenocarcinoma, NOS	8380/3	yes	Radiation Therapy, NOS		FRAMESHIFT,V290Sfs*8	FRAMESHIFT,F2141Sfs*59		SPLICE,X582_splice	NONSENSE,R2645*				FRAMESHIFT,T204Qfs*18						NONSENSE,E4901*	FRAMESHIFT,R1718Gfs*23	CNV loss		MISSENSE,L1991P		FRAMESHIFT,M1531Cfs*43	FRAMESHIFT,K345Nfs*32		FRAMESHIFT,G659Vfs*41	MISSENSE,R3188Q		FRAMESHIFT,N1121Mfs*9		MISSENSE,R1037H					MISSENSE,S252W
TCGA-BS-A0UA	Alive	68	0	Endometrioid adenocarcinoma, NOS	8380/3	yes	Radiation Therapy, NOS		FRAMESHIFT,V290*	FRAMESHIFT,F2141Sfs*59		FRAMESHIFT,S154Lfs*12	FRAMESHIFT,G1235Vfs*95					FRAMESHIFT,Q1621Pfs*41				MISSENSE,K198E	MISSENSE,G926D						FRAMESHIFT,F1457Lfs*30	FRAMESHIFT,K860Nfs*16									MISSENSE,R1831W
TCGA-D1-A2G0	Alive	70	0	Serous cystadenocarcinoma, NOS	8441/3	not reported	Radiation Therapy, NOS		FRAMESHIFT,I280Yfs*11	FRAMESHIFT,P1576Tfs*27		FRAMESHIFT,D68Gfs*38	FRAMESHIFT,H2951Tfs*53		CNV gain			MISSENSE,V1060I			MISSENSE,R479Q				FRAMESHIFT,V1878Cfs*8							CNV gain|FRAMESHIFT,D516Ifs*11			FRAMESHIFT,N1121Mfs*9									FRAMESHIFT,V2025*	MISSENSE,R407Q			FRAMESHIFT,N1789Ifs*172	CNV gain
TCGA-D1-A160	Alive	70	0	Endometrioid adenocarcinoma, NOS	8380/3	no	Radiation Therapy, NOS		NONSENSE,L146*	NONSENSE,R1528*		SPLICE,X580_splice	NONSENSE,R1702*						MISSENSE,G12D		MISSENSE,D129A				MISSENSE,K2611N					FRAMESHIFT,K860Nfs*16						MISSENSE,M2258K										MISSENSE,F3420L
TCGA-PG-A6IB	Alive	68	0	Serous cystadenocarcinoma, NOS	8441/3	not reported	Radiation Therapy, NOS		NONSENSE,R233*	FRAMESHIFT,P1326Rfs*155		SPLICE,X582_splice	FRAMESHIFT,P886Lfs*44									MISSENSE,I3806V	MISSENSE,G4512C				FRAMESHIFT,S1967Afs*19							MISSENSE,N1459S						MISSENSE,S2810N
TCGA-E6-A1M0	Alive	56	0	Endometrioid adenocarcinoma, NOS	8380/3	no	Radiation Therapy, NOS		CNV gain|NONSENSE,E7*	NONSENSE,R1989*		NONSENSE,R348*	MISSENSE,E5425K	MISSENSE,V11296A	CNV gain|NONSENSE,E2945*	MISSENSE,R515Q	MISSENSE,R377C			SPLICE,X34_splice		MISSENSE,S3050L	NONSENSE,G3016*		MISSENSE,E4454K		SPLICE,X2164_splice	MISSENSE,L2780I	MISSENSE,R1207I				MISSENSE,E1510D		MISSENSE,K1796N	MISSENSE,S3493L				MISSENSE,N4663H	MISSENSE,D898N	CNV gain		MISSENSE,S459F	NONSENSE,E343*	MISSENSE,E1375D	MISSENSE,S708Y		CNV gain|MISSENSE,D910Y
TCGA-FI-A2F4	Alive	64	0	Endometrioid adenocarcinoma, NOS	8380/3	no	Pharmaceutical Therapy, NOS		FRAMESHIFT,E7Rfs*17	FRAMESHIFT,Q802Sfs*15		FRAMESHIFT,I82Sfs*32	MISSENSE,T5487A	MISSENSE,R9402S			NONSENSE,E700*	FRAMESHIFT,N1382*				MISSENSE,G4156D	SPLICE_REGION,V2282=	MISSENSE,M3827I		MISSENSE,R363M		FRAMESHIFT,F61Lfs*15			MISSENSE,I1605T						FRAMESHIFT,G1682Rfs*4		MISSENSE,I2115N	MISSENSE,V431I	MISSENSE,W1887R		MISSENSE,A2219V		MISSENSE,A3726T	MISSENSE,T4224I	MISSENSE,P2347T	NONSENSE,Q2204*	MISSENSE,H897R
TCGA-AJ-A3OK	Alive	73	0	Serous cystadenocarcinoma, NOS	8441/3	yes	Pharmaceutical Therapy, NOS		SPLICE,X342_splice	FRAMESHIFT,Y551Tfs*68		NONSENSE,R358*	MISSENSE,R2683H	MISSENSE,G6499E				MISSENSE,A774V					MISSENSE,R735W	NONSENSE,R907*			MISSENSE,Q2159P													MISSENSE,K3769N
TCGA-AP-A1DM	Alive	60	0	Endometrioid adenocarcinoma, NOS	8380/3	yes	Radiation Therapy, NOS		NONSENSE,E285*	FRAMESHIFT,Q1519Rfs*8		FRAMESHIFT,K448Nfs*32		FRAMESHIFT,F10843Sfs*11			SPLICE,X667_splice	FRAMESHIFT,L1680Tfs*7	MISSENSE,G13D				MISSENSE,V396M							FRAMESHIFT,P430Rfs*2	FRAMESHIFT,P678Rfs*10		MISSENSE,A3624V											MISSENSE,R1321K
TCGA-D1-A16X	Alive	54	0	Endometrioid adenocarcinoma, NOS	8380/3	no	Pharmaceutical Therapy, NOS		NONSENSE,E201*	NONSENSE,R1989*		NONSENSE,R348*		MISSENSE,S23N	NONSENSE,E593*		NONSENSE,E631*				MISSENSE,R689Q		MISSENSE,R511C	MISSENSE,V206I		MISSENSE,D3897G	MISSENSE,R91C							MISSENSE,S1271L	NONSENSE,E1692*	NONSENSE,E1098*			MISSENSE,E2059K	MISSENSE,K3887N	MISSENSE,K1000N		MISSENSE,S2674Y	MISSENSE,D1129G	MISSENSE,S936Y	NONSENSE,R2795*	MISSENSE,R2494Q		MISSENSE,K1178N
C3L-01275	Alive	0	0	Endometrioid adenocarcinoma, NOS	8380/3	0	0		NONSENSE,Q245*	NONSENSE,Q543*		FRAMESHIFT,D578Pfs*23		MISSENSE,S5333N	MISSENSE,P2004S				MISSENSE,G12D		MISSENSE,R465H	MISSENSE,R2801T	FRAMESHIFT,Q2320Efs*36		MISSENSE,P2594S								MISSENSE,R3063L							FRAMESHIFT,P706Rfs*30	MISSENSE,F529Y		MISSENSE,P981L	MISSENSE,R765C			FRAMESHIFT,T3085Nfs*26
TCGA-BG-A0LX	Alive	57	0	Endometrioid adenocarcinoma, NOS	8380/3	no	Pharmaceutical Therapy, NOS		CNV gain|FRAMESHIFT,H93*	FRAMESHIFT,V1994Cfs*21		FRAMESHIFT,P568Tfs*34		MISSENSE,S356P			FRAMESHIFT,T204Qfs*18					FRAMESHIFT,P3084Lfs*10						MISSENSE,N3003D	FRAMESHIFT,M1531Cfs*43			MISSENSE,S85F	MISSENSE,E2781K		MISSENSE,T2428A	FRAMESHIFT,T1942Lfs*3						CNV gain|MISSENSE,N549K		MISSENSE,E1698D
C3L-01744	Alive	0	0	Endometrioid adenocarcinoma, NOS	8380/3	0	0		FRAMESHIFT,V166Sfs*14	FRAMESHIFT,F2141Sfs*59		NONSENSE,R386*		MISSENSE,N11995I				FRAMESHIFT,E763Gfs*26			MISSENSE,R465C	FRAMESHIFT,A3110Cfs*11					NONSENSE,Q2055*	MISSENSE,V682D	MISSENSE,P2574L	FRAMESHIFT,K860Nfs*16		MISSENSE,P116H					MISSENSE,D1470N			MISSENSE,R4102H							MISSENSE,T2662M	MISSENSE,H593Y
TCGA-D1-A0ZN	Alive	60	0	Endometrioid adenocarcinoma, NOS	8380/3	yes	Radiation Therapy, NOS		NONSENSE,K260*	FRAMESHIFT,A1119Vfs*43		FRAMESHIFT,R577Efs*5				MISSENSE,S33C								CNV gain									CNV gain	MISSENSE,N1459S		CNV gain
TCGA-BG-A0M3	Alive	74	0	Endometrioid adenocarcinoma, NOS	8380/3	no	Pharmaceutical Therapy, NOS		CNV gain|FRAMESHIFT,T319Yfs*6	NONSENSE,R1335*		FRAMESHIFT,I571Yfs*31				MISSENSE,S646F								CNV gain									CNV gain			CNV gain						CNV gain|MISSENSE,S252W				MISSENSE,R1863H
C3L-01633	Alive	0	0	Endometrioid adenocarcinoma, NOS	8380/3	0	0		CNV gain|SPLICE,X268_splice	NONSENSE,R1276*		FRAMESHIFT,K551Qfs*5			CNV gain		FRAMESHIFT,K209Rfs*13		MISSENSE,G12C																							CNV gain							CNV gain
C3N-01217	Alive	0	0	Endometrioid adenocarcinoma, NOS	8380/3	0	0		FRAMESHIFT,I253Qfs*44	FRAMESHIFT,M2231Rfs*41		NONSENSE,Y390*					NONSENSE,E586*		MISSENSE,G12D
TCGA-B5-A0JX	Alive	62	0	Endometrioid adenocarcinoma, NOS	8380/3	no	Radiation Therapy, NOS		CNV gain|FRAMESHIFT,G293Efs*14	FRAMESHIFT,F2154*	CNV gain	FRAMESHIFT,I383Yfs*14					NONSENSE,Q639*			CNV loss		CNV gain|MISSENSE,R4031H						CNV gain														CNV gain				CNV gain
TCGA-AJ-A8CV	Alive	58	0	Endometrioid adenocarcinoma, NOS	8380/3	yes	Radiation Therapy, NOS		SPLICE,X55_splice	FRAMESHIFT,N917Kfs*2		FRAMESHIFT,T354Dfs*10					FRAMESHIFT,D222Mfs*28												MISSENSE,A1667T								FRAMESHIFT,P1681Qfs*20	MISSENSE,Q168R				MISSENSE,V395D
TCGA-AX-A06H	Alive	60	0	Endometrioid adenocarcinoma, NOS	8380/3	yes	Pharmaceutical Therapy, NOS		NONSENSE,E150*	FRAMESHIFT,Q1327Afs*11		FRAMESHIFT,K633Sfs*2						MISSENSE,L3544V						NONSENSE,Q1105*		MISSENSE,Q1299K				FRAMESHIFT,K860Nfs*16	FRAMESHIFT,L1927Wfs*15			MISSENSE,R1447H		MISSENSE,V2189A					MISSENSE,T2432I	MISSENSE,N549K
TCGA-B5-A11W	Alive	61	0	Endometrioid adenocarcinoma, NOS	8380/3	no	Pharmaceutical Therapy, NOS		FRAMESHIFT,N340Kfs*3	FRAMESHIFT,P1407Qfs*74		FRAMESHIFT,T576Dfs*26							CNV gain|MISSENSE,G12V												MISSENSE,R765L
TCGA-AP-A1E3	Alive	45	0	Endometrioid adenocarcinoma, NOS	8380/3	no	Radiation Therapy, NOS		CNV gain|SPLICE,X212_splice	FRAMESHIFT,V1717Dfs*9		SPLICE,X582_splice							MISSENSE,G12D																							CNV gain
C3L-01668	Alive	0	0	Endometrioid adenocarcinoma, NOS	8380/3	0	0		FRAMESHIFT,T319*	FRAMESHIFT,N983Kfs*25		SPLICE,X662_splice									MISSENSE,R505G						MISSENSE,R1462H
TCGA-B5-A1MV	Alive	84	0	Endometrioid adenocarcinoma, NOS	8380/3	no	Radiation Therapy, NOS		CNV gain|FRAMESHIFT,T78Rfs*4	NONSENSE,S1085*		FRAMESHIFT,L545Ffs*4												CNV gain			MISSENSE,D1522N						CNV gain			CNV gain						CNV gain
TCGA-EO-A22T	Alive	56	0	Endometrioid adenocarcinoma, NOS	8380/3	no	Pharmaceutical Therapy, NOS		FRAMESHIFT,L146Ffs*34	FRAMESHIFT,Y551Lfs*72		MISSENSE,N564D	FRAMESHIFT,L434Pfs*12	FRAMESHIFT,P8464Lfs*24	CNV gain		FRAMESHIFT,T204Qfs*18			FRAMESHIFT,E47Dfs*11				SPLICE,X1108_splice	MISSENSE,M2179I			MISSENSE,A881T	MISSENSE,H1591Y	FRAMESHIFT,K860Nfs*16					FRAMESHIFT,F506Lfs*34		MISSENSE,A1459T				NONSENSE,E2262*								CNV gain
TCGA-AX-A063	Alive	63	0	Endometrioid adenocarcinoma, NOS	8380/3	no	Pharmaceutical Therapy, NOS		FRAMESHIFT,D153Gfs*3	NONSENSE,R1335*		MISSENSE,K567E	FRAMESHIFT,L2331*	FRAMESHIFT,S7713Lfs*5				FRAMESHIFT,L2785Sfs*4				NONSENSE,Q3428*				FRAMESHIFT,H4368Tfs*4		MISSENSE,D360Y		FRAMESHIFT,K142Rfs*26	SPLICE,X574_splice	FRAMESHIFT,G659Vfs*41	MISSENSE,Q2742R					MISSENSE,Q237R				MISSENSE,C382Y
C3N-01876	Alive	0	0	Endometrioid adenocarcinoma, NOS	8380/3	0	0		NONSENSE,E150*	FRAMESHIFT,P1898Hfs*25		PROTEINDEL,L466del	NONSENSE,Q1402*		MISSENSE,G1416D	MISSENSE,S33A	MISSENSE,R566C	NONSENSE,Q1105*				MISSENSE,D1652Y	FRAMESHIFT,G871Afs*3							FRAMESHIFT,K860Nfs*16									MISSENSE,V591I				MISSENSE,I646V	MISSENSE,A1298V	MISSENSE,L1931R			MISSENSE,P2094L
C3N-01761	Alive	0	0	Endometrioid adenocarcinoma, NOS	8380/3	0	0		FRAMESHIFT,K267Rfs*9	FRAMESHIFT,P1898Hfs*25		PROTEINDEL,N453_T454del	FRAMESHIFT,M1941Nfs*16				FRAMESHIFT,T204Nfs*26					FRAMESHIFT,R2259Gfs*5	MISSENSE,A79T	CNV gain	MISSENSE,G228D								CNV gain|MISSENSE,R1719Q			CNV gain				FRAMESHIFT,C62Vfs*100		MISSENSE,C382R
TCGA-AP-A1DR	Alive	59	0	Endometrioid adenocarcinoma, NOS	8380/3	yes	Radiation Therapy, NOS		FRAMESHIFT,K267Rfs*9	NONSENSE,R1446*		MISSENSE,K567E	FRAMESHIFT,V3089Wfs*30					FRAMESHIFT,G1925Vfs*72	MISSENSE,G12S				FRAMESHIFT,S4609Afs*11				MISSENSE,L1365F			FRAMESHIFT,K860Nfs*16		FRAMESHIFT,P660Sfs*87							MISSENSE,R1725H				FRAMESHIFT,V2194Ffs*5		FRAMESHIFT,P773Rfs*8			MISSENSE,A1603T	MISSENSE,G1339W
C3L-01282	Alive	0	0	Endometrioid adenocarcinoma, NOS	8380/3	0	0		CNV gain|FRAMESHIFT,P248Tfs*5	FRAMESHIFT,D1850Tfs*33		MISSENSE,K567E	FRAMESHIFT,N2517Ifs*26					FRAMESHIFT,Q2557Efs*21											MISSENSE,R1469G					MISSENSE,S365Y			FRAMESHIFT,G1682Rfs*4					CNV gain|MISSENSE,Y375C
TCGA-B5-A1MX	Alive	47	0	Endometrioid adenocarcinoma, NOS	8380/3	yes	Pharmaceutical Therapy, NOS		FRAMESHIFT,N323Kfs*2	FRAMESHIFT,Q802Sfs*15		MISSENSE,K532T	MISSENSE,L1227M	FRAMESHIFT,M14070Ifs*65	MISSENSE,L629S		NONSENSE,R457*	MISSENSE,E925K		MISSENSE,P194S		NONSENSE,E3087*	NONSENSE,G2417*	MISSENSE,S1803N	MISSENSE,A1906V	FRAMESHIFT,N2353Kfs*36	MISSENSE,Q1509H	MISSENSE,F1097S	FRAMESHIFT,I417Nfs*4		MISSENSE,R2570K	MISSENSE,W564R		MISSENSE,R314M		MISSENSE,A1889T	FRAMESHIFT,P1681Qfs*20	MISSENSE,L173M	FRAMESHIFT,M424Nfs*56	MISSENSE,P3600H		FRAMESHIFT,N184Tfs*9	MISSENSE,S833I	MISSENSE,F985L	SPLICE,X145_splice	MISSENSE,M3475R	FRAMESHIFT,E2258Kfs*22	SPLICE,X267_splice	NONSENSE,Q854*
C3N-02372	Alive	0	0	Endometrioid adenocarcinoma, NOS	8380/3	0	0		FRAMESHIFT,V290*	FRAMESHIFT,G276Efs*87		PROTEINDEL,K382del	MISSENSE,R5320C								MISSENSE,R465H		MISSENSE,A4387T			MISSENSE,F3362Y		MISSENSE,R832H		FRAMESHIFT,K860Nfs*16	FRAMESHIFT,S833Pfs*8		MISSENSE,A1055T								NONSENSE,R78*		MISSENSE,R1399H				MISSENSE,E1857D	MISSENSE,Y1102C
TCGA-BK-A13B	Alive	58	0	Endometrioid adenocarcinoma, NOS	8380/3	yes	Radiation Therapy, NOS		NONSENSE,Y16*	FRAMESHIFT,D1850Tfs*33		PROTEINDEL,E439del		MISSENSE,A13460T	MISSENSE,E1816D	PROTEINDEL,S45del		FRAMESHIFT,P106Afs*13	CNV gain										MISSENSE,C1570Y					MISSENSE,R1136H		FRAMESHIFT,K39Rfs*17							SPLICE,X215_splice
C3N-02789	Alive	0	0	Endometrioid adenocarcinoma, NOS	8380/3	0	0		FRAMESHIFT,R130Efs*4	FRAMESHIFT,P224Rfs*8		PROTEINDEL,L466del		MISSENSE,T8715I			FRAMESHIFT,T204Nfs*26						MISSENSE,A8V	FRAMESHIFT,G194Tfs*25								FRAMESHIFT,G659Vfs*41								MISSENSE,A2785T
TCGA-B5-A0JR	Alive	73	0	Endometrioid adenocarcinoma, NOS	8380/3	no	Pharmaceutical Therapy, NOS		FRAMESHIFT,N323Kfs*2	FRAMESHIFT,Q1519Rfs*8		MISSENSE,L573P			MISSENSE,C1208Y			NONSENSE,R1119*				MISSENSE,T3779M		CNV gain|NONSENSE,Y2455*				MISSENSE,K2363N	FRAMESHIFT,F1799Lfs*22	FRAMESHIFT,E897Kfs*14			CNV gain			CNV gain						MISSENSE,K659E
C3N-02632	Alive	0	0	Endometrioid adenocarcinoma, NOS	8380/3	0	0		NONSENSE,R233*	FRAMESHIFT,S2249Rfs*28		PROTEINDEL,Q579_Y580del			MISSENSE,A2795D			NONSENSE,C728*																MISSENSE,N1459S								MISSENSE,N549K
C3L-00943	Alive	0	0	Endometrioid adenocarcinoma, NOS	8380/3	0	0		NONSENSE,R233*	FRAMESHIFT,P1875Tfs*12		PROTEINDEL,GAGAGACCAATACTTGAT>-				MISSENSE,S33C	FRAMESHIFT,H312Qfs*3
TCGA-AX-A06L	Alive	63	0	Endometrioid adenocarcinoma, NOS	8380/3	no	Radiation Therapy, NOS		FRAMESHIFT,R172Gfs*11	FRAMESHIFT,R1223Afs*5		PROTEINALTERING,Q579_L581delinsP				MISSENSE,I35S				MISSENSE,R864Q
TCGA-AJ-A5DV	Alive	65	0	Endometrioid adenocarcinoma, NOS	8380/3	no	Pharmaceutical Therapy, NOS		NONSENSE,R233*	FRAMESHIFT,F1457Sfs*24		PROTEINDEL,T576del				MISSENSE,G34R																		MISSENSE,N1459S
TCGA-D1-A17D	Alive	58	0	Endometrioid adenocarcinoma, NOS	8380/3	yes	Pharmaceutical Therapy, NOS		NONSENSE,Y240*	FRAMESHIFT,D1850Tfs*33		PROTEINDEL,E458del					MISSENSE,R515H															FRAMESHIFT,G659Vfs*41			FRAMESHIFT,N1121Kfs*2				MISSENSE,M1958L
TCGA-BS-A0U5	Alive	76	0	Endometrioid adenocarcinoma, NOS	8380/3	no	Pharmaceutical Therapy, NOS		FRAMESHIFT,K164Rfs*3	FRAMESHIFT,Y485Pfs*135		PROTEINDEL,R577_L581del					MISSENSE,Y343H
C3N-00389	Alive	0	0	Endometrioid adenocarcinoma, NOS	8380/3	0	0		FRAMESHIFT,N323Kfs*2	FRAMESHIFT,A6?		PROTEINDEL,V445_Y452del						FRAMESHIFT,E763Sfs*61	MISSENSE,G12V	MISSENSE,R779W			MISSENSE,V1648M					FRAMESHIFT,K2811Sfs*46	MISSENSE,F2018S	FRAMESHIFT,K860Nfs*16									MISSENSE,H1730Y				MISSENSE,A896V		MISSENSE,A3586T
C3N-01871	Alive	0	0	Endometrioid adenocarcinoma, NOS	8380/3	0	0		CNV gain|FRAMESHIFT,N329Kfs*14	FRAMESHIFT,Q766Sfs*67		PROTEINDEL,R577del						MISSENSE,T3271M	MISSENSE,G12D			MISSENSE,G2088V	MISSENSE,R122Q							FRAMESHIFT,K860Nfs*16									MISSENSE,S2510N			CNV gain
C3L-02408	Alive	0	0	Endometrioid adenocarcinoma, NOS	8380/3	0	0		CNV gain|NONSENSE,R130*	NONSENSE,L1688*		PROTEININS,P568du																								MISSENSE,E601K						CNV gain
TCGA-B5-A0K1	Alive	69	0	Endometrioid adenocarcinoma, NOS	8380/3	no	Pharmaceutical Therapy, NOS		FRAMESHIFT,N323Mfs*21	FRAMESHIFT,G922Hfs*13		MISSENSE,I442S																									MISSENSE,P380L					MISSENSE,N549K
C3N-00734	Alive	0	0	Endometrioid adenocarcinoma, NOS	8380/3	0	0		FRAMESHIFT,M134Nfs*46	FRAMESHIFT,Y551Tfs*68		PROTEINDEL,I381del																														MISSENSE,N549K
C3L-02800	Alive	0	0	Endometrioid adenocarcinoma, NOS	8380/3	0	0		SPLICE,X70_splice	FRAMESHIFT,S1678Vfs*20		PROTEINDEL,T576del			CNV gain																																		CNV gain
TCGA-B5-A5OC	Alive	71	0	Endometrioid adenocarcinoma, NOS	8380/3	yes	Radiation Therapy, NOS		FRAMESHIFT,L320*	FRAMESHIFT,D1850Tfs*33			FRAMESHIFT,Q836Sfs*94	MISSENSE,A13549V		MISSENSE,T41A			CNV gain|MISSENSE,G12D	CNV gain|FRAMESHIFT,K208Nfs*27						MISSENSE,E454D	MISSENSE,R521H						SPLICE,X34_splice			MISSENSE,A2197V				MISSENSE,D2031N		FRAMESHIFT,N184Tfs*9		CNV gain|MISSENSE,V2025M
TCGA-AX-A2HA	Alive	35	0	Endometrioid adenocarcinoma, NOS	8380/3	no	Radiation Therapy, NOS		FRAMESHIFT,R233Dfs*23	FRAMESHIFT,Q802Sfs*15			FRAMESHIFT,P2354Lfs*30		NONSENSE,R2848*			FRAMESHIFT,E763Sfs*61	MISSENSE,G13C						MISSENSE,C2411R					FRAMESHIFT,K860Nfs*16		FRAMESHIFT,G659Vfs*41											MISSENSE,R1399H	MISSENSE,C402R		NONSENSE,R4260*
C3L-00769	Alive	0	0	Endometrioid adenocarcinoma, NOS	8380/3	0	0		FRAMESHIFT,N12Tfs*12	NONSENSE,R750*			FRAMESHIFT,K3380Afs*42			MISSENSE,D32H	MISSENSE,P378L
TCGA-E6-A2P9	Alive	65	0	Endometrioid adenocarcinoma, NOS	8380/3	no	Pharmaceutical Therapy, NOS		CNV gain|FRAMESHIFT,N228Ifs*28	FRAMESHIFT,D1850Gfs*4			FRAMESHIFT,V3089Gfs*9				FRAMESHIFT,T204Nfs*26	FRAMESHIFT,P2116Rfs*60				MISSENSE,A1505V	MISSENSE,A4073V		MISSENSE,R3389S			MISSENSE,R337H	MISSENSE,T2038A	FRAMESHIFT,L346Tfs*4			MISSENSE,I2525V									CNV gain		MISSENSE,R764M			MISSENSE,I14N
TCGA-AX-A3G8	Alive	76	0	Endometrioid adenocarcinoma, NOS	8380/3	not reported	Radiation Therapy, NOS		FRAMESHIFT,K267Rfs*9	FRAMESHIFT,D1850Tfs*33			FRAMESHIFT,Q773Sfs*157						MISSENSE,G12A													FRAMESHIFT,G659Vfs*41																	MISSENSE,A1369T
TCGA-B5-A3FH	Alive	74	0	Endometrioid adenocarcinoma, NOS	8380/3	no	Pharmaceutical Therapy, NOS		SPLICE,X212_splice	NONSENSE,R1721*			FRAMESHIFT,E1517Rfs*4													MISSENSE,T966N								MISSENSE,N1459S
C3L-00946	Alive	0	0	Endometrioid adenocarcinoma, NOS	8380/3	0	0		FRAMESHIFT,P248Tfs*5	FRAMESHIFT,D1850Gfs*4			MISSENSE,A5262S	MISSENSE,T11415I			FRAMESHIFT,T204Qfs*18				MISSENSE,R505C								FRAMESHIFT,K1964Rfs*5															MISSENSE,V867I	MISSENSE,Q1162H				MISSENSE,E1177D
TCGA-A5-A0GH	Alive	57	0	Endometrioid adenocarcinoma, NOS	8380/3	no	Pharmaceutical Therapy, NOS		FRAMESHIFT,T319*	FRAMESHIFT,P1326Rfs*155			MISSENSE,R2072S	PROTEINDEL,P10190del			FRAMESHIFT,C299Wfs*15						MISSENSE,R172H		MISSENSE,V2616I					FRAMESHIFT,K860Nfs*16							FRAMESHIFT,K1207Rfs*15						PROTEININS,D1871du			CNV gain			MISSENSE,A103T
TCGA-EY-A2OO	Alive	56	0	Serous cystadenocarcinoma, NOS	8441/3	yes	Pharmaceutical Therapy, NOS		CNV gain|FRAMESHIFT,R335Dfs*9	FRAMESHIFT,Y551Lfs*72			MISSENSE,R1786H	MISSENSE,A369V					MISSENSE,G12S	NONSENSE,R613*																		MISSENSE,R183W				CNV gain							CNV gain
C3L-01739	Alive	0	0	Endometrioid adenocarcinoma, NOS	8380/3	0	0		NONSENSE,L23*	FRAMESHIFT,F2141Sfs*59			MISSENSE,L4616M		FRAMESHIFT,N1053Tfs*39	MISSENSE,A21T		MISSENSE,R1893G				MISSENSE,V4082M	MISSENSE,Y1510H					SPLICE_REGION,Q1537=	FRAMESHIFT,M1531Cfs*43	MISSENSE,L794S		FRAMESHIFT,G659Vfs*41			MISSENSE,N234I							NONSENSE,Y769*
TCGA-B5-A1MR	Alive	65	0	Endometrioid adenocarcinoma, NOS	8380/3	yes	Radiation Therapy, NOS		NONSENSE,R233*	NONSENSE,E1904*				NONSENSE,Y13528*	CNV gain|NONSENSE,E784*	MISSENSE,K158E	NONSENSE,E112*	MISSENSE,G1820E				MISSENSE,L2621P	MISSENSE,R1788C	MISSENSE,K3361T		SPLICE_REGION,D3844=	MISSENSE,E707D	MISSENSE,F1201C				MISSENSE,L639M	MISSENSE,D1421N		NONSENSE,R696*	NONSENSE,R3308*	MISSENSE,V896I	MISSENSE,D316G			NONSENSE,E1522*	MISSENSE,L761I		MISSENSE,R705W	MISSENSE,S490F	MISSENSE,L1168I	MISSENSE,S3144Y	MISSENSE,A259T	CNV gain|NONSENSE,E1100*
TCGA-D1-A1NS	Alive	53	0	Endometrioid adenocarcinoma, NOS	8380/3	no	Radiation Therapy, NOS		FRAMESHIFT,G293Efs*14	FRAMESHIFT,Q766Sfs*67				MISSENSE,M4281I	MISSENSE,A3530T		FRAMESHIFT,T204Qfs*18	MISSENSE,A2870P	MISSENSE,G12V			MISSENSE,S1413N				FRAMESHIFT,C4293Lfs*41		NONSENSE,*3057Cext*29																			FRAMESHIFT,T3033Lfs*29
C3L-01833	Alive	0	0	Endometrioid adenocarcinoma, NOS	8380/3	0	0		FRAMESHIFT,T319*	NONSENSE,W1670*						MISSENSE,S37F	NONSENSE,Q117*																									MISSENSE,S252W
C3N-02012	Alive	0	0	Endometrioid adenocarcinoma, NOS	8380/3	0	0		CNV gain|FRAMESHIFT,E314Nfs*3	NONSENSE,Q611*						MISSENSE,S37F	MISSENSE,K365T																									CNV gain
C3N-01211	Alive	0	0	Endometrioid adenocarcinoma, NOS	8380/3	0	0		FRAMESHIFT,N323Kfs*12	FRAMESHIFT,Q1452Rfs*29						MISSENSE,G34E		FRAMESHIFT,G699Afs*125				MISSENSE,E3342D
C3L-01304	Alive	0	0	Endometrioid adenocarcinoma, NOS	8380/3	0	0		FRAMESHIFT,I168Sfs*13	FRAMESHIFT,Q521Rfs*98						MISSENSE,S37F													NONSENSE,K1480*
C3L-00413	Alive	0	0	Endometrioid adenocarcinoma, NOS	8380/3	0	0		FRAMESHIFT,N262Qfs*35	FRAMESHIFT,D1850Gfs*4						MISSENSE,D32V								CNV gain		CNV gain							CNV gain			CNV gain						CNV gain				CNV gain
TCGA-EY-A5W2	Alive	72	0	Endometrioid adenocarcinoma, NOS	8380/3	yes	Radiation Therapy, NOS		NONSENSE,Y65*	FRAMESHIFT,Y1377Wfs*67							FRAMESHIFT,G48Vfs*14	FRAMESHIFT,T2401Nfs*14	MISSENSE,R164Q		MISSENSE,D399V							MISSENSE,S601I		FRAMESHIFT,K860Nfs*16	FRAMESHIFT,Q1360Sfs*20	FRAMESHIFT,G659Vfs*41													MISSENSE,S534L		FRAMESHIFT,K1691Nfs*15
TCGA-BS-A0U8	Alive	55	0	Endometrioid adenocarcinoma, NOS	8380/3	yes	Radiation Therapy, NOS		FRAMESHIFT,E40Dfs*13	FRAMESHIFT,K1094Sfs*67							FRAMESHIFT,T204Nfs*26		MISSENSE,G12D		MISSENSE,R505C				MISSENSE,T3423M		MISSENSE,G759V	FRAMESHIFT,I1581Sfs*20				MISSENSE,S607L		MISSENSE,T981A						MISSENSE,A4432V			FRAMESHIFT,T1556Nfs*3				FRAMESHIFT,K3416Nfs*11
C3N-01341	Alive	0	0	Endometrioid adenocarcinoma, NOS	8380/3	0	0		FRAMESHIFT,N48Tfs*6	FRAMESHIFT,Q1411Sfs*70							SPLICE,X363_splice		MISSENSE,G12V					MISSENSE,G1582E	MISSENSE,D282N												MISSENSE,G1554C
C3L-02389	Alive	0	0	Endometrioid adenocarcinoma, NOS	8380/3	0	0		FRAMESHIFT,R130Qfs*4	NONSENSE,Q1947*								FRAMESHIFT,P105Rfs*4	MISSENSE,G12D				MISSENSE,R4401C						MISSENSE,V1820M																	FRAMESHIFT,K3585Sfs*8
TCGA-EY-A1GT	Alive	68	0	Endometrioid adenocarcinoma, NOS	8380/3	yes	Pharmaceutical Therapy, NOS		CNV gain|NONSENSE,Q149*	FRAMESHIFT,M890Afs*2								NONSENSE,R1210*	MISSENSE,G12V																							CNV gain
TCGA-A5-A0R8	Alive	81	0	Endometrioid adenocarcinoma, NOS	8380/3	yes	Radiation Therapy, NOS		FRAMESHIFT,H75Kfs*4	NONSENSE,Q1327*										MISSENSE,R944W	MISSENSE,R465H
TCGA-BK-A13C	Alive	47	0	Endometrioid adenocarcinoma, NOS	8380/3	no	Pharmaceutical Therapy, NOS		SPLICE,X268_splice	FRAMESHIFT,D1850Gfs*4										MISSENSE,R1146G	MISSENSE,R689W
TCGA-QS-A5YR	Alive	61	0	Endometrioid adenocarcinoma, NOS	8380/3	no	Radiation Therapy, NOS		FRAMESHIFT,D268Gfs*30	FRAMESHIFT,K1072Nfs*21												MISSENSE,G3475C		MISSENSE,E2844D			MISSENSE,D1493G							MISSENSE,N1459S													MISSENSE,H264R
TCGA-D1-A1O5	Alive	61	0	Endometrioid adenocarcinoma, NOS	8380/3	no	Radiation Therapy, NOS		NONSENSE,R130*	FRAMESHIFT,L1915Ffs*8												MISSENSE,R3388H
TCGA-B5-A0K4	Alive	51	0	Endometrioid adenocarcinoma, NOS	8380/3	yes	Pharmaceutical Therapy, NOS		NONSENSE,R130*	NONSENSE,R1446*	CNV gain				CNV gain	CNV gain						CNV gain		CNV gain				CNV gain					CNV gain			CNV gain									CNV gain				CNV gain
TCGA-BS-A0UJ	Alive	68	0	Endometrioid adenocarcinoma, NOS	8380/3	no	Pharmaceutical Therapy, NOS		FRAMESHIFT,D268Gfs*30	MISSENSE,M759V	NONSENSE,W479*		MISSENSE,K3772E	MISSENSE,T10030A	SPLICE,X2814_splice	MISSENSE,T41I	MISSENSE,T207P	NONSENSE,R1439*				MISSENSE,K1520N	MISSENSE,I830V		NONSENSE,E1839*			MISSENSE,L2722M	FRAMESHIFT,L1552Ifs*3	MISSENSE,Q562R			MISSENSE,D1602G	MISSENSE,L1456P	NONSENSE,S1145*	NONSENSE,E3241*		SPLICE_REGION,K331=			MISSENSE,I457N		MISSENSE,N778S		MISSENSE,T972N	MISSENSE,T2828S	MISSENSE,C2473R
TCGA-EC-A24G	Alive	57	0	Endometrioid adenocarcinoma, NOS	8380/3	yes	Radiation Therapy, NOS		NONSENSE,R130*	MISSENSE,R774H	MISSENSE,R93Q	SPLICE,X582_splice	MISSENSE,R4468Q						MISSENSE,G13C		NONSENSE,R278*				MISSENSE,A3154T			MISSENSE,P2903L	MISSENSE,A1450V	FRAMESHIFT,K860Nfs*16	CNV loss	FRAMESHIFT,G659Vfs*41			MISSENSE,L2047I				MISSENSE,V590I									MISSENSE,E2440V	MISSENSE,S803N
TCGA-AP-A1E1	Alive	74	0	Endometrioid adenocarcinoma, NOS	8380/3	no	Pharmaceutical Therapy, NOS		NONSENSE,R233*	MISSENSE,R1566S	MISSENSE,Y1021C		FRAMESHIFT,E1287Rfs*43	MISSENSE,R12288G		MISSENSE,S33Y		FRAMESHIFT,Q2557Efs*21						NONSENSE,R4139*								FRAMESHIFT,G659Vfs*41									MISSENSE,R1104G	MISSENSE,S252W
C3N-01765	Alive	0	0	Endometrioid adenocarcinoma, NOS	8380/3	0	0		FRAMESHIFT,V290Sfs*8	PROTEINDEL,K2124_S2126del	MISSENSE,Q546R		FRAMESHIFT,N2517Qfs*138		MISSENSE,P1821S				MISSENSE,G12D		FRAMESHIFT,M168*			FRAMESHIFT,S836Ffs*4			MISSENSE,R1016C			FRAMESHIFT,L431Vfs*22				MISSENSE,I1252V			FRAMESHIFT,G1682Rfs*4
TCGA-AP-A1DK	Alive	53	0	Endometrioid adenocarcinoma, NOS	8380/3	yes	Radiation Therapy, NOS		NONSENSE,R233*	MISSENSE,W1023C	MISSENSE,M811I		MISSENSE,P4506S	MISSENSE,S6509N	MISSENSE,Q2077R		FRAMESHIFT,T204Nfs*26	MISSENSE,A792T		NONSENSE,E1696*	MISSENSE,R465C	MISSENSE,R3126Q	MISSENSE,G1986C	SPLICE_REGION,S1459=	FRAMESHIFT,Y1572Mfs*13	FRAMESHIFT,M2897Yfs*17	MISSENSE,K1225E	NONSENSE,G2382*		NONSENSE,G457*	SPLICE,X2539_splice		MISSENSE,R3540L	MISSENSE,S1354G	MISSENSE,T2808I	MISSENSE,P3859L	MISSENSE,P184H		MISSENSE,R91H	NONSENSE,W3183*	MISSENSE,R658C		MISSENSE,D432A	NONSENSE,Q1335*	MISSENSE,G1718E	SPLICE_REGION,Q1166=	MISSENSE,P655T	FRAMESHIFT,S132Afs*20	MISSENSE,E98G
TCGA-AP-A051	Alive	69	0	Endometrioid adenocarcinoma, NOS	8380/3	no	Pharmaceutical Therapy, NOS		FRAMESHIFT,N184Efs*6	MISSENSE,Q1856H		FRAMESHIFT,K346Nfs*27	NONSENSE,C5227*	MISSENSE,A2828S	MISSENSE,P1258S		MISSENSE,G163E	MISSENSE,G292E		FRAMESHIFT,K73Rfs*129	MISSENSE,V418M	NONSENSE,R2915*	NONSENSE,G3885*	FRAMESHIFT,T61Lfs*44	MISSENSE,G3001D	NONSENSE,G537*	MISSENSE,Q2068H	NONSENSE,S719*		FRAMESHIFT,G673Vfs*30	FRAMESHIFT,K480Nfs*18	FRAMESHIFT,G659Vfs*41	FRAMESHIFT,K1293*	NONSENSE,R1514*	MISSENSE,V2740M	MISSENSE,T1215N	MISSENSE,Q1133R	MISSENSE,A136T	MISSENSE,K2184R	SPLICE,X671_splice	MISSENSE,S706N		NONSENSE,R232*	NONSENSE,R114*	NONSENSE,R1064*	MISSENSE,R1291W	MISSENSE,T2880I	MISSENSE,G1246D
TCGA-EY-A215	Alive	60	0	Endometrioid adenocarcinoma, NOS	8380/3	no	Pharmaceutical Therapy, NOS		FRAMESHIFT,P244Lfs*12	MISSENSE,P1629L		NONSENSE,R639*		MISSENSE,N12549T	NONSENSE,G2039*			MISSENSE,R1528G		MISSENSE,A229V		MISSENSE,A953V	FRAMESHIFT,L2789Ffs*12			MISSENSE,C84R	NONSENSE,Q2115*	MISSENSE,L1111I	FRAMESHIFT,K147Efs*7		MISSENSE,L475I		MISSENSE,C1058W			MISSENSE,N1002I	MISSENSE,T1469I	MISSENSE,L564P	MISSENSE,A2332T	MISSENSE,L4650F	MISSENSE,S1924F		MISSENSE,L529I	MISSENSE,M1068T	MISSENSE,Q2334H	MISSENSE,Y824H	NONSENSE,G904*	MISSENSE,V751I	MISSENSE,Y553H
TCGA-AX-A05Y	Alive	57	0	Endometrioid adenocarcinoma, NOS	8380/3	no	Pharmaceutical Therapy, NOS		NONSENSE,R233*	PROTEININS,L2171du		PROTEINDEL,T576del	FRAMESHIFT,G1235Vfs*95	MISSENSE,V5565I			FRAMESHIFT,T204Qfs*18	CNV loss															MISSENSE,A1895T				FRAMESHIFT,P1681Qfs*20
C3N-00743	Alive	0	0	Endometrioid adenocarcinoma, NOS	8380/3	0	0		SPLICE,X212_splice	MISSENSE,S1513N		PROTEINDEL,F456_S460delinsC	NONSENSE,E2290*			MISSENSE,G34R		CNV loss
C3L-02953	Alive	0	0	Endometrioid adenocarcinoma, NOS	8380/3	0	0		FRAMESHIFT,S294Kfs*4	MISSENSE,G2087V		PROTEINDEL,E443_Y452del	MISSENSE,G2573V											MISSENSE,G972E
C3N-00151	Alive	0	0	Endometrioid adenocarcinoma, NOS	8380/3	0	0		NONSENSE,E99*	MISSENSE,R1528Q		MISSENSE,L347R		NONSENSE,E3233*	MISSENSE,M3570I	MISSENSE,D412Y	NONSENSE,E432*	MISSENSE,E2850K	MISSENSE,V114L	NONSENSE,E758*	NONSENSE,R658*	NONSENSE,R918*	NONSENSE,R1902*	NONSENSE,E937*	MISSENSE,E4554K	NONSENSE,E2849*			MISSENSE,K2140N		NONSENSE,R1362*		MISSENSE,S1827L	MISSENSE,D1050N	NONSENSE,E2486*	NONSENSE,E723*	MISSENSE,L1384I		MISSENSE,V2203A	NONSENSE,E326*	MISSENSE,S1841Y	MISSENSE,G227E	NONSENSE,R1920*	MISSENSE,F320V	NONSENSE,R1855*	MISSENSE,S2106L	MISSENSE,S3016F	NONSENSE,R1392*	MISSENSE,R90Q
TCGA-A5-A0GQ	Alive	76	0	Endometrioid adenocarcinoma, NOS	8380/3	no	Radiation Therapy, NOS		FRAMESHIFT,C218Afs*3	MISSENSE,L2239P		PROTEINDEL,E451_Y452del		MISSENSE,P4757L			FRAMESHIFT,T204Nfs*26																			FRAMESHIFT,K3404Nfs*3						MISSENSE,S252W							MISSENSE,H328N
TCGA-DF-A2KN	Alive	0	0	Endometrioid adenocarcinoma, NOS	8380/3	no	Pharmaceutical Therapy, NOS		FRAMESHIFT,N323Mfs*21		NONSENSE,R992*	FRAMESHIFT,E650Rfs*12	MISSENSE,P3096H	NONSENSE,G1653*	MISSENSE,S157G	MISSENSE,L762P	FRAMESHIFT,A447Vfs*61	FRAMESHIFT,E763Sfs*61				FRAMESHIFT,F3109Lfs*52	MISSENSE,P4352H	FRAMESHIFT,N2842Kfs*2	MISSENSE,Q4248H	MISSENSE,S1281I	FRAMESHIFT,N940Tfs*16	MISSENSE,A623V	MISSENSE,D1803G	MISSENSE,K336N	MISSENSE,R601W	FRAMESHIFT,G659Vfs*41	MISSENSE,W2834L		MISSENSE,A2625V	MISSENSE,K3760N	FRAMESHIFT,P1681Qfs*20			MISSENSE,P2369H	MISSENSE,R1093M			SPLICE,X1793_splice		MISSENSE,P516L
TCGA-B5-A1MW	Alive	55	0	Endometrioid adenocarcinoma, NOS	8380/3	yes	Radiation Therapy, NOS		FRAMESHIFT,D268Gfs*30		MISSENSE,H1047R	SPLICE,X582_splice	FRAMESHIFT,S102Efs*6		CNV gain|MISSENSE,S162G	MISSENSE,T41A	FRAMESHIFT,T204Nfs*26	FRAMESHIFT,D1894Gfs*21						FRAMESHIFT,S143Vfs*3							SPLICE_REGION,P2792=											MISSENSE,C382R				MISSENSE,R4799C			CNV gain
TCGA-D1-A103	Alive	87	0	Endometrioid adenocarcinoma, NOS	8380/3	no	Radiation Therapy, NOS		NONSENSE,E7*		MISSENSE,E39K	NONSENSE,C659*	MISSENSE,N2977Y	NONSENSE,E1117*	MISSENSE,K997T	MISSENSE,A215T		MISSENSE,K288T		MISSENSE,R1325I	NONSENSE,R658*	MISSENSE,A452V	NONSENSE,E2315*	NONSENSE,S4737*	NONSENSE,R2597*	NONSENSE,G2436*			MISSENSE,I274L					MISSENSE,K1329R	MISSENSE,A483V	NONSENSE,E606*	MISSENSE,S210L		MISSENSE,S2352Y		MISSENSE,S1792Y		MISSENSE,S1971Y	MISSENSE,A456P	NONSENSE,R407*	NONSENSE,E4240*		MISSENSE,V1743M
TCGA-AJ-A8CT	Alive	58	0	Endometrioid adenocarcinoma, NOS	8380/3	not reported	Pharmaceutical Therapy, NOS		FRAMESHIFT,K254Rfs*42		MISSENSE,H1047R	NONSENSE,R461*		MISSENSE,A4482V						MISSENSE,R816C														MISSENSE,A570T			MISSENSE,A102T
C3L-00563	Alive	0	0	Endometrioid adenocarcinoma, NOS	8380/3	0	0		NONSENSE,Q214*		MISSENSE,G118D	NONSENSE,*725Wext*29				MISSENSE,S33P
C3N-00880	Alive	0	0	Endometrioid adenocarcinoma, NOS	8380/3	0	0		NONSENSE,C304*		MISSENSE,Q546R	PROTEINDEL,I405del		FRAMESHIFT,S1418Cfs*19	CNV gain		FRAMESHIFT,K209Rfs*13																	MISSENSE,T981A					MISSENSE,G1118V										CNV gain
TCGA-A5-A0VQ	Alive	62	0	Endometrioid adenocarcinoma, NOS	8380/3	yes	Radiation Therapy, NOS		FRAMESHIFT,V290*		MISSENSE,E542K	MISSENSE,Q457P				MISSENSE,G34E					FRAMESHIFT,M240Cfs*14
TCGA-D1-A161	Alive	78	0	Endometrioid adenocarcinoma, NOS	8380/3	no	Radiation Therapy, NOS		CNV gain|FRAMESHIFT,S302Lfs*8		MISSENSE,D939G	PROTEINDEL,I405del					FRAMESHIFT,D390Gfs*6															MISSENSE,P229L									MISSENSE,E1513D	CNV gain|MISSENSE,C382R
TCGA-AJ-A2QN	Alive	60	0	Endometrioid adenocarcinoma, NOS	8380/3	no	Radiation Therapy, NOS		SPLICE,X212_splice		MISSENSE,H1047R	PROTEININS,R557_D560du			CNV gain									CNV gain			SPLICE,X68_splice						CNV gain			CNV gain										CNV gain			CNV gain
TCGA-BG-A0W1	Alive	89	0	Endometrioid adenocarcinoma, NOS	8380/3	no	Radiation Therapy, NOS		FRAMESHIFT,M270Sfs*26		CNV gain|MISSENSE,M1043V	PROTEINDEL,TGA>-	CNV gain			CNV gain			CNV gain	CNV gain																								CNV gain
C3N-00321	Alive	0	0	Endometrioid adenocarcinoma, NOS	8380/3	0	0		FRAMESHIFT,V290*		MISSENSE,E542K		FRAMESHIFT,P2354Lfs*30	FRAMESHIFT,S7713Lfs*5	MISSENSE,S2666P		FRAMESHIFT,T204Nfs*26	FRAMESHIFT,P106Afs*13		FRAMESHIFT,L933Tfs*3	MISSENSE,R465C		MISSENSE,A389V						MISSENSE,G1973C											MISSENSE,L4243P				NONSENSE,R2127*		MISSENSE,R4166H			SPLICE_REGION,T52=
TCGA-BG-A0MQ	Alive	71	0	Endometrioid adenocarcinoma, NOS	8380/3	yes	Radiation Therapy, NOS		FRAMESHIFT,S370Vfs*46		MISSENSE,Y1021C		FRAMESHIFT,P2354Lfs*30	MISSENSE,R12629S			MISSENSE,H312R			NONSENSE,R347*			MISSENSE,T3710I														FRAMESHIFT,P1681Qfs*20					MISSENSE,Y375C					MISSENSE,R2888H		MISSENSE,R1232W
TCGA-B5-A0JT	Alive	63	0	Endometrioid adenocarcinoma, NOS	8380/3	no	Radiation Therapy, NOS		CNV gain|FRAMESHIFT,T319*		MISSENSE,H1047R		FRAMESHIFT,Q4275Lfs*59		CNV gain	MISSENSE,S33Y						CNV gain		CNV gain	MISSENSE,L3851S	CNV gain		CNV gain					CNV gain			CNV gain|FRAMESHIFT,S2814Qfs*7						CNV gain|MISSENSE,S252W			CNV gain	CNV gain			CNV gain
C3N-02635	Alive	0	0	Endometrioid adenocarcinoma, NOS	8380/3	0	0		FRAMESHIFT,L57Wfs*42	CNV loss	MISSENSE,E545K		FRAMESHIFT,T4643Sfs*24		CNV gain		CNV loss	CNV loss																												CNV gain			CNV gain
TCGA-EY-A549	Alive	78	0	Endometrioid adenocarcinoma, NOS	8380/3	no	Pharmaceutical Therapy, NOS		FRAMESHIFT,W274Gfs*2		MISSENSE,R88Q		MISSENSE,G1387A	FRAMESHIFT,K9281Vfs*16	CNV gain			PROTEINDEL,K1184del		MISSENSE,R1327C	MISSENSE,R479Q			CNV gain	MISSENSE,R3233H	MISSENSE,R3157C	MISSENSE,R768C			FRAMESHIFT,K860Nfs*16		FRAMESHIFT,G659Vfs*41	CNV gain|MISSENSE,R1750H			CNV gain				MISSENSE,R4647C									CNV gain
TCGA-EY-A1H0	Alive	57	0	Endometrioid adenocarcinoma, NOS	8380/3	yes	Radiation Therapy, NOS		CNV gain|FRAMESHIFT,P248Tfs*5		MISSENSE,E542Q		CNV gain	NONSENSE,W2053*	CNV gain		FRAMESHIFT,T204Qfs*18		CNV gain|MISSENSE,G12A	CNV gain		MISSENSE,N830S										FRAMESHIFT,G659Vfs*41							MISSENSE,G2127D			CNV gain		CNV gain					CNV gain
TCGA-A5-A0VP	Alive	74	0	Endometrioid adenocarcinoma, NOS	8380/3	no	Pharmaceutical Therapy, NOS		NONSENSE,R233*		MISSENSE,R88Q			MISSENSE,R12563H	MISSENSE,A3693V				MISSENSE,A146T		NONSENSE,R14*	MISSENSE,A1371T		NONSENSE,R1906*	MISSENSE,I1915F				MISSENSE,R1273C		MISSENSE,G1547C		MISSENSE,R1635H	SPLICE,X1581_splice	CNV loss|MISSENSE,S1365F	SPLICE,X3572_splice	MISSENSE,R1466W		MISSENSE,V591I				MISSENSE,K581T	MISSENSE,A1140T	NONSENSE,Q1207*		CNV loss		MISSENSE,R1325M
TCGA-BG-A0M0	Alive	66	0	Endometrioid adenocarcinoma, NOS	8380/3	no	Radiation Therapy, NOS		FRAMESHIFT,T319*		MISSENSE,E365K			MISSENSE,D8805Y	CNV gain|MISSENSE,F454L																	FRAMESHIFT,G659Vfs*41									MISSENSE,I1226T					CNV gain		FRAMESHIFT,L1747Afs*5	CNV gain
TCGA-B5-A11S	Alive	63	0	Endometrioid adenocarcinoma, NOS	8380/3	no	Radiation Therapy, NOS		CNV gain|FRAMESHIFT,P248Tfs*5		MISSENSE,G1007R			MISSENSE,S8189P	CNV gain|MISSENSE,I2415V																											CNV gain							CNV gain
C3N-00155	Alive	0	0	Endometrioid adenocarcinoma, NOS	8380/3	0	0		NONSENSE,E284*		MISSENSE,M1043I				FRAMESHIFT,N321Kfs*19		NONSENSE,Q380*									MISSENSE,D1681N	PROTEINDEL,L1562del																		MISSENSE,Q402R
TCGA-AP-A0LT	Alive	57	0	Endometrioid adenocarcinoma, NOS	8380/3	yes	Radiation Therapy, NOS		NONSENSE,Q298*		MISSENSE,H1047R				FRAMESHIFT,F3640Lfs*61			FRAMESHIFT,P2926Rfs*28	MISSENSE,G12D					MISSENSE,H2590R	MISSENSE,R3661C			MISSENSE,A2062V	FRAMESHIFT,K1158Sfs*6	FRAMESHIFT,P430Rfs*2		FRAMESHIFT,G659Vfs*41					FRAMESHIFT,P1681Qfs*20			FRAMESHIFT,P2815Hfs*29						MISSENSE,A642V
TCGA-B5-A11G	Alive	71	0	Endometrioid adenocarcinoma, NOS	8380/3	no	Radiation Therapy, NOS		FRAMESHIFT,N323Kfs*2		PROTEINDEL,E110del				FRAMESHIFT,A3641Cfs*13		CNV loss	CNV loss				MISSENSE,D2670G	MISSENSE,T4047A		FRAMESHIFT,N126Kfs*3			SPLICE,X1332_splice			MISSENSE,N839D		MISSENSE,Q3190R			FRAMESHIFT,K39Rfs*17		MISSENSE,A41T	MISSENSE,M1958I		MISSENSE,R2271G		MISSENSE,M1583V						CNV loss
TCGA-QS-A5YQ	Alive	55	0	Endometrioid adenocarcinoma, NOS	8380/3	yes	Radiation Therapy, NOS		NONSENSE,E7*		MISSENSE,E542K				MISSENSE,R2231Q	MISSENSE,G34E				MISSENSE,E1302D		NONSENSE,R1396*					MISSENSE,F593L	NONSENSE,E277*			MISSENSE,S1865Y		MISSENSE,A963V			MISSENSE,V1023G				MISSENSE,S4209Y				MISSENSE,P286R
TCGA-BG-A0VX	Alive	58	0	Endometrioid adenocarcinoma, NOS	8380/3	no	Pharmaceutical Therapy, NOS		FRAMESHIFT,L57Ffs*6		MISSENSE,R88Q				MISSENSE,F1163L	MISSENSE,D32N							MISSENSE,H3772N														MISSENSE,K1207N							MISSENSE,L424V
TCGA-B5-A0K7	Alive	64	0	Endometrioid adenocarcinoma, NOS	8380/3	no	Pharmaceutical Therapy, NOS		FRAMESHIFT,R308Vfs*9		MISSENSE,E545K					MISSENSE,S33Y	NONSENSE,Y523*									CNV gain																				CNV gain
TCGA-D1-A17S	Alive	59	0	Endometrioid adenocarcinoma, NOS	8380/3	no	Radiation Therapy, NOS		FRAMESHIFT,H196Lfs*4		MISSENSE,H1047R					MISSENSE,D32Y	MISSENSE,K365T									MISSENSE,L3116F
TCGA-A5-A0GX	Alive	53	0	Endometrioid adenocarcinoma, NOS	8380/3	yes	Radiation Therapy, NOS		NONSENSE,Y16_Q17delins*		MISSENSE,E542K					MISSENSE,D32Y	MISSENSE,H485R										MISSENSE,C1488Y																					PROTEINDEL,S1229_N1232del
TCGA-BG-A187	Alive	65	0	Endometrioid adenocarcinoma, NOS	8380/3	no	Pharmaceutical Therapy, NOS		CNV gain|SPLICE,X343_splice		MISSENSE,C420R					MISSENSE,T41I			MISSENSE,G12C	FRAMESHIFT,L933Tfs*3											NONSENSE,L53*				MISSENSE,R1330H							CNV gain
TCGA-AP-A0LN	Alive	56	0	Endometrioid adenocarcinoma, NOS	8380/3	no	Pharmaceutical Therapy, NOS		CNV gain|FRAMESHIFT,I4Tfs*19		MISSENSE,E545K					MISSENSE,S33Y				MISSENSE,K1776R																						CNV gain
C3L-02741	Alive	0	0	Endometrioid adenocarcinoma, NOS	8380/3	0	0		FRAMESHIFT,T319Nfs*6		MISSENSE,N345K					MISSENSE,S37F																	MISSENSE,R816W
TCGA-D1-A16R	Alive	39	0	Endometrioid adenocarcinoma, NOS	8380/3	no	Radiation Therapy, NOS		CNV gain|FRAMESHIFT,P169Vfs*13		MISSENSE,R88Q					MISSENSE,I35S																										CNV gain|MISSENSE,S252W
TCGA-AP-A0LJ	Alive	42	0	Endometrioid adenocarcinoma, NOS	8380/3	no	Radiation Therapy, NOS		CNV gain|FRAMESHIFT,R130Qfs*4		MISSENSE,Q546P					MISSENSE,S37C																										CNV gain
TCGA-BS-A0WQ	Alive	55	0	Endometrioid adenocarcinoma, NOS	8380/3	no	Pharmaceutical Therapy, NOS		CNV gain|FRAMESHIFT,L182Ffs*8		MISSENSE,G118D					MISSENSE,G34V																										CNV gain
TCGA-BS-A0UL	Alive	54	0	Endometrioid adenocarcinoma, NOS	8380/3	no	Pharmaceutical Therapy, NOS		FRAMESHIFT,N323Mfs*21		MISSENSE,H1047R						FRAMESHIFT,T204Nfs*26		MISSENSE,G12V			MISSENSE,R1186H						NONSENSE,R35*			CNV gain							CNV gain		MISSENSE,R4019H
C3L-00032	Alive	0	0	Endometrioid adenocarcinoma, NOS	8380/3	0	0		NONSENSE,W111*		MISSENSE,E545K						FRAMESHIFT,V124Tfs*15		MISSENSE,G12C			MISSENSE,D2478N
C3N-02061	Alive	0	0	Endometrioid adenocarcinoma, NOS	8380/3	0	0		FRAMESHIFT,K267Rfs*9		MISSENSE,C420R						FRAMESHIFT,T204Nfs*26				MISSENSE,R505H		MISSENSE,S4381R												MISSENSE,N97D
TCGA-D1-A2G5	Alive	50	0	Endometrioid adenocarcinoma, NOS	8380/3	yes	Radiation Therapy, NOS		CNV gain|FRAMESHIFT,A328Sfs*3		CNV gain|PROTEINDEL,V105del		CNV gain		CNV gain	CNV gain	NONSENSE,E478*		CNV gain	CNV gain					FRAMESHIFT,P3228Lfs*42								MISSENSE,R816W				MISSENSE,S1635F					CNV gain		CNV gain					CNV gain
TCGA-D1-A0ZV	Alive	58	0	Endometrioid adenocarcinoma, NOS	8380/3	no	Radiation Therapy, NOS		FRAMESHIFT,R130Qfs*4		MISSENSE,H1047R						NONSENSE,E145*
TCGA-BG-A186	Alive	61	0	Endometrioid adenocarcinoma, NOS	8380/3	yes	Radiation Therapy, NOS		FRAMESHIFT,E291Kfs*16		MISSENSE,N345K						CNV loss|MISSENSE,R377C	CNV loss
TCGA-EY-A1GE	Alive	67	0	Endometrioid adenocarcinoma, NOS	8380/3	no	Pharmaceutical Therapy, NOS		FRAMESHIFT,P283Qfs*8		MISSENSE,Q546K							FRAMESHIFT,D1280Efs*10																								MISSENSE,C382R
TCGA-D1-A16F	Alive	60	0	Endometrioid adenocarcinoma, NOS	8380/3	no	Radiation Therapy, NOS		FRAMESHIFT,T210Nfs*33		MISSENSE,R88Q							MISSENSE,A2433T	MISSENSE,G12D		FRAMESHIFT,S668Vfs*39							FRAMESHIFT,E2139Ifs*6				FRAMESHIFT,G659Vfs*41		MISSENSE,M724V								MISSENSE,T108S			FRAMESHIFT,P1865Qfs*3
C3N-02271	Alive	0	0	Endometrioid adenocarcinoma, NOS	8380/3	0	0		CNV gain|SPLICE,X55_splice		MISSENSE,H1047R								CNV gain|MISSENSE,G12D																							CNV gain
TCGA-AP-A0LQ	Alive	59	0	Endometrioid adenocarcinoma, NOS	8380/3	no	Pharmaceutical Therapy, NOS		CNV gain|FRAMESHIFT,R47Ifs*6		PROTEINDEL,E110del															MISSENSE,D3491N																CNV gain
TCGA-AJ-A2QL	Alive	60	0	Endometrioid adenocarcinoma, NOS	8380/3	no	Radiation Therapy, NOS		NONSENSE,Y225*		MISSENSE,R88Q																NONSENSE,Q2147*														MISSENSE,S1921C
C3N-00323	Alive	0	0	Endometrioid adenocarcinoma, NOS	8380/3	0	0		FRAMESHIFT,F258Sfs*8		CNV gain|MISSENSE,E545K																MISSENSE,D23Y
TCGA-EC-A1NJ	Alive	73	0	Endometrioid adenocarcinoma, NOS	8380/3	no	Radiation Therapy, NOS		FRAMESHIFT,D268Gfs*30		MISSENSE,Q546R					CNV gain								CNV gain					MISSENSE,L889F			FRAMESHIFT,G659Vfs*41	CNV gain			CNV gain							MISSENSE,E138G
TCGA-A5-A0RA	Alive	68	0	Endometrioid adenocarcinoma, NOS	8380/3	yes	Radiation Therapy, NOS		SPLICE,X70_splice		PROTEINDEL,W11_P18del																								FRAMESHIFT,D2736Tfs*25		MISSENSE,F221L
C3L-00921	Alive	0	0	Endometrioid adenocarcinoma, NOS	8380/3	0	0		CNV gain|NONSENSE,Q171*		MISSENSE,E542K				CNV gain									CNV gain									CNV gain			CNV gain				MISSENSE,E1302A		CNV gain							CNV gain
TCGA-BG-A0RY	Alive	68	0	Endometrioid adenocarcinoma, NOS	8380/3	no	Pharmaceutical Therapy, NOS		CNV gain|NONSENSE,R233*		CNV gain|MISSENSE,E545K					CNV gain								CNV gain		CNV gain							CNV gain			CNV gain					MISSENSE,S1076C	CNV gain|MISSENSE,S252W				CNV gain
C3N-00326	Alive	0	0	Endometrioid adenocarcinoma, NOS	8380/3	0	0		FRAMESHIFT,Y88Sfs*3		PROTEINDEL,P449_L452del																																			MISSENSE,R4654Q
TCGA-A5-A1OJ	Alive	31	0	Endometrioid adenocarcinoma, NOS	8380/3	no	Radiation Therapy, NOS		CNV gain|NONSENSE,R130*		MISSENSE,E545K																															CNV gain
TCGA-BG-A2L7	Alive	68	0	Endometrioid adenocarcinoma, NOS	8380/3	yes	Pharmaceutical Therapy, NOS		FRAMESHIFT,S170Vfs*13			FRAMESHIFT,I82Sfs*32	FRAMESHIFT,G1235Vfs*95	MISSENSE,N10510D			FRAMESHIFT,M153*	NONSENSE,W2993*											FRAMESHIFT,N2450Ifs*6			FRAMESHIFT,G659Vfs*41		MISSENSE,M217T								MISSENSE,S252W		FRAMESHIFT,V2025*		MISSENSE,R4496Q		NONSENSE,Q736*
TCGA-AP-A1DO	Alive	62	0	Endometrioid adenocarcinoma, NOS	8380/3	no	Pharmaceutical Therapy, NOS		FRAMESHIFT,L112Qfs*9			CNV gain|NONSENSE,R642*	CNV gain|FRAMESHIFT,G1960Afs*87	MISSENSE,E12321K	CNV gain				CNV gain|MISSENSE,G12C	CNV gain						FRAMESHIFT,K1869Rfs*9			CNV gain	FRAMESHIFT,K860Nfs*16		FRAMESHIFT,G659Vfs*41											CNV gain	CNV gain					CNV gain
C3N-00322	Alive	0	0	Endometrioid adenocarcinoma, NOS	8380/3	0	0		CNV gain|FRAMESHIFT,G293Efs*14			FRAMESHIFT,->TGTAG			MISSENSE,N724K																											CNV gain|MISSENSE,S252W
C3N-01873	Alive	0	0	Endometrioid adenocarcinoma, NOS	8380/3	0	0		NONSENSE,Q87*			FRAMESHIFT,T362Kfs*10				MISSENSE,S33C	FRAMESHIFT,T204Nfs*26
C3N-01342	Alive	0	0	Endometrioid adenocarcinoma, NOS	8380/3	0	0		FRAMESHIFT,F145Gfs*32			FRAMESHIFT,R562Tfs*6				MISSENSE,T41A		FRAMESHIFT,R2948Lfs*6	MISSENSE,G12V		MISSENSE,R465C
TCGA-A5-A0GU	Alive	58	0	Endometrioid adenocarcinoma, NOS	8380/3	no	Pharmaceutical Therapy, NOS		CNV gain|FRAMESHIFT,D268Kfs*10			FRAMESHIFT,Q591Afs*11				MISSENSE,S33F																										CNV gain|MISSENSE,S252W				CNV gain
TCGA-D1-A165	Alive	64	0	Endometrioid adenocarcinoma, NOS	8380/3	no	Radiation Therapy, NOS		CNV gain|FRAMESHIFT,N262Qfs*35			FRAMESHIFT,R642Pfs*12			CNV gain	MISSENSE,S33Y																										CNV gain							CNV gain
TCGA-B5-A0JZ	Alive	60	0	Endometrioid adenocarcinoma, NOS	8380/3	yes	Radiation Therapy, NOS		FRAMESHIFT,V290*			FRAMESHIFT,R465Yfs*15						FRAMESHIFT,K1537Vfs*35							NONSENSE,Q3959*			FRAMESHIFT,S214Pfs*16	NONSENSE,Q1069*	FRAMESHIFT,K860Nfs*16	MISSENSE,M991K			FRAMESHIFT,L7Cfs*9		FRAMESHIFT,K39Rfs*17
C3L-00780	Alive	0	0	Endometrioid adenocarcinoma, NOS	8380/3	0	0		CNV gain|FRAMESHIFT,G293Efs*14			FRAMESHIFT,R577Kfs*25							CNV gain|MISSENSE,G12V	MISSENSE,R779Q				CNV gain									CNV gain			CNV gain						CNV gain
C3N-02298	Alive	0	0	Endometrioid adenocarcinoma, NOS	8380/3	0	0	CNV gain	CNV gain|FRAMESHIFT,T319*	CNV loss		FRAMESHIFT,Q606Pfs*8	CNV gain	CNV gain	CNV loss	CNV loss	CNV loss		CNV loss|MISSENSE,Q61H	CNV gain	CNV loss	CNV gain	CNV gain	CNV loss	CNV gain			CNV gain				CNV gain	CNV loss	MISSENSE,N1459S		CNV loss		CNV gain		CNV gain		CNV gain	CNV gain	CNV loss	CNV loss		CNV gain	CNV loss	CNV loss
TCGA-D1-A17B	Alive	69	0	Endometrioid adenocarcinoma, NOS	8380/3	no	Pharmaceutical Therapy, NOS		NONSENSE,Y16*			FRAMESHIFT,D578Pfs*23																	FRAMESHIFT,M1531Cfs*43
TCGA-BS-A0TD	Alive	65	0	Endometrioid adenocarcinoma, NOS	8380/3	no	Pharmaceutical Therapy, NOS		FRAMESHIFT,T319*			FRAMESHIFT,S460Vfs*20																						MISSENSE,N1459S
TCGA-BK-A6W4	Alive	62	0	Endometrioid adenocarcinoma, NOS	8380/3	no	Pharmaceutical Therapy, NOS		FRAMESHIFT,N184Efs*6			NONSENSE,R534*																																				MISSENSE,R1446H
TCGA-EY-A1GQ	Alive	76	0	Endometrioid adenocarcinoma, NOS	8380/3	yes	Pharmaceutical Therapy, NOS		CNV gain|FRAMESHIFT,N323Kfs*2		CNV gain	PROTEINDEL,K575_R577del	FRAMESHIFT,V3089Wfs*30		CNV gain|MISSENSE,T278I	CNV gain	MISSENSE,Y358C													FRAMESHIFT,K541Nfs*30					MISSENSE,I662V		FRAMESHIFT,P1681Qfs*20					CNV gain|MISSENSE,S252W							CNV gain
TCGA-B5-A3F9	Alive	56	0	Endometrioid adenocarcinoma, NOS	8380/3	no	Pharmaceutical Therapy, NOS	CNV loss	FRAMESHIFT,K197Rfs*2			MISSENSE,N564D	NONSENSE,R4198*	CNV loss	CNV gain				MISSENSE,G12D	CNV loss		CNV loss						CNV loss			CNV loss	CNV loss			CNV loss					CNV loss					CNV loss		CNV loss		CNV gain
TCGA-BG-A0MS	Alive	53	0	Endometrioid adenocarcinoma, NOS	8380/3	yes	Pharmaceutical Therapy, NOS		CNV gain|FRAMESHIFT,P95Hfs*4			PROTEINDEL,R577_D578del	FRAMESHIFT,L1462Sfs*44											CNV gain									CNV gain			CNV gain						CNV gain|MISSENSE,K659E
TCGA-A5-A0GV	Alive	67	0	Endometrioid adenocarcinoma, NOS	8380/3	no	Pharmaceutical Therapy, NOS		CNV gain|SPLICE,X338_splice			PROTEINDEL,M563_L570delinsI		MISSENSE,G14388R		MISSENSE,D32N		FRAMESHIFT,Q2991Sfs*30						CNV gain		CNV gain							CNV gain			CNV gain						CNV gain				CNV gain
TCGA-D1-A0ZR	Alive	57	0	Endometrioid adenocarcinoma, NOS	8380/3	no	Pharmaceutical Therapy, NOS		FRAMESHIFT,A328Qfs*16			PROTEINDEL,E451_Y463del			MISSENSE,Q2185K		SPLICE,X568_splice
C3L-01729	Alive	0	0	Endometrioid adenocarcinoma, NOS	8380/3	0	0		FRAMESHIFT,F241Lfs*15			PROTEINDEL,L380del			MISSENSE,G1802D				MISSENSE,G12D								MISSENSE,R231W						MISSENSE,V915I
TCGA-SJ-A6ZJ	Alive	61	0	Endometrioid adenocarcinoma, NOS	8380/3	no	Pharmaceutical Therapy, NOS		CNV gain|NONSENSE,Q298*			PROTEINALTERING,D578_L581delinsG				MISSENSE,D32H	FRAMESHIFT,T204Nfs*26								MISSENSE,H3912N																	CNV gain
C3L-00145	Alive	0	0	Endometrioid adenocarcinoma, NOS	8380/3	0	0		FRAMESHIFT,E242*			PROTEINDEL,T576del				MISSENSE,S37F	FRAMESHIFT,L366Ifs*43
TCGA-A5-A0R9	Alive	51	0	Endometrioid adenocarcinoma, NOS	8380/3	yes	Radiation Therapy, NOS		CNV gain|FRAMESHIFT,T319*			PROTEINDEL,H450del				MISSENSE,S33C	MISSENSE,P378L																									CNV gain					MISSENSE,A706S
TCGA-D1-A0ZQ	Alive	90	0	Endometrioid adenocarcinoma, NOS	8380/3	no	Pharmaceutical Therapy, NOS		CNV gain|FRAMESHIFT,N63Tfs*36	CNV loss		PROTEINDEL,K587del				MISSENSE,S37F									MISSENSE,T3356M		NONSENSE,E881*							MISSENSE,N1459S								CNV gain
C3L-00767	Alive	0	0	Endometrioid adenocarcinoma, NOS	8380/3	0	0		CNV gain|FRAMESHIFT,T321Kfs*22			PROTEININS,S460_E462du				MISSENSE,D32G																FRAMESHIFT,Y89Lfs*7										CNV gain
TCGA-AX-A05U	Alive	56	0	Endometrioid adenocarcinoma, NOS	8380/3	no	Radiation Therapy, NOS		CNV gain|SPLICE,X70_splice			PROTEINDEL,Q457_E462del				MISSENSE,D32N	CNV loss	CNV loss																								CNV gain
TCGA-D1-A17N	Alive	46	0	Endometrioid adenocarcinoma, NOS	8380/3	no	Pharmaceutical Therapy, NOS		FRAMESHIFT,R41Dfs*13			PROTEINDEL,Q457_E458del				MISSENSE,G34R
C3L-01664	Alive	0	0	Endometrioid adenocarcinoma, NOS	8380/3	0	0		FRAMESHIFT,T319*			PROTEINDEL,F456_Q457del			CNV gain					FRAMESHIFT,K73Rfs*129																	FRAMESHIFT,P1681Qfs*20												CNV gain
TCGA-EY-A1GH	Alive	70	0	Endometrioid adenocarcinoma, NOS	8380/3	no	Pharmaceutical Therapy, NOS		CNV gain|FRAMESHIFT,T319*			PROTEINDEL,N453_E458del												CNV gain		CNV gain							CNV gain		NONSENSE,W892*	CNV gain						CNV gain|FRAMESHIFT,L763Hfs*4				CNV gain
C3L-02403	Alive	0	0	Endometrioid adenocarcinoma, NOS	8380/3	0	0		NONSENSE,W274*	CNV loss		PROTEINDEL,K438_Y452del			CNV gain																																	NONSENSE,Y1828*	CNV gain
TCGA-A5-A0GE	Alive	38	0	Endometrioid adenocarcinoma, NOS	8380/3	no	Pharmaceutical Therapy, NOS		CNV gain|FRAMESHIFT,T319Nfs*6			PROTEINDEL,L449_K459del	CNV gain		CNV gain				CNV gain	CNV gain																						CNV gain		CNV gain					CNV gain
TCGA-B5-A11Q	Alive	64	0	Endometrioid adenocarcinoma, NOS	8380/3	yes	Pharmaceutical Therapy, NOS		FRAMESHIFT,L23Sfs*2			PROTEINDEL,K459_R472del			CNV gain							CNV loss						CNV loss																	CNV loss				CNV gain
TCGA-B5-A11U	Alive	74	0	Endometrioid adenocarcinoma, NOS	8380/3	no	Pharmaceutical Therapy, NOS		FRAMESHIFT,N323Mfs*21				FRAMESHIFT,P2931Hfs*12			MISSENSE,T41I						MISSENSE,A4009T						PROTEINDEL,G2695del				FRAMESHIFT,G659Vfs*41			MISSENSE,R1912C	FRAMESHIFT,K39Rfs*17	MISSENSE,D542N
TCGA-DI-A1C3	Alive	38	0	Endometrioid adenocarcinoma, NOS	8380/3	no	Pharmaceutical Therapy, NOS		FRAMESHIFT,P213Lfs*8				CNV gain|FRAMESHIFT,A4452Efs*67			MISSENSE,S37C			CNV gain																									CNV gain
TCGA-EY-A548	Alive	83	0	Endometrioid adenocarcinoma, NOS	8380/3	no	Pharmaceutical Therapy, NOS		FRAMESHIFT,K267Rfs*9				FRAMESHIFT,V1670Sfs*52				FRAMESHIFT,T204Qfs*18		MISSENSE,G12D					FRAMESHIFT,F4496Lfs*21								FRAMESHIFT,G659Vfs*41		MISSENSE,S226P								MISSENSE,E219G						MISSENSE,R672C
C3N-01848	Alive	0	0	Endometrioid adenocarcinoma, NOS	8380/3	0	0		FRAMESHIFT,C250Wfs*2				NONSENSE,Q3954*				FRAMESHIFT,I257Lfs*6										MISSENSE,Q31R						MISSENSE,G1111R			MISSENSE,A1363T			MISSENSE,E1418D
C3L-01256	Alive	0	0	Endometrioid adenocarcinoma, NOS	8380/3	0	0		FRAMESHIFT,N329Kfs*14				NONSENSE,W268*
TCGA-BG-A0VW	Alive	77	0	Endometrioid adenocarcinoma, NOS	8380/3	no	Pharmaceutical Therapy, NOS		FRAMESHIFT,K267Rfs*9				MISSENSE,A262T				CNV loss	CNV loss	MISSENSE,G12D	MISSENSE,P672S		MISSENSE,D582N											MISSENSE,P2811L	MISSENSE,N1459S			FRAMESHIFT,P1681Qfs*20	MISSENSE,V298L					MISSENSE,A2779V		MISSENSE,H3449P		MISSENSE,P201S
C3L-02412	Alive	0	0	Endometrioid adenocarcinoma, NOS	8380/3	0	0		CNV gain|FRAMESHIFT,N48Kfs*6						SPLICE,X2756_splice	MISSENSE,S45P																										CNV gain
TCGA-AX-A3GB	Alive	73	0	Endometrioid adenocarcinoma, NOS	8380/3	no	Radiation Therapy, NOS		FRAMESHIFT,T321Qfs*23							MISSENSE,D32V			MISSENSE,G12D								MISSENSE,L528H
TCGA-BG-A0LW	Alive	47	0	Endometrioid adenocarcinoma, NOS	8380/3	no	Radiation Therapy, NOS		FRAMESHIFT,L146Ffs*34							MISSENSE,S37C											MISSENSE,R521C																						MISSENSE,V531L
TCGA-AX-A1CK	Alive	58	0	Endometrioid adenocarcinoma, NOS	8380/3	no	Radiation Therapy, NOS		FRAMESHIFT,E373Lfs*42						CNV gain	MISSENSE,S33C																		NONSENSE,R1163*	CNV loss											CNV gain	CNV loss		CNV gain
C3N-01267	Alive	0	0	Endometrioid adenocarcinoma, NOS	8380/3	0	0		CNV gain|NONSENSE,Y27*			CNV gain				MISSENSE,S33C								CNV gain					CNV gain				CNV gain			CNV gain			MISSENSE,A1908P			CNV gain	CNV gain					MISSENSE,S801P
C3L-00949	Alive	0	0	Endometrioid adenocarcinoma, NOS	8380/3	0	0		FRAMESHIFT,K267Rfs*30						CNV gain	PROTEINDEL,S45del																								MISSENSE,G4249D									CNV gain
C3N-00386	Alive	0	0	Endometrioid adenocarcinoma, NOS	8380/3	0	0		CNV gain|FRAMESHIFT,L140Qfs*36				CNV gain			MISSENSE,D32Y			CNV gain	CNV gain																						CNV gain		CNV gain		MISSENSE,R4725G
C3L-02746	Alive	0	0	Endometrioid adenocarcinoma, NOS	8380/3	0	0		CNV gain|FRAMESHIFT,M198Rfs*42								SPLICE,X613_splice		MISSENSE,G12V																							CNV gain
C3L-01252	Alive	0	0	Endometrioid adenocarcinoma, NOS	8380/3	0	0		FRAMESHIFT,K267Rfs*9										MISSENSE,G12C		MISSENSE,R505C		MISSENSE,G2196S						MISSENSE,R1031Q							MISSENSE,R2200G									MISSENSE,H2998R
C3L-01249	Alive	0	0	Endometrioid adenocarcinoma, NOS	8380/3	0	0		FRAMESHIFT,D51*										MISSENSE,G12V															MISSENSE,N1459S														FRAMESHIFT,G1411Wfs*10
C3L-01312	Alive	0	0	Endometrioid adenocarcinoma, NOS	8380/3	0	0		CNV gain|NONSENSE,R233*										MISSENSE,G13D																							CNV gain
C3N-00860	Alive	0	0	Endometrioid adenocarcinoma, NOS	8380/3	0	0		FRAMESHIFT,N323Kfs*2															MISSENSE,S2586Y								FRAMESHIFT,L311Pfs*109
C3L-01248	Alive	0	0	Endometrioid adenocarcinoma, NOS	8380/3	0	0		FRAMESHIFT,C296*																																NONSENSE,C1718*
C3L-02468	Alive	0	0	Endometrioid adenocarcinoma, NOS	8380/3	0	0		SPLICE,X267_splice
TCGA-AX-A0J0	Alive	47	0	Endometrioid adenocarcinoma, NOS	8380/3	no	Pharmaceutical Therapy, NOS		MISSENSE,M270T	FRAMESHIFT,S995Ifs*12	MISSENSE,T1025S	NONSENSE,R461*	MISSENSE,F5125L	NONSENSE,S4507*	NONSENSE,R2231*	MISSENSE,M553V	NONSENSE,E112*	MISSENSE,G1904S	MISSENSE,K176Q	MISSENSE,D141E	MISSENSE,E248D	MISSENSE,S4184T	NONSENSE,R2846*	MISSENSE,D355Y	NONSENSE,E4514*	NONSENSE,S1879*	MISSENSE,E79D	MISSENSE,F2140C	MISSENSE,S766L	FRAMESHIFT,S367Ffs*5	NONSENSE,E1192*		MISSENSE,N48H	NONSENSE,G677*	MISSENSE,R1536I	NONSENSE,E2661*	MISSENSE,R21C			NONSENSE,E326*	NONSENSE,E1024*	MISSENSE,N549H	NONSENSE,R1920*	MISSENSE,P286R	MISSENSE,S2690Y	CNV gain|NONSENSE,E537*	MISSENSE,S3396R	MISSENSE,T538P	MISSENSE,E1394D
TCGA-AP-A056	Alive	64	0	Endometrioid adenocarcinoma, NOS	8380/3	yes	Radiation Therapy, NOS		MISSENSE,R130Q	NONSENSE,Y592*	MISSENSE,Y1021C	NONSENSE,R348*	MISSENSE,D2996N	MISSENSE,Q9112R	SPLICE,X1239_splice	MISSENSE,D712N		MISSENSE,R1119Q	MISSENSE,G13D	MISSENSE,R1325I	NONSENSE,E369*	MISSENSE,F2752L	MISSENSE,D1485N	NONSENSE,E1240*	MISSENSE,F472C	MISSENSE,Q3871H	MISSENSE,S1052I	NONSENSE,E71*	NONSENSE,R1984*	MISSENSE,F251V	MISSENSE,L2735I			MISSENSE,S116L	NONSENSE,R2213*	MISSENSE,G1022V	MISSENSE,P714T	MISSENSE,R258H		NONSENSE,R2024*	MISSENSE,E1463K	NONSENSE,E636*	NONSENSE,R2204*	MISSENSE,L1235I	NONSENSE,R1151*	MISSENSE,D4380E	NONSENSE,K604*	MISSENSE,F1345C
TCGA-BK-A6W3	Alive	34	0	Endometrioid adenocarcinoma, NOS	8380/3	no	Pharmaceutical Therapy, NOS		MISSENSE,R130Q	NONSENSE,E1104*	MISSENSE,T1025A	NONSENSE,Y580*		FRAMESHIFT,E4822*	MISSENSE,D2136Y	MISSENSE,R587Q	NONSENSE,Q499*			MISSENSE,R559Q		NONSENSE,R3716*	MISSENSE,D467Y	MISSENSE,F3462C				NONSENSE,E2374*	NONSENSE,E1181*		NONSENSE,R2450*	MISSENSE,R330Q	MISSENSE,E1549K		NONSENSE,E863*		NONSENSE,R1266*				NONSENSE,E288*		MISSENSE,L1482I	MISSENSE,P286R	MISSENSE,P3665T	MISSENSE,R1958Q	MISSENSE,S417Y		NONSENSE,R719*
TCGA-EO-A22X	Alive	36	0	Endometrioid adenocarcinoma, NOS	8380/3	yes	Pharmaceutical Therapy, NOS		MISSENSE,D24G	NONSENSE,Y1027*	MISSENSE,R88Q	MISSENSE,Y76C	NONSENSE,R3707*	NONSENSE,S5467*	MISSENSE,Y294D		MISSENSE,R342C	NONSENSE,E1709*			MISSENSE,R278Q	MISSENSE,S4397L	NONSENSE,E1506*	MISSENSE,K3809T	NONSENSE,R2597*	MISSENSE,R4084C	MISSENSE,R483Q	MISSENSE,K2657N	MISSENSE,E1601D	MISSENSE,K691T	NONSENSE,E1583*		MISSENSE,E104K		SPLICE_REGION,I816=	NONSENSE,E195*	MISSENSE,S867L		FRAMESHIFT,G2234Rfs*19	MISSENSE,S925F	NONSENSE,G1866*		NONSENSE,R1114*	MISSENSE,F1985L		MISSENSE,K3921E	NONSENSE,R2318*		MISSENSE,E734K
TCGA-AX-A06F	Alive	59	0	Endometrioid adenocarcinoma, NOS	8380/3	no	Radiation Therapy, NOS		MISSENSE,R130Q	NONSENSE,R1989*	MISSENSE,R88Q	MISSENSE,W298R	MISSENSE,S4713N	MISSENSE,A6676D	NONSENSE,Y2717*		MISSENSE,P638H	MISSENSE,P2123S		MISSENSE,R1325I	NONSENSE,E273*	MISSENSE,V988I	MISSENSE,R172H	MISSENSE,R1290I	MISSENSE,A2088D	NONSENSE,G3863*		MISSENSE,R2719C	NONSENSE,R632*		NONSENSE,E247*	NONSENSE,E318*	MISSENSE,A618V	MISSENSE,P670S	NONSENSE,E1276*	CNV gain|NONSENSE,G1033*	SPLICE,X1566_splice	MISSENSE,A300V	MISSENSE,E2168D	MISSENSE,D3130N	NONSENSE,E351*	MISSENSE,T482I	MISSENSE,P2324H	NONSENSE,R1233*	NONSENSE,R862*	CNV gain|MISSENSE,R2291C	SPLICE,X637_splice	MISSENSE,V978M
C3N-03417	Alive	0	0	Endometrioid adenocarcinoma, NOS	8380/3	0	0		MISSENSE,I101S	NONSENSE,Y2076*	MISSENSE,N1044K	MISSENSE,G376R	CNV gain		CNV gain	MISSENSE,D32N			CNV gain	CNV gain|MISSENSE,R962H				CNV gain		CNV gain							CNV gain			CNV gain						CNV gain		CNV gain		CNV gain			CNV gain
TCGA-AP-A1E0	Alive	40	0	Endometrioid adenocarcinoma, NOS	8380/3	yes	Pharmaceutical Therapy, NOS		MISSENSE,R15K	NONSENSE,R1989*	MISSENSE,F667L		NONSENSE,R3982*	NONSENSE,E5523*	NONSENSE,E2668*	MISSENSE,T510P	MISSENSE,R415W	MISSENSE,E2677K			MISSENSE,R505C	MISSENSE,I1200S	MISSENSE,R3761I	MISSENSE,D1961Y	NONSENSE,E2190*	MISSENSE,P1530H	NONSENSE,E1464*			MISSENSE,E1033D	NONSENSE,E2641*		MISSENSE,N3028K	MISSENSE,R1163Q	MISSENSE,F2407C	MISSENSE,F3019L	MISSENSE,N1578T		NONSENSE,E1529*		NONSENSE,R1426*		NONSENSE,S142*	MISSENSE,S459F	NONSENSE,E1318*	MISSENSE,D4035Y	NONSENSE,E865*	MISSENSE,K1554Q
TCGA-BG-A0M4	Alive	60	0	Endometrioid adenocarcinoma, NOS	8380/3	yes	Pharmaceutical Therapy, NOS	CNV gain	MISSENSE,R130G	FRAMESHIFT,Q758Rfs*75	CNV gain|MISSENSE,E39G		FRAMESHIFT,N2517Ifs*26		CNV gain|MISSENSE,R1917G	CNV gain	NONSENSE,R448*					FRAMESHIFT,K487Nfs*3	MISSENSE,Q1193R	PROTEINDEL,E1097del			MISSENSE,S1409G	NONSENSE,R3047*		FRAMESHIFT,P430Rfs*2	CNV gain|FRAMESHIFT,Y628Tfs*3	CNV gain|FRAMESHIFT,G659Vfs*41		MISSENSE,N1459S	FRAMESHIFT,K2473Nfs*13					CNV gain						MISSENSE,G271R			CNV gain
TCGA-BG-A3EW	Alive	62	0	Endometrioid adenocarcinoma, NOS	8380/3	yes	Radiation Therapy, NOS		MISSENSE,R130G	FRAMESHIFT,P1326Rfs*155	MISSENSE,R88Q		FRAMESHIFT,E4650Sfs*16					FRAMESHIFT,G699Afs*125			MISSENSE,R505H		MISSENSE,T4334I										MISSENSE,E2735G	MISSENSE,N1459S			MISSENSE,P312H												MISSENSE,N912D
TCGA-AX-A1C4	Alive	52	0	Endometrioid adenocarcinoma, NOS	8380/3	yes	Radiation Therapy, NOS	CNV gain	CNV gain|MISSENSE,I101N	FRAMESHIFT,P1175Hfs*5	MISSENSE,C420R		NONSENSE,R2471*					FRAMESHIFT,E763Sfs*61						MISSENSE,P1316H			MISSENSE,G1604D			FRAMESHIFT,L431Vfs*22	CNV gain	CNV gain								CNV gain|MISSENSE,P300T		CNV gain|MISSENSE,C382R
TCGA-AX-A1CE	Alive	60	0	Endometrioid adenocarcinoma, NOS	8380/3	yes	Pharmaceutical Therapy, NOS		MISSENSE,A126S	NONSENSE,Q1614*	MISSENSE,P953S		MISSENSE,S971P	MISSENSE,S1068Y	MISSENSE,A776V	MISSENSE,R124C	MISSENSE,H573Y	MISSENSE,Q1075E	FRAMESHIFT,I171Nfs*14	MISSENSE,A1165V		NONSENSE,C3868*	FRAMESHIFT,S2539Lfs*4	MISSENSE,P3666S	FRAMESHIFT,V1878Cfs*8	SPLICE,X470_splice	NONSENSE,R483*	NONSENSE,R2849*	MISSENSE,Y2221C	FRAMESHIFT,I143Dfs*9	NONSENSE,R1362*		MISSENSE,A1545V	MISSENSE,A38T	MISSENSE,K675N	MISSENSE,E1940G	MISSENSE,Q938H		MISSENSE,R2484H	NONSENSE,E2137*	MISSENSE,S305N	SPLICE,X558_splice	FRAMESHIFT,N177Ifs*8	MISSENSE,P916L	FRAMESHIFT,S1220Vfs*2	NONSENSE,E4850*	FRAMESHIFT,T3033Nfs*11	MISSENSE,A787V	MISSENSE,I683V
TCGA-BK-A0C9	Alive	57	0	Endometrioid adenocarcinoma, NOS	8380/3	no	Pharmaceutical Therapy, NOS		CNV gain|MISSENSE,G127R	FRAMESHIFT,S2104Pfs*31	MISSENSE,E542Q			MISSENSE,S10087F	CNV gain|MISSENSE,T54M		NONSENSE,Y197*	MISSENSE,P33H			MISSENSE,R689W		MISSENSE,T1895I	CNV gain		CNV gain				FRAMESHIFT,L431Vfs*22	FRAMESHIFT,N78Ifs*7		CNV gain		MISSENSE,I902M	CNV gain				FRAMESHIFT,W719Gfs*17		CNV gain				CNV gain			CNV gain
TCGA-D1-A1NZ	Alive	60	0	Endometrioid adenocarcinoma, NOS	8380/3	no	Radiation Therapy, NOS		MISSENSE,P38S	NONSENSE,R1276*	MISSENSE,E542A				FRAMESHIFT,T3660Hfs*41		MISSENSE,R377H	FRAMESHIFT,T1651Afs*10		MISSENSE,R1098C		MISSENSE,P813T		FRAMESHIFT,F4496Lfs*21				FRAMESHIFT,K2811Sfs*46		FRAMESHIFT,K860Nfs*16		FRAMESHIFT,G659Vfs*41	MISSENSE,R461W				MISSENSE,G1097R										MISSENSE,Q2506R
TCGA-AX-A05T	Alive	82	0	Endometrioid adenocarcinoma, NOS	8380/3	no	Radiation Therapy, NOS		CNV gain|PROTEINDEL,I33del	FRAMESHIFT,G1015Wfs*25	MISSENSE,H1047R					MISSENSE,S33F	FRAMESHIFT,I257Kfs*11			MISSENSE,H1138P																						CNV gain
TCGA-A5-A0GM	Alive	53	0	Endometrioid adenocarcinoma, NOS	8380/3	no	Pharmaceutical Therapy, NOS		MISSENSE,R130G	FRAMESHIFT,M737Ifs*6	MISSENSE,E542K					MISSENSE,S37F	NONSENSE,Q186*										MISSENSE,R1138G
TCGA-BS-A0VI	Alive	58	0	Endometrioid adenocarcinoma, NOS	8380/3	no	Radiation Therapy, NOS		MISSENSE,R130G	FRAMESHIFT,K1072Nfs*21	MISSENSE,R88Q					MISSENSE,T41I	FRAMESHIFT,T204Nfs*26																					MISSENSE,D552N	NONSENSE,R921*			MISSENSE,S252W							MISSENSE,T1191M
C3N-02302	Alive	0	0	Endometrioid adenocarcinoma, NOS	8380/3	0	0		MISSENSE,C71R	FRAMESHIFT,T2252Yfs*26	MISSENSE,C420R					MISSENSE,T41A				MISSENSE,R1149Q																						MISSENSE,S252W
TCGA-5S-A9Q8	Alive	51	0	Endometrioid adenocarcinoma, NOS	8380/3	yes	Pharmaceutical Therapy, NOS		PROTEINDEL,K237_F241del	FRAMESHIFT,E1075Nfs*18	MISSENSE,R38C					MISSENSE,D32Y					MISSENSE,R479Q								FRAMESHIFT,M1531Nfs*4
TCGA-BS-A0V6	Alive	55	0	Endometrioid adenocarcinoma, NOS	8380/3	no	Pharmaceutical Therapy, NOS		MISSENSE,C136F	FRAMESHIFT,E2255Gfs*10	MISSENSE,K111E						NONSENSE,C528*
TCGA-AP-A0LP	Alive	76	0	Endometrioid adenocarcinoma, NOS	8380/3	yes	Radiation Therapy, NOS		MISSENSE,R130G	FRAMESHIFT,D1850Gfs*4	MISSENSE,R93Q						MISSENSE,R377H																				FRAMESHIFT,P1681Qfs*20					MISSENSE,S252W						NONSENSE,G2398*
C3L-01355	Alive	0	0	Endometrioid adenocarcinoma, NOS	8380/3	0	0		MISSENSE,N48S	FRAMESHIFT,N1070Kfs*23	MISSENSE,E545K						MISSENSE,R448Q																									MISSENSE,N549K						MISSENSE,R1443C
TCGA-BG-A0VZ	Alive	58	0	Endometrioid adenocarcinoma, NOS	8380/3	yes	Pharmaceutical Therapy, NOS		MISSENSE,R130Q	FRAMESHIFT,F2141Sfs*59	MISSENSE,K111N							NONSENSE,Q1838*	MISSENSE,G12A																MISSENSE,A2604V
TCGA-B5-A0K2	Alive	54	0	Endometrioid adenocarcinoma, NOS	8380/3	no	Radiation Therapy, NOS		CNV loss|MISSENSE,R130Q	FRAMESHIFT,M1634*	MISSENSE,C378R							FRAMESHIFT,G699Afs*125										FRAMESHIFT,S2812Vfs*3																		MISSENSE,A1953T
C3N-00388	Alive	0	0	Endometrioid adenocarcinoma, NOS	8380/3	0	0		MISSENSE,T78S	FRAMESHIFT,Q372Sfs*19	MISSENSE,R88Q								MISSENSE,G13D			FRAMESHIFT,D157Ifs*3							FRAMESHIFT,V1486*												FRAMESHIFT,F141Lfs*12
C3L-02392	Alive	0	0	Endometrioid adenocarcinoma, NOS	8380/3	0	0		MISSENSE,R130G	FRAMESHIFT,D1698*	MISSENSE,K111E								MISSENSE,G13D
TCGA-B5-A11M	Alive	43	0	Endometrioid adenocarcinoma, NOS	8380/3	no	Radiation Therapy, NOS		MISSENSE,G165R	FRAMESHIFT,K1811Sfs*4	MISSENSE,G1049R								MISSENSE,G12D
C3L-02357	Alive	0	0	Endometrioid adenocarcinoma, NOS	8380/3	0	0		MISSENSE,R130G	FRAMESHIFT,Y1233Lfs*11	MISSENSE,H1047R				CNV gain		CNV loss	CNV loss																															CNV gain
TCGA-AX-A06J	Alive	71	0	Endometrioid adenocarcinoma, NOS	8380/3	yes	Radiation Therapy, NOS		CNV gain|MISSENSE,I28N	FRAMESHIFT,N1229Rfs*7	MISSENSE,C378F				CNV gain																											CNV gain
TCGA-AX-A0J1	Alive	80	0	Endometrioid adenocarcinoma, NOS	8380/3	no	Pharmaceutical Therapy, NOS		MISSENSE,R130Q	FRAMESHIFT,M1634Hfs*14		FRAMESHIFT,D578Pfs*23	FRAMESHIFT,R755Gfs*175	MISSENSE,M13360I	MISSENSE,A2485T	MISSENSE,R710H	FRAMESHIFT,T204Qfs*18	MISSENSE,A2853T		NONSENSE,R1340*			MISSENSE,F1118L		NONSENSE,R3665*	MISSENSE,P372S	MISSENSE,A1736T	NONSENSE,R2993*		SPLICE,X69_splice	MISSENSE,A1540T	FRAMESHIFT,G659Vfs*41	MISSENSE,R1750C	MISSENSE,V11I	FRAMESHIFT,N1121*	MISSENSE,R3758C		MISSENSE,A164V		MISSENSE,V1950I	MISSENSE,A914V	MISSENSE,L560F	MISSENSE,P750S	MISSENSE,A465V	MISSENSE,G2610D	MISSENSE,A4238T	FRAMESHIFT,K1691Nfs*15
C3N-01219	Alive	0	0	Endometrioid adenocarcinoma, NOS	8380/3	0	0		MISSENSE,R130G	FRAMESHIFT,G276Efs*87		FRAMESHIFT,G588Vfs*7	FRAMESHIFT,H77Qfs*53	MISSENSE,L238I						PROTEINDEL,K127del					MISSENSE,R4252W					FRAMESHIFT,K860Nfs*16				MISSENSE,D1420N					FRAMESHIFT,A2363Gfs*22	MISSENSE,V4513M	MISSENSE,R2079Q	FRAMESHIFT,L763Hfs*4			FRAMESHIFT,Q554Sfs*13
TCGA-AX-A3G9	Alive	63	0	Endometrioid adenocarcinoma, NOS	8380/3	yes	Radiation Therapy, NOS		MISSENSE,R130G	FRAMESHIFT,D1850Tfs*33		FRAMESHIFT,R574Kfs*27	MISSENSE,R1312H											FRAMESHIFT,N2842Kfs*2			SPLICE,X68_splice	PROTEINDEL,E1996del	FRAMESHIFT,M1531Cfs*43	FRAMESHIFT,K860Nfs*16		FRAMESHIFT,G659Vfs*41	FRAMESHIFT,N112Mfs*5																NONSENSE,E1355*
C3N-00866	Alive	0	0	Endometrioid adenocarcinoma, NOS	8380/3	0	0		MISSENSE,H61L	NONSENSE,S607*		FRAMESHIFT,K379Nfs*2			CNV gain	PROTEINDEL,S45del	NONSENSE,R654*								NONSENSE,R937*		MISSENSE,E1780K											MISSENSE,R183W											CNV gain|MISSENSE,R380W
C3N-01830	Alive	0	0	Endometrioid adenocarcinoma, NOS	8380/3	0	0		MISSENSE,R130G	NONSENSE,Q425*		SPLICE,X582_splice				MISSENSE,G34R													FRAMESHIFT,S2687Vfs*74
TCGA-D1-A17C	Alive	78	0	Endometrioid adenocarcinoma, NOS	8380/3	no	Radiation Therapy, NOS		MISSENSE,R130G	FRAMESHIFT,A1264Efs*21		FRAMESHIFT,I559Afs*9				MISSENSE,S33F																		MISSENSE,N1459S
TCGA-D1-A0ZS	Alive	54	0	Endometrioid adenocarcinoma, NOS	8380/3	yes	Radiation Therapy, NOS		MISSENSE,G165R	FRAMESHIFT,Q2209Sfs*22		SPLICE,X582_splice						NONSENSE,R372*	MISSENSE,G13D	MISSENSE,R962H										FRAMESHIFT,K860Nfs*16		MISSENSE,H183R							MISSENSE,A2047S							MISSENSE,I1388S
TCGA-EY-A1GK	Alive	74	0	Endometrioid adenocarcinoma, NOS	8380/3	yes	Radiation Therapy, NOS		MISSENSE,R130G	FRAMESHIFT,P1115Qfs*46		PROTEINDEL,D464_Y467del	MISSENSE,S4849G				CNV loss	CNV loss		FRAMESHIFT,K73Rfs*129						MISSENSE,I2251M	MISSENSE,A826V			FRAMESHIFT,S367Lfs*10					FRAMESHIFT,N1121Mfs*9				FRAMESHIFT,A843Gfs*12					MISSENSE,T906I					MISSENSE,S1258N
C3N-02978	Alive	0	0	Endometrioid adenocarcinoma, NOS	8380/3	0	0		MISSENSE,I101S	FRAMESHIFT,T294Pfs*69		PROTEINDEL,I381del		MISSENSE,S1580T	NONSENSE,R3127*		CNV loss	CNV loss					MISSENSE,A2397V														MISSENSE,T1225M								FRAMESHIFT,S774Vfs*12
TCGA-BG-A0MG	Alive	73	0	Endometrioid adenocarcinoma, NOS	8380/3	no	Radiation Therapy, NOS		CNV gain|MISSENSE,K342N	NONSENSE,Y1324*		PROTEINDEL,R465_Y467del	CNV gain		MISSENSE,R1158H	MISSENSE,S37F			CNV gain	CNV gain|MISSENSE,R962H			MISSENSE,V3781I		NONSENSE,Y2883*																	CNV gain		CNV gain
TCGA-D1-A16Q	Alive	54	0	Endometrioid adenocarcinoma, NOS	8380/3	yes	Pharmaceutical Therapy, NOS		MISSENSE,R130G	NONSENSE,Q1331*	CNV loss	PROTEINDEL,G446_E451del				MISSENSE,S37F	NONSENSE,R448*
C3L-02121	Alive	0	0	Endometrioid adenocarcinoma, NOS	8380/3	0	0		CNV gain|MISSENSE,D24H	NONSENSE,R1989*		PROTEININS,N453du				MISSENSE,G34E																										CNV gain
ER-ADIN	Alive	0	0	Endometrioid adenocarcinoma, NOS	8380/3	0	0		MISSENSE,R130G	FRAMESHIFT,N820Kfs*13		MISSENSE,D560Y							MISSENSE,G12D
C3N-02979	Alive	0	0	Endometrioid adenocarcinoma, NOS	8380/3	0	0		CNV gain|MISSENSE,R130Q	FRAMESHIFT,P1468Lfs*13			CNV gain|FRAMESHIFT,P2354Lfs*30	CNV gain|MISSENSE,T5904I	MISSENSE,Y1022H				CNV gain	CNV gain			MISSENSE,V1845M	CNV gain				FRAMESHIFT,K2811Sfs*46	FRAMESHIFT,G1126Dfs*15	FRAMESHIFT,K860Nfs*16			CNV gain|MISSENSE,R3299H			CNV gain		CNV gain	MISSENSE,R1172W	MISSENSE,F5034V		CNV gain|MISSENSE,K659E		CNV gain		PROTEINDEL,R625del	MISSENSE,H1350R
C3N-02976	Alive	0	0	Endometrioid adenocarcinoma, NOS	8380/3	0	0		MISSENSE,R130Q	FRAMESHIFT,K1072Nfs*21			FRAMESHIFT,K3140Rfs*2	MISSENSE,Y13568H				FRAMESHIFT,A3407Lfs*78				FRAMESHIFT,G>-			FRAMESHIFT,F3952Lfs*31							FRAMESHIFT,G659Vfs*41	MISSENSE,F779L						MISSENSE,G1147D		PROTEINDEL,N237del
TCGA-BG-A220	Alive	69	0	Endometrioid adenocarcinoma, NOS	8380/3	yes	Radiation Therapy, NOS		MISSENSE,R308C	FRAMESHIFT,D1850Tfs*33			FRAMESHIFT,P2354Lfs*30						MISSENSE,G12V						FRAMESHIFT,P1877Lfs*20		MISSENSE,I190V	MISSENSE,G301S				FRAMESHIFT,G659Vfs*41					FRAMESHIFT,P1681Qfs*20												MISSENSE,S813F
C3L-00942	Alive	0	0	Endometrioid adenocarcinoma, NOS	8380/3	0	0		MISSENSE,A126S	FRAMESHIFT,V1561Hfs*8			MISSENSE,E5425K						MISSENSE,G12V							MISSENSE,G2179E	MISSENSE,Q308P		FRAMESHIFT,N275Ifs*15			MISSENSE,A393T		MISSENSE,N1459S
C3L-03589	Alive	0	0	Endometrioid adenocarcinoma, NOS	8380/3	0	0		CNV gain|MISSENSE,R130Q	FRAMESHIFT,R235Efs*165				MISSENSE,A2753T	MISSENSE,G1195R			FRAMESHIFT,S1649Hfs*11	MISSENSE,G12V	NONSENSE,R1340*		MISSENSE,G937D						MISSENSE,C1286G				FRAMESHIFT,G659Vfs*41				MISSENSE,A1396T					MISSENSE,S540G	CNV gain						MISSENSE,P2094L
TCGA-BS-A0V4	Alive	56	0	Endometrioid adenocarcinoma, NOS	8380/3	no	Pharmaceutical Therapy, NOS		MISSENSE,R130G	FRAMESHIFT,P1423Rfs*19					MISSENSE,G2818E		FRAMESHIFT,T204Nfs*26		MISSENSE,G12V										FRAMESHIFT,M1531Cfs*43			FRAMESHIFT,G659Vfs*41					FRAMESHIFT,P1681Qfs*20
C3N-00377	Alive	0	0	Endometrioid adenocarcinoma, NOS	8380/3	0	0		MISSENSE,R130G	FRAMESHIFT,F2141Lfs*9					MISSENSE,K2685N		FRAMESHIFT,Q186Pfs*5				MISSENSE,R479Q												MISSENSE,H3065Q									MISSENSE,R664W
C3N-00872	Alive	0	0	Endometrioid adenocarcinoma, NOS	8380/3	0	0		MISSENSE,A126T	NONSENSE,R750*					MISSENSE,E8Q												MISSENSE,D23Y					MISSENSE,P229L										MISSENSE,S252W
C3N-00847	Alive	0	0	Endometrioid adenocarcinoma, NOS	8380/3	0	0		MISSENSE,R130L	FRAMESHIFT,G248Afs*148						PROTEINDEL,D32_S33delinsA	NONSENSE,Y523*
C3L-00008	Alive	0	0	Endometrioid adenocarcinoma, NOS	8380/3	0	0		MISSENSE,G127R	FRAMESHIFT,D1850Tfs*33									MISSENSE,G13D										FRAMESHIFT,M1531Cfs*43							FRAMESHIFT,T1942Nfs*2												MISSENSE,G1936V
C3L-00770	Alive	0	0	Endometrioid adenocarcinoma, NOS	8380/3	0	0		MISSENSE,F56C	MISSENSE,E2255K	MISSENSE,N1044K	NONSENSE,Y580*	MISSENSE,F2877L	MISSENSE,N6890H		MISSENSE,R90Q						NONSENSE,R417*				MISSENSE,L613I		NONSENSE,R1618*		MISSENSE,F366C					MISSENSE,E1710K				MISSENSE,R1032H		NONSENSE,E2101*	MISSENSE,N549H	MISSENSE,S1861Y	MISSENSE,P286R				MISSENSE,T1274I
TCGA-AP-A1DV	Alive	59	0	Endometrioid adenocarcinoma, NOS	8380/3	yes	Radiation Therapy, NOS		MISSENSE,D92Y	MISSENSE,D1638Y	MISSENSE,T1025A		MISSENSE,Q4150H	NONSENSE,E7146*	MISSENSE,R2751I	MISSENSE,E101D	MISSENSE,R371H	MISSENSE,A3301T	MISSENSE,G12A	NONSENSE,E422*	MISSENSE,D300Y	NONSENSE,R3390*	MISSENSE,F2930S	NONSENSE,Q554*	MISSENSE,D2309N	MISSENSE,R1272M	MISSENSE,R815W	MISSENSE,R1205C	SPLICE,X1548_splice	MISSENSE,L968F	SPLICE,X464_splice		NONSENSE,R3080*	MISSENSE,D1627N	MISSENSE,T1286A	NONSENSE,R3294*	MISSENSE,R1355Q		MISSENSE,V472A	NONSENSE,R3406*	MISSENSE,R1739Q	MISSENSE,T454M	NONSENSE,R232*	MISSENSE,S297F	MISSENSE,R2064C	NONSENSE,G4473*	NONSENSE,E1571*	MISSENSE,R672H	MISSENSE,A103T
TCGA-D1-A15W	Alive	58	0	Endometrioid adenocarcinoma, NOS	8380/3	yes	Radiation Therapy, NOS		MISSENSE,R130G	CNV loss|PROTEINDEL,L2009del		PROTEINALTERING,K567_L570del			MISSENSE,P840S		FRAMESHIFT,T204Nfs*26		MISSENSE,G12V
TCGA-EY-A1GF	Alive	75	0	Endometrioid adenocarcinoma, NOS	8380/3	no	Radiation Therapy, NOS		MISSENSE,L320S	MISSENSE,M1154T			MISSENSE,G5181W		MISSENSE,D195N															FRAMESHIFT,K860Nfs*16		FRAMESHIFT,S262Qfs*157		MISSENSE,N1459S													MISSENSE,P2519H
TCGA-EO-A22Y	Alive	68	0	Endometrioid adenocarcinoma, NOS	8380/3	no	Pharmaceutical Therapy, NOS		CNV gain|MISSENSE,P95L	MISSENSE,A2235P	CNV gain			CNV gain|MISSENSE,Q12242K	CNV gain	CNV gain				MISSENSE,S838F				CNV gain									CNV gain		CNV gain	CNV gain		CNV gain				CNV gain					CNV gain		CNV gain
C3N-01880	Alive	0	0	Endometrioid adenocarcinoma, NOS	8380/3	0	0		MISSENSE,N31I		FRAMESHIFT,N1068Kfs*5						FRAMESHIFT,K365Nfs*2																						MISSENSE,R2395Q				FRAMESHIFT,P1594Afs*38
C3L-01311	Alive	0	0	Endometrioid adenocarcinoma, NOS	8380/3	0	0		MISSENSE,I253N		MISSENSE,R88Q	NONSENSE,E345*	NONSENSE,E4913*	MISSENSE,E255K	NONSENSE,R2231*	MISSENSE,G34E	MISSENSE,R339Q				MISSENSE,Y545D	MISSENSE,A1503V	MISSENSE,F2364C	MISSENSE,F136V	NONSENSE,R191*	MISSENSE,F3968C				MISSENSE,P861T	NONSENSE,R2450*			MISSENSE,D1536N		MISSENSE,R950Q	FRAMESHIFT,P1416Afs*32				NONSENSE,R250*		NONSENSE,E287*	MISSENSE,P286R		MISSENSE,T3311P			NONSENSE,E208*
TCGA-B5-A11F	Alive	55	0	Endometrioid adenocarcinoma, NOS	8380/3	yes	Radiation Therapy, NOS		CNV gain|MISSENSE,F241S		MISSENSE,M1043I	SPLICE,X579_splice				MISSENSE,G34R																										CNV gain
C3N-00328	Alive	0	0	Endometrioid adenocarcinoma, NOS	8380/3	0	0		MISSENSE,D92N		MISSENSE,E542K	MISSENSE,Y657C		NONSENSE,E1117*	NONSENSE,E1987*			NONSENSE,E1888*	MISSENSE,G12D	MISSENSE,E1081K	MISSENSE,R465H	NONSENSE,Y1569*	MISSENSE,I2350T	NONSENSE,S708*	NONSENSE,E1360*	MISSENSE,Y750D	MISSENSE,R1148C	NONSENSE,W484*	MISSENSE,R2017W	MISSENSE,P72H	MISSENSE,L2639I	MISSENSE,V287I			NONSENSE,E2177*	NONSENSE,R3308*			MISSENSE,S1125P	MISSENSE,S1030Y	NONSENSE,E1702*	CNV gain	NONSENSE,S1545*	MISSENSE,P286R		NONSENSE,R4186*	MISSENSE,E919K	CNV gain|MISSENSE,R1169C	MISSENSE,K1178N
TCGA-BG-A0W2	Alive	57	0	Endometrioid adenocarcinoma, NOS	8380/3	no	Radiation Therapy, NOS		CNV gain|MISSENSE,R130G		MISSENSE,E545K		FRAMESHIFT,L725Tfs*2			MISSENSE,D32Y																										CNV gain
C3N-02637	Alive	0	0	Endometrioid adenocarcinoma, NOS	8380/3	0	0		MISSENSE,R130Q		MISSENSE,E81K		MISSENSE,R2922W	CNV gain|MISSENSE,R5771I	CNV gain|NONSENSE,L121*			MISSENSE,E593K			NONSENSE,R658*	MISSENSE,S3355L	MISSENSE,S1613L	CNV gain|NONSENSE,R4806*	MISSENSE,E3176K	SPLICE,X338_splice	MISSENSE,S1399A	MISSENSE,L1419I	NONSENSE,R2187*		SPLICE,X775_splice	MISSENSE,S495Y	CNV gain|MISSENSE,A1888V	MISSENSE,D417Y	MISSENSE,R1545H	CNV gain|MISSENSE,K1664T	MISSENSE,L1221M	CNV gain	MISSENSE,D2331G	SPLICE,X5096_splice	MISSENSE,F1780C	MISSENSE,S431L	MISSENSE,S2464Y	MISSENSE,P286R	MISSENSE,S1654Y	MISSENSE,D660Y	MISSENSE,E2020K		CNV gain|MISSENSE,R1225Q
TCGA-AJ-A3NG	Alive	83	0	Serous cystadenocarcinoma, NOS	8441/3	yes	Radiation Therapy, NOS		MISSENSE,R130G		MISSENSE,H1047R		MISSENSE,G5075V	MISSENSE,P12133T	CNV gain									CNV gain									CNV gain			CNV gain													CNV gain
C3L-00143	Alive	0	0	Endometrioid adenocarcinoma, NOS	8380/3	0	0		MISSENSE,R130G		MISSENSE,R115L		MISSENSE,P2343L						MISSENSE,G12V					MISSENSE,R1986Q								FRAMESHIFT,G659Vfs*41								MISSENSE,V1195A								FRAMESHIFT,I1084Sfs*15
TCGA-BS-A0V7	Alive	48	0	Endometrioid adenocarcinoma, NOS	8380/3	no	Pharmaceutical Therapy, NOS		CNV gain|MISSENSE,A34V		MISSENSE,N345K		CNV gain	MISSENSE,T3015I		MISSENSE,S37A			CNV gain|MISSENSE,G12D	CNV gain						CNV gain																CNV gain				CNV gain
C3N-00333	Alive	0	0	Endometrioid adenocarcinoma, NOS	8380/3	0	0		MISSENSE,P96S		MISSENSE,I112F				CNV gain	MISSENSE,S37A	CNV loss	CNV loss	MISSENSE,G13D					CNV gain									CNV gain			CNV gain		MISSENSE,S256F										CNV gain	CNV gain
C3N-00379	Alive	0	0	Endometrioid adenocarcinoma, NOS	8380/3	0	0		CNV gain|MISSENSE,R130G		PROTEINDEL,E110del					MISSENSE,G34V			MISSENSE,G12D																							CNV gain
C3N-01526	Alive	0	0	Endometrioid adenocarcinoma, NOS	8380/3	0	0		MISSENSE,R130G		MISSENSE,Q546P					MISSENSE,S37F
TCGA-AP-A0LV	Alive	39	0	Endometrioid adenocarcinoma, NOS	8380/3	no	Radiation Therapy, NOS		MISSENSE,R130G		MISSENSE,E545K					MISSENSE,D32G
C3N-00337	Alive	0	0	Endometrioid adenocarcinoma, NOS	8380/3	0	0		CNV gain|MISSENSE,R130G		CNV gain|PROTEINDEL,E103_V105del		CNV gain	CNV gain	CNV gain	CNV gain			CNV gain|MISSENSE,Q61H	CNV gain|MISSENSE,N1331S				CNV gain		CNV gain							CNV gain	MISSENSE,N1459S		CNV gain		CNV gain|MISSENSE,R183W				CNV gain		CNV gain		CNV gain			CNV gain
C3N-00383	Alive	0	0	Endometrioid adenocarcinoma, NOS	8380/3	0	0		MISSENSE,R130G		MISSENSE,H1047R								MISSENSE,G12D															MISSENSE,A854T				MISSENSE,R183W
TCGA-D1-A17L	Alive	81	0	Endometrioid adenocarcinoma, NOS	8380/3	no	Pharmaceutical Therapy, NOS		MISSENSE,R130G		MISSENSE,E545G																																						MISSENSE,Q1069H
TCGA-AJ-A5DW	Alive	56	0	Endometrioid adenocarcinoma, NOS	8380/3	no	Pharmaceutical Therapy, NOS		MISSENSE,R130Q			NONSENSE,L449*	MISSENSE,L3931I	NONSENSE,E6729*	NONSENSE,E1046*		MISSENSE,H312N	NONSENSE,E3417*		MISSENSE,R1325I	NONSENSE,R658*		MISSENSE,A2527V	MISSENSE,V1990F	NONSENSE,K1897*	NONSENSE,E1461*	NONSENSE,R1467*	NONSENSE,R250*		MISSENSE,E791K			MISSENSE,G1938R	MISSENSE,S1667L		NONSENSE,R3308*	MISSENSE,S501Y			MISSENSE,G248R	MISSENSE,R1128I		NONSENSE,S1545*	MISSENSE,R793C	MISSENSE,R608Q	NONSENSE,E4051*	MISSENSE,E1110D
C3N-02030	Alive	0	0	Endometrioid adenocarcinoma, NOS	8380/3	0	0		CNV gain|MISSENSE,R130G			FRAMESHIFT,K575Rfs*6	MISSENSE,S1976L		CNV gain	MISSENSE,S37Y					FRAMESHIFT,R223Pfs*32						MISSENSE,A1279V									FRAMESHIFT,L2006Tfs*8						CNV gain|MISSENSE,S252W							CNV gain
TCGA-B5-A11V	Alive	64	0	Endometrioid adenocarcinoma, NOS	8380/3	no	Pharmaceutical Therapy, NOS		MISSENSE,R130L			FRAMESHIFT,Q579Vfs*19	CNV gain		CNV gain	MISSENSE,S37A			CNV gain	CNV gain							MISSENSE,D23Y																	CNV gain				CNV gain	CNV gain
TCGA-A5-A0G9	Alive	79	0	Endometrioid adenocarcinoma, NOS	8380/3	no	Pharmaceutical Therapy, NOS		MISSENSE,R130L			NONSENSE,R642*										MISSENSE,A3198V		FRAMESHIFT,N652Tfs*19						MISSENSE,N92D		FRAMESHIFT,G659Vfs*41																MISSENSE,A259T
TCGA-D1-A101	Alive	60	0	Endometrioid adenocarcinoma, NOS	8380/3	no	Radiation Therapy, NOS		PROTEINDEL,V255del			MISSENSE,R514C		FRAMESHIFT,Q4999Rfs*8				NONSENSE,R1439*	MISSENSE,G12D		MISSENSE,G423V	MISSENSE,P1468L			NONSENSE,Q3684*		PROTEINDEL,Q2115del																		MISSENSE,R1478C		FRAMESHIFT,R645Efs*15
C3L-01672	Alive	0	0	Endometrioid adenocarcinoma, NOS	8380/3	0	0		CNV loss|MISSENSE,G129E			PROTEINDEL,N453_E458del			CNV gain|MISSENSE,G212D																																		CNV gain
TCGA-B5-A11Z	Alive	61	0	Endometrioid adenocarcinoma, NOS	8380/3	no	Radiation Therapy, NOS		MISSENSE,R130G			PROTEINALTERING,Q572delinsRR				MISSENSE,T41A	FRAMESHIFT,Q186Pfs*5			MISSENSE,P891T
C3N-01008	Alive	0	0	Endometrioid adenocarcinoma, NOS	8380/3	0	0		MISSENSE,I32S			PROTEINDEL,R465_Y467del			CNV gain	MISSENSE,S45F			MISSENSE,A59T					CNV gain		CNV gain			NONSENSE,R1322*				CNV gain	MISSENSE,D169N		CNV gain						MISSENSE,S252W				CNV gain			CNV gain
TCGA-BG-A0MU	Alive	78	0	Endometrioid adenocarcinoma, NOS	8380/3	yes	Pharmaceutical Therapy, NOS		MISSENSE,R130G			PROTEINDEL,Q579_Y580delinsH				MISSENSE,G34R	CNV loss	CNV loss																MISSENSE,N1459S
C3N-00729	Alive	0	0	Endometrioid adenocarcinoma, NOS	8380/3	0	0		MISSENSE,P38S		CNV gain	PROTEINDEL,E462_R465del					CNV loss	CNV loss												CNV gain	CNV gain				CNV gain							CNV gain|MISSENSE,Y375C
TCGA-EY-A1GD	Alive	51	0	Endometrioid adenocarcinoma, NOS	8380/3	no	Pharmaceutical Therapy, NOS		MISSENSE,R74I							MISSENSE,T41A			MISSENSE,G12D			MISSENSE,R3877C		MISSENSE,S2638P	MISSENSE,E4432K			MISSENSE,L1419I													MISSENSE,E683D		NONSENSE,E268*	MISSENSE,V411L		MISSENSE,K576T	MISSENSE,E954D		MISSENSE,K1159N
C3L-00136	Alive	0	0	Endometrioid adenocarcinoma, NOS	8380/3	0	0		CNV gain|MISSENSE,R130G							MISSENSE,S33Y					FRAMESHIFT,R543Sfs*7			CNV gain|NONSENSE,R110*		CNV gain							CNV gain			CNV gain						CNV gain				CNV gain
TCGA-B5-A11P	Alive	87	0	Endometrioid adenocarcinoma, NOS	8380/3	no	Radiation Therapy, NOS	CNV gain	CNV gain|MISSENSE,R130G		CNV gain	CNV gain	CNV gain		CNV gain	CNV gain|MISSENSE,G34E			CNV gain	CNV gain				CNV gain		CNV gain			CNV gain		CNV gain	CNV gain	CNV gain			CNV gain			MISSENSE,P1746T	CNV gain		CNV gain	CNV gain	CNV gain		CNV gain		FRAMESHIFT,R1768Afs*3	CNV gain
TCGA-AP-A05P	Alive	54	0	Endometrioid adenocarcinoma, NOS	8380/3	no	Pharmaceutical Therapy, NOS		CNV gain|MISSENSE,M270I				CNV gain						CNV gain|MISSENSE,G12V	CNV gain	MISSENSE,R479Q																					CNV gain		CNV gain
C3L-00938	Alive	0	0	Endometrioid adenocarcinoma, NOS	8380/3	0	0		MISSENSE,D92E										MISSENSE,G12D
C3L-02802	Alive	0	0	Endometrioid adenocarcinoma, NOS	8380/3	0	0		CNV gain|MISSENSE,R130G	CNV gain	CNV gain	CNV gain	CNV gain	CNV gain			CNV gain	CNV loss	CNV loss	CNV gain	CNV loss	CNV gain|MISSENSE,T2738S	CNV gain		CNV gain	CNV gain		CNV gain	CNV gain	CNV loss	CNV gain	CNV gain	CNV gain	MISSENSE,N1459S		CNV gain		CNV gain		CNV gain		CNV gain|MISSENSE,N549K	CNV loss	CNV gain	CNV loss	CNV gain	CNV gain	CNV loss	CNV loss
C3L-02353	Alive	0	0	Endometrioid adenocarcinoma, NOS	8380/3	0	0		CNV gain|MISSENSE,G165R						CNV gain															FRAMESHIFT,K860Nfs*16							FRAMESHIFT,G1682Rfs*4					CNV gain							CNV gain
TCGA-BG-A0M2	Alive	62	0	Endometrioid adenocarcinoma, NOS	8380/3	no	Pharmaceutical Therapy, NOS		CNV gain|MISSENSE,R130G				CNV gain		CNV gain				CNV gain	CNV gain		CNV gain				CNV gain		CNV gain				CNV gain|MISSENSE,R286W								CNV gain		CNV gain		CNV gain	CNV gain	CNV gain			CNV gain
C3L-02449	Alive	0	0	Endometrioid adenocarcinoma, NOS	8380/3	0	0			NONSENSE,R1276*	MISSENSE,K111N	NONSENSE,R348*		NONSENSE,S7151*	NONSENSE,E1838*		MISSENSE,R533H	NONSENSE,E3001*		MISSENSE,S415L	NONSENSE,E273*	NONSENSE,R68*	NONSENSE,E3843*	NONSENSE,E1240*	NONSENSE,R191*	MISSENSE,K3115T		NONSENSE,E1133*	MISSENSE,R1986C		NONSENSE,E279*			NONSENSE,S949*	MISSENSE,L1055I	NONSENSE,R3308*		MISSENSE,E460K		NONSENSE,E2609*	MISSENSE,R1817M			NONSENSE,R114*	MISSENSE,K1584T	MISSENSE,R1075Q	MISSENSE,K2170E	MISSENSE,F1544L
TCGA-AJ-A8CW	Alive	64	0	Endometrioid adenocarcinoma, NOS	8380/3	not reported	Radiation Therapy, NOS			FRAMESHIFT,P1407Qfs*74	MISSENSE,R88Q	FRAMESHIFT,L356Wfs*17		CNV gain|MISSENSE,T1198M	MISSENSE,P2635S			FRAMESHIFT,R846Pfs*65									PROTEINDEL,Q2113_Q2115del		FRAMESHIFT,V1486*	FRAMESHIFT,K860Nfs*16		FRAMESHIFT,G659Vfs*41	MISSENSE,L1909F					CNV gain									MISSENSE,N827D
C3L-02602	Alive	0	0	Endometrioid adenocarcinoma, NOS	8380/3	0	0		CNV gain	FRAMESHIFT,P1175Hfs*5	CNV gain|MISSENSE,H1047R		FRAMESHIFT,K304Nfs*30	MISSENSE,T211A	CNV gain|FRAMESHIFT,S1521Qfs*15	CNV gain		FRAMESHIFT,A2066Rfs*90								CNV gain|MISSENSE,A3643T		NONSENSE,Q2874*		MISSENSE,V1101I				MISSENSE,N1459S			MISSENSE,R639H		MISSENSE,A899V			CNV gain			MISSENSE,V3596M	CNV gain|MISSENSE,R3809Q			CNV gain
TCGA-AJ-A3BH	Alive	0	0	Endometrioid adenocarcinoma, NOS	8380/3	not reported	Pharmaceutical Therapy, NOS			FRAMESHIFT,D1850Tfs*33	MISSENSE,R108H		FRAMESHIFT,E1287Rfs*43		CNV gain|MISSENSE,T3460A					MISSENSE,R1306Q	FRAMESHIFT,D109Rfs*2		MISSENSE,G4450D		FRAMESHIFT,N126Ifs*20	CNV gain|MISSENSE,A4192V		FRAMESHIFT,F1445Lfs*5			FRAMESHIFT,R758Sfs*9	MISSENSE,E293G	MISSENSE,H1262Y		MISSENSE,R2756W	MISSENSE,K3760E			MISSENSE,G1386D		MISSENSE,F1826L			MISSENSE,K429N	MISSENSE,V300A	CNV gain|MISSENSE,A4394V	FRAMESHIFT,K610Nfs*4		CNV gain
TCGA-BK-A56F	Alive	75	0	Endometrioid adenocarcinoma, NOS	8380/3	yes	Radiation Therapy, NOS			NONSENSE,R750*	MISSENSE,H1047R		FRAMESHIFT,H250Tfs*11			MISSENSE,S33C					PROTEININS,D380_H382du
TCGA-A5-A2K3	Alive	68	0	Serous cystadenocarcinoma, NOS	8441/3	no	Radiation Therapy, NOS			NONSENSE,S664*	CNV gain|MISSENSE,C604R		CNV gain|FRAMESHIFT,L4921Wfs*74						CNV gain	CNV gain|MISSENSE,R1092Q					MISSENSE,V1373I	NONSENSE,Q2981*	MISSENSE,A846V		MISSENSE,R1952W				FRAMESHIFT,H3366Tfs*6			MISSENSE,Q2227R		CNV gain|MISSENSE,R183W						CNV gain	MISSENSE,V3344I	CNV gain	MISSENSE,H1932Y
TCGA-AP-A0LM	Alive	33	0	Endometrioid adenocarcinoma, NOS	8380/3	yes	Pharmaceutical Therapy, NOS			SPLICE,X451_splice	MISSENSE,D350N		MISSENSE,R4229W	FRAMESHIFT,S9306Kfs*6	NONSENSE,E77*	MISSENSE,R535Q	MISSENSE,P638L	NONSENSE,E3065*	MISSENSE,P110S		MISSENSE,R505C	NONSENSE,R2393*	NONSENSE,E3321*	NONSENSE,G3819*	MISSENSE,K2981N	NONSENSE,Y4557*	MISSENSE,L1275M	SPLICE,X25_splice	MISSENSE,R1322Q	NONSENSE,R219*	NONSENSE,R2450*	NONSENSE,R132*	MISSENSE,L1870F	MISSENSE,V293I	NONSENSE,R2507*	NONSENSE,E1303*	MISSENSE,P885H	MISSENSE,R221W	NONSENSE,C2378*	MISSENSE,V476I	NONSENSE,E1446*	MISSENSE,R330W	NONSENSE,R1114*	MISSENSE,V411L	NONSENSE,R2379*	NONSENSE,E1346*	MISSENSE,A1725S		SPLICE,X100_splice
TCGA-D1-A15X	Alive	45	0	Serous cystadenocarcinoma, NOS	8441/3	no	Pharmaceutical Therapy, NOS			FRAMESHIFT,N2109Kfs*41	MISSENSE,C420R		MISSENSE,L2113P						MISSENSE,G13D		MISSENSE,R505C			MISSENSE,R4211Q		MISSENSE,D2576N	MISSENSE,V1588M	MISSENSE,M1644I	MISSENSE,R1914C			FRAMESHIFT,G659Vfs*41	MISSENSE,I2949N		MISSENSE,G2742R	MISSENSE,F1416S	MISSENSE,R1658K					MISSENSE,R664W	MISSENSE,N1122D			MISSENSE,R2291H		MISSENSE,P1900A
C3L-00947	Alive	0	0	Endometrioid adenocarcinoma, NOS	8380/3	0	0			NONSENSE,R1276*	MISSENSE,E545K			MISSENSE,E2133K		MISSENSE,D32N		FRAMESHIFT,K2536*	MISSENSE,G12V																		MISSENSE,V420G
C3L-01864	Alive	0	0	Endometrioid adenocarcinoma, NOS	8380/3	0	0			FRAMESHIFT,P224Rfs*8	MISSENSE,M1043I			MISSENSE,R4874K				FRAMESHIFT,S794Rfs*30	MISSENSE,G12V					MISSENSE,K1052T				SPLICE,X2996_splice						MISSENSE,V1513A		FRAMESHIFT,Q3746Sfs*7	FRAMESHIFT,P1681Qfs*20								MISSENSE,S992F				MISSENSE,P153R
C3L-02409	Alive	0	0	Endometrioid adenocarcinoma, NOS	8380/3	0	0			FRAMESHIFT,P598Lfs*21	MISSENSE,H1047L					MISSENSE,D32N	FRAMESHIFT,T204Nfs*26																				FRAMESHIFT,S771Qfs*6
C3L-00362	Alive	0	0	Endometrioid adenocarcinoma, NOS	8380/3	0	0		CNV gain	NONSENSE,R1989*	MISSENSE,H1047R		CNV gain		CNV gain	CNV loss|MISSENSE,D32Y	CNV gain	CNV gain	CNV gain|MISSENSE,G12C	CNV gain				CNV gain		CNV gain					CNV gain	CNV gain	CNV gain			CNV gain				CNV gain		CNV gain		CNV gain		CNV gain		CNV gain	CNV gain
TCGA-BS-A0TG	Alive	60	0	Endometrioid adenocarcinoma, NOS	8380/3	yes	Radiation Therapy, NOS			FRAMESHIFT,H415Pfs*205	MISSENSE,E545K					MISSENSE,S45F			MISSENSE,G13C
TCGA-B5-A0K0	Alive	48	0	Endometrioid adenocarcinoma, NOS	8380/3	no	Pharmaceutical Therapy, NOS			NONSENSE,W2048*	MISSENSE,N345K					MISSENSE,S37C							NONSENSE,E2928*	CNV gain									CNV gain			CNV gain
TCGA-AX-A1CN	Alive	54	0	Endometrioid adenocarcinoma, NOS	8380/3	yes	Pharmaceutical Therapy, NOS			SPLICE,X1665_splice	MISSENSE,H1047R					MISSENSE,S33F	CNV loss	CNV loss									MISSENSE,D23Y					CNV gain								CNV gain
C3L-02545	Alive	0	0	Endometrioid adenocarcinoma, NOS	8380/3	0	0			FRAMESHIFT,M1634*	MISSENSE,N345K		CNV gain			MISSENSE,S37F			CNV gain	CNV gain																								CNV gain
TCGA-AX-A062	Alive	53	0	Endometrioid adenocarcinoma, NOS	8380/3	no	Pharmaceutical Therapy, NOS			NONSENSE,R693*	MISSENSE,E542K					MISSENSE,S33C
TCGA-AX-A2HH	Alive	60	0	Endometrioid adenocarcinoma, NOS	8380/3	no	Pharmaceutical Therapy, NOS	CNV loss	CNV gain	FRAMESHIFT,S1919Lfs*7	MISSENSE,H1047R					MISSENSE,D32A	CNV gain	CNV gain								CNV gain					CNV gain	CNV gain								CNV gain		CNV gain				CNV gain
TCGA-BG-A2AE	Alive	57	0	Serous cystadenocarcinoma, NOS	8441/3	yes	Pharmaceutical Therapy, NOS			NONSENSE,R1335*	MISSENSE,Q546R		CNV gain		CNV gain		CNV loss	CNV loss	CNV gain|MISSENSE,G12D	CNV gain|PROTEINDEL,K1178del				CNV gain		CNV gain		SPLICE,X1833_splice					CNV gain		CNV loss	CNV gain								CNV gain		CNV gain	CNV loss		CNV gain
TCGA-D1-A168	Alive	67	0	Endometrioid adenocarcinoma, NOS	8380/3	yes	Radiation Therapy, NOS			FRAMESHIFT,S674Ifs*68	CNV gain|MISSENSE,E545K		CNV gain		CNV gain				CNV gain|MISSENSE,G13D				NONSENSE,R2289*			CNV gain				CNV gain																CNV gain		CNV gain	CNV gain
TCGA-B5-A3FB	Alive	73	0	Endometrioid adenocarcinoma, NOS	8380/3	no	Radiation Therapy, NOS			NONSENSE,E1766*	MISSENSE,R88Q									CNV gain						MISSENSE,H564Q
TCGA-BG-A0VV	Alive	53	0	Endometrioid adenocarcinoma, NOS	8380/3	no	Radiation Therapy, NOS			FRAMESHIFT,D1850Gfs*4		SPLICE,X582_splice					NONSENSE,R457*			MISSENSE,R1149W																						MISSENSE,S252W
C3N-00850	Alive	0	0	Endometrioid adenocarcinoma, NOS	8380/3	0	0			FRAMESHIFT,K1072Nfs*21		FRAMESHIFT,V662*																			MISSENSE,R601Q				FRAMESHIFT,V2250Lfs*10			MISSENSE,I483V
TCGA-D1-A176	Alive	67	0	Endometrioid adenocarcinoma, NOS	8380/3	no	Radiation Therapy, NOS			NONSENSE,R693*		PROTEINDEL,K459del	FRAMESHIFT,A1482Lfs*24	MISSENSE,P7428S				FRAMESHIFT,A2066Hfs*35		MISSENSE,R1867Q		MISSENSE,R283Q		MISSENSE,P3473Q	MISSENSE,R2027C	MISSENSE,T2335A						FRAMESHIFT,G659Vfs*41			FRAMESHIFT,M167*					MISSENSE,R4731Q
C3N-00335	Alive	0	0	Endometrioid adenocarcinoma, NOS	8380/3	0	0		CNV gain	FRAMESHIFT,Q355Tfs*45		MISSENSE,K567E	MISSENSE,G5172E	MISSENSE,L9436M			CNV loss|FRAMESHIFT,E691Rfs*5	CNV loss|MISSENSE,S2437N						FRAMESHIFT,P3633Tfs*19					FRAMESHIFT,G1800Wfs*3											MISSENSE,I2707T		CNV gain	FRAMESHIFT,V2194Ffs*5
TCGA-SL-A6JA	Alive	77	0	Endometrioid adenocarcinoma, NOS	8380/3	no	Pharmaceutical Therapy, NOS			FRAMESHIFT,K1072Nfs*21			MISSENSE,R3582W				CNV loss	CNV loss	MISSENSE,G12V						FRAMESHIFT,F1363Lfs*5	MISSENSE,N1758H				FRAMESHIFT,K860Nfs*16		FRAMESHIFT,G659Vfs*41		FRAMESHIFT,S1604Cfs*3	MISSENSE,K974E	MISSENSE,R1824Q			MISSENSE,V1830M	MISSENSE,R2089Q
TCGA-AX-A3FT	Alive	64	0	Endometrioid adenocarcinoma, NOS	8380/3	not reported	Pharmaceutical Therapy, NOS			FRAMESHIFT,P1326Rfs*155				MISSENSE,S9171L	CNV gain					MISSENSE,R1149W				MISSENSE,M1184I		MISSENSE,S2287N					FRAMESHIFT,N78Ifs*7	FRAMESHIFT,P370Hfs*49	MISSENSE,Q3324R	NONSENSE,Q1430*		FRAMESHIFT,S3217Ifs*19				FRAMESHIFT,Q1953Rfs*50						MISSENSE,R1934H			CNV gain|MISSENSE,A103T
TCGA-B5-A121	Alive	57	0	Endometrioid adenocarcinoma, NOS	8380/3	yes	Radiation Therapy, NOS			NONSENSE,Q1188*					MISSENSE,D1994E	MISSENSE,S45C																										MISSENSE,S252W
TCGA-AP-A0LL	Alive	56	0	Endometrioid adenocarcinoma, NOS	8380/3	yes	Radiation Therapy, NOS			NONSENSE,E1733*						MISSENSE,G34R	FRAMESHIFT,E616*																	MISSENSE,N1459S													NONSENSE,S1882*
TCGA-BG-A0VT	Alive	56	0	Endometrioid adenocarcinoma, NOS	8380/3	no	Radiation Therapy, NOS			FRAMESHIFT,Y948Hfs*21						MISSENSE,S37F	CNV loss	CNV loss																														MISSENSE,I1515M
TCGA-A5-A1OK	Alive	63	0	Endometrioid adenocarcinoma, NOS	8380/3	yes	Radiation Therapy, NOS	CNV gain	CNV gain	FRAMESHIFT,P699Lfs*43				CNV gain			CNV gain	FRAMESHIFT,Q2557Efs*21		MISSENSE,R1092W						CNV gain							CNV gain			CNV gain		CNV gain				CNV gain		CNV gain|MISSENSE,A1629D
TCGA-57-1992	Alive	62	0	Serous cystadenocarcinoma, NOS	8441/3	no	Radiation Therapy, NOS			CNV loss|FRAMESHIFT,G864Vfs*27	CNV gain	CNV loss	CNV gain			CNV loss	CNV loss	CNV loss			CNV loss		CNV loss		CNV loss				CNV loss			CNV loss			CNV loss			MISSENSE,P179R		CNV loss			CNV loss		CNV gain		CNV loss	CNV loss
TCGA-PG-A917	Alive	74	0	Endometrioid adenocarcinoma, NOS	8380/3	no	Radiation Therapy, NOS			MISSENSE,R1551H	MISSENSE,N345I		FRAMESHIFT,G1235Vfs*95		FRAMESHIFT,G1104Vfs*19		FRAMESHIFT,L394Kfs*4				NONSENSE,C466*	MISSENSE,P3008H	NONSENSE,G809*								FRAMESHIFT,P678Rfs*10	FRAMESHIFT,G659Vfs*41					FRAMESHIFT,P1681Qfs*20			MISSENSE,G4517D
TCGA-AX-A1CI	Alive	61	0	Endometrioid adenocarcinoma, NOS	8380/3	no	Pharmaceutical Therapy, NOS			MISSENSE,G2087R				MISSENSE,F10667L		MISSENSE,S33F	CNV loss|SPLICE,X261_splice	CNV loss
C3L-02354	Alive	0	0	Endometrioid adenocarcinoma, NOS	8380/3	0	0			MISSENSE,G2087R						MISSENSE,S33F
TCGA-D1-A167	Alive	70	0	Endometrioid adenocarcinoma, NOS	8380/3	no	Pharmaceutical Therapy, NOS			MISSENSE,P490L							FRAMESHIFT,T204Nfs*26								MISSENSE,A4470V				MISSENSE,R334H					MISSENSE,R1131W				MISSENSE,R144C	NONSENSE,Q46*		MISSENSE,G614D		MISSENSE,E109A					MISSENSE,R672H
TCGA-EY-A1GP	Alive	54	0	Endometrioid adenocarcinoma, NOS	8380/3	no	Radiation Therapy, NOS			CNV loss	MISSENSE,H1047L	CNV loss	MISSENSE,R3461S	CNV loss		CNV loss|MISSENSE,G34V				MISSENSE,I960S	CNV loss	CNV loss	CNV loss		CNV loss			CNV loss	CNV loss	CNV loss					CNV loss								CNV loss		CNV loss		CNV loss
TCGA-D1-A16J	Alive	61	0	Endometrioid adenocarcinoma, NOS	8380/3	yes	Radiation Therapy, NOS		CNV loss		MISSENSE,M1043I			MISSENSE,D8251N	MISSENSE,D2411N		CNV loss	CNV loss					MISSENSE,Q3356H														FRAMESHIFT,Q1001Rfs*49		MISSENSE,V2214M			CNV loss						CNV gain
TCGA-A5-A0GN	Alive	65	0	Endometrioid adenocarcinoma, NOS	8380/3	yes	Radiation Therapy, NOS		CNV gain		CNV gain|MISSENSE,Q546P	CNV gain	CNV gain		CNV gain	CNV gain|MISSENSE,G34R			CNV gain	CNV gain				CNV gain	MISSENSE,D3120N	CNV gain			CNV gain				CNV gain			CNV gain						CNV gain	CNV gain	CNV gain		CNV gain			CNV gain
C3N-00732	Alive	0	0	Endometrioid adenocarcinoma, NOS	8380/3	0	0				MISSENSE,M1043V					MISSENSE,S37P																	MISSENSE,E630V		MISSENSE,Q2574K
TCGA-BS-A0UT	Alive	62	0	Endometrioid adenocarcinoma, NOS	8380/3	no	Pharmaceutical Therapy, NOS				MISSENSE,E545A					MISSENSE,S33C								CNV gain		CNV gain							CNV gain			CNV gain										CNV gain
TCGA-EY-A1GL	Alive	51	0	Endometrioid adenocarcinoma, NOS	8380/3	yes	Radiation Therapy, NOS				MISSENSE,E726K					MISSENSE,S33C								CNV gain									CNV gain			CNV gain
TCGA-D1-A0ZP	Alive	59	0	Serous cystadenocarcinoma, NOS	8441/3	yes	Radiation Therapy, NOS	CNV loss			MISSENSE,E542K			CNV gain	CNV gain					MISSENSE,H1235P	MISSENSE,R465C				CNV gain	CNV gain						CNV gain								CNV gain						CNV gain			CNV gain
TCGA-FI-A2F9	Alive	79	0	Endometrioid adenocarcinoma, NOS	8380/3	no	Pharmaceutical Therapy, NOS	CNV loss			MISSENSE,D725G				CNV gain	CNV loss		CNV loss						CNV loss							CNV loss		CNV loss		CNV loss	CNV loss						CNV gain	MISSENSE,N741S			CNV gain	CNV loss		CNV gain
C3N-01537	Alive	0	0	Endometrioid adenocarcinoma, NOS	8380/3	0	0	CNV loss		CNV loss		NONSENSE,E546*									FRAMESHIFT,H267Ifs*2										CNV loss														MISSENSE,S3278C
C3L-00361	Alive	0	0	Endometrioid adenocarcinoma, NOS	8380/3	0	0					MISSENSE,C656Y	PROTEINDEL,P3131del	MISSENSE,L4920I	NONSENSE,R1698*			FRAMESHIFT,A3407Lfs*78													FRAMESHIFT,Y580Lfs*8											MISSENSE,S252W				MISSENSE,A2364T
C3L-01967	Alive	0	0	Endometrioid adenocarcinoma, NOS	8380/3	0	0					MISSENSE,K567T														MISSENSE,S760P															MISSENSE,S1585Y
TCGA-DI-A0WH	Alive	64	0	Endometrioid adenocarcinoma, NOS	8380/3	no	Pharmaceutical Therapy, NOS						FRAMESHIFT,P647Hfs*283		MISSENSE,H2087Y								MISSENSE,K3374E			SPLICE,X4269_splice						FRAMESHIFT,G659Vfs*41	MISSENSE,R1216Q				FRAMESHIFT,K1019Rfs*31					MISSENSE,S252W
TCGA-EY-A1GO	Alive	65	0	Endometrioid adenocarcinoma, NOS	8380/3	yes	Radiation Therapy, NOS			CNV loss		CNV loss	FRAMESHIFT,G3698Afs*51	CNV loss		CNV loss	CNV loss	CNV loss	MISSENSE,G12V		CNV loss	CNV loss	CNV loss|MISSENSE,S1786G		CNV loss			CNV loss	CNV loss	CNV loss		CNV gain					FRAMESHIFT,P1681Qfs*20	CNV loss		CNV gain			CNV loss		CNV loss			CNV loss
C3L-00932	Alive	0	0	Endometrioid adenocarcinoma, NOS	8380/3	0	0						MISSENSE,R5533Q					MISSENSE,G2634R															MISSENSE,I1230F									MISSENSE,S252W
TCGA-61-1907	Alive	63	0	Serous cystadenocarcinoma, NOS	8441/3	yes	Pharmaceutical Therapy, NOS		CNV gain	CNV gain	CNV gain		CNV gain		CNV gain|MISSENSE,K320Q	CNV gain			CNV gain	CNV gain		CNV gain		CNV loss				CNV gain		CNV gain		CNV gain	CNV gain			CNV gain				CNV gain				CNV gain	CNV gain	CNV gain		CNV gain	CNV gain
TCGA-09-2044	Alive	77	0	Serous cystadenocarcinoma, NOS	8441/3	no	Radiation Therapy, NOS	CNV loss			CNV gain	CNV loss	CNV loss	CNV loss	CNV loss	SPLICE,X652_splice	CNV loss	CNV loss	CNV gain	CNV gain		CNV loss|MISSENSE,V720G	CNV loss		CNV loss			CNV loss			CNV loss									CNV gain		CNV loss		CNV loss	CNV loss	CNV loss		CNV loss
TCGA-BG-A0MO	Alive	63	0	Endometrioid adenocarcinoma, NOS	8380/3	no	Pharmaceutical Therapy, NOS									MISSENSE,S33C	FRAMESHIFT,I632Mfs*10																	MISSENSE,N1459S															NONSENSE,R1363*
C3N-00859	Alive	0	0	Endometrioid adenocarcinoma, NOS	8380/3	0	0		CNV gain							MISSENSE,S37C			MISSENSE,G12D				MISSENSE,I675L	CNV gain					NONSENSE,R1072*				CNV gain			CNV gain						CNV gain				CNV gain
C3L-01749	Alive	0	0	Endometrioid adenocarcinoma, NOS	8380/3	0	0									MISSENSE,S33C								CNV gain									CNV gain			CNV gain		MISSENSE,W257C
TCGA-A5-AB3J	Alive	52	0	Endometrioid adenocarcinoma, NOS	8380/3	yes	Radiation Therapy, NOS									MISSENSE,S33C								CNV gain									CNV gain			CNV gain								MISSENSE,F990C
HCM-CSHL-0810-C54	Alive	0	0	Serous cystadenocarcinoma, NOS	8441/3	yes	Surgery, NOS	CNV loss		CNV loss	CNV gain			CNV loss	CNV gain	CNV loss	CNV loss	CNV loss|MISSENSE,L1858F			CNV loss		CNV loss	CNV gain	CNV loss						CNV gain	CNV loss						CNV gain		CNV gain		CNV gain							CNV gain
TCGA-AP-A1E4	Alive	54	0	Endometrioid adenocarcinoma, NOS	8380/3	yes	Pharmaceutical Therapy, NOS		CNV gain				CNV gain						CNV gain|MISSENSE,G12C	CNV gain																						CNV gain		CNV gain
TCGA-AX-A1C7	Alive	77	0	Serous cystadenocarcinoma, NOS	8441/3	no	Radiation Therapy, NOS	CNV loss		CNV loss	CNV gain			CNV loss		CNV loss	CNV loss	CNV loss			MISSENSE,G423V	CNV loss		CNV loss				CNV loss							MISSENSE,Q1920K			CNV gain		CNV gain				CNV loss	CNV loss	CNV gain		CNV gain	CNV gain
TCGA-09-2056	Alive	62	0	Serous cystadenocarcinoma, NOS	8441/3	no	Radiation Therapy, NOS	CNV loss		CNV loss				CNV loss					CNV gain	CNV gain	CNV loss		CNV loss		CNV loss	MISSENSE,W1749R		CNV loss		CNV gain								CNV loss					CNV loss	CNV loss	CNV loss				CNV gain
TCGA-EY-A210	Alive	82	0	Serous cystadenocarcinoma, NOS	8441/3	no	Radiation Therapy, NOS	CNV loss	CNV gain	CNV loss							CNV loss	CNV loss	CNV gain	CNV gain		CNV loss						CNV loss|MISSENSE,L969F			CNV gain				CNV loss			CNV loss				CNV gain		CNV gain	CNV loss		CNV loss	CNV loss
TCGA-13-0890	Alive	56	0	Serous cystadenocarcinoma, NOS	8441/3	no	Radiation Therapy, NOS	CNV loss		CNV loss		CNV loss			CNV gain	CNV loss	CNV loss	CNV loss		CNV loss	CNV loss	CNV loss	CNV loss		CNV loss	CNV loss				CNV loss	CNV loss				CNV loss		MISSENSE,N134Y						CNV loss				CNV loss|FRAMESHIFT,S1230Lfs*9		CNV gain
TCGA-61-2012	Alive	81	0	Serous cystadenocarcinoma, NOS	8441/3	yes	Pharmaceutical Therapy, NOS	CNV gain		CNV gain	CNV gain		CNV gain		CNV gain		CNV loss	CNV loss	CNV gain	CNV gain			CNV gain	CNV gain	CNV loss	CNV gain						CNV gain	CNV gain			CNV gain		CNV gain		CNV gain				CNV gain		CNV gain		CNV gain	CNV gain
TCGA-AP-A054	Dead	64	1	Endometrioid adenocarcinoma, NOS	8380/3	yes	Pharmaceutical Therapy, NOS	FRAMESHIFT,S90Pfs*33	NONSENSE,R233*	FRAMESHIFT,Q766Sfs*67	MISSENSE,L866W		FRAMESHIFT,G1235Vfs*95			MISSENSE,M688T	FRAMESHIFT,T204Qfs*18	MISSENSE,V126L				MISSENSE,K865N	MISSENSE,S3416G						FRAMESHIFT,G1953Vfs*16	FRAMESHIFT,K860Nfs*16			MISSENSE,I3714M				FRAMESHIFT,P1681Qfs*20							MISSENSE,Y1889C				FRAMESHIFT,C1474Vfs*76
TCGA-AJ-A3OL	Dead	55	0	Endometrioid adenocarcinoma, NOS	8380/3	yes	Pharmaceutical Therapy, NOS	FRAMESHIFT,V97Sfs*26	NONSENSE,C136*	FRAMESHIFT,Q758Rfs*75	MISSENSE,R38C		FRAMESHIFT,K3140Rfs*2		CNV gain			FRAMESHIFT,E763Sfs*61																MISSENSE,N1459S			FRAMESHIFT,P1681Qfs*20		MISSENSE,V985I						FRAMESHIFT,P773Rfs*8				CNV gain
C3N-03415	Dead	0	3	Endometrioid adenocarcinoma, NOS	8380/3	0	0	FRAMESHIFT,K382Nfs*40	FRAMESHIFT,N323Mfs*21	MISSENSE,N1527S		FRAMESHIFT,E507Nfs*3	FRAMESHIFT,A2355Cfs*22	MISSENSE,L1532S		MISSENSE,E562A		NONSENSE,Q1965*				MISSENSE,L2106P	MISSENSE,S4690N	FRAMESHIFT,R490Gfs*5	MISSENSE,E2266G		MISSENSE,N987I	FRAMESHIFT,S2812Vfs*3	NONSENSE,L1048*	FRAMESHIFT,K860Nfs*16	MISSENSE,A742G				NONSENSE,R2077*	FRAMESHIFT,K39Rfs*17	MISSENSE,L1576I	MISSENSE,C390Y	SPLICE_REGION,G>-	MISSENSE,S3421P	MISSENSE,E8G			MISSENSE,P893S	MISSENSE,Y2616C	MISSENSE,G1214R		MISSENSE,G1580S	MISSENSE,P467T
TCGA-EY-A1G8	Dead	83	1	Endometrioid adenocarcinoma, NOS	8380/3	no	Pharmaceutical Therapy, NOS	NONSENSE,R213*	FRAMESHIFT,S287Ffs*6		MISSENSE,M1043I			NONSENSE,E8936*	CNV gain|NONSENSE,R2231*	MISSENSE,K292T		NONSENSE,E3001*				NONSENSE,R1396*	MISSENSE,L399F		NONSENSE,S1908*	MISSENSE,H1466N	MISSENSE,R251K	MISSENSE,S1357Y	MISSENSE,R10I		NONSENSE,R440*		MISSENSE,S3193R	MISSENSE,E1005D	NONSENSE,S2415*				MISSENSE,R2051W	MISSENSE,S5L	MISSENSE,R2131Q		NONSENSE,S1201*	MISSENSE,P286R	MISSENSE,K1480T				CNV gain
C3N-01349	Dead	0	1	Endometrioid adenocarcinoma, NOS	8380/3	0	0	SPLICE,X225_splice	NONSENSE,R130*		CNV gain|MISSENSE,E545K			CNV loss			CNV loss	CNV loss	CNV gain				MISSENSE,P3555S			CNV loss											MISSENSE,R784Q					CNV gain						CNV loss
C3L-01307	Dead	0	0	Endometrioid adenocarcinoma, NOS	8380/3	0	0	NONSENSE,E198*	NONSENSE,W274*	CNV loss		CNV loss|PROTEINDEL,D464_Y467del								SPLICE,X1061_splice	CNV loss		CNV loss		CNV loss				CNV loss		CNV loss	CNV loss			CNV loss								CNV loss
TCGA-13-1492	Dead	66	0	Serous cystadenocarcinoma, NOS	8441/3	no	Radiation Therapy, NOS	CNV loss|SPLICE,X187_splice	CNV loss|FRAMESHIFT,R233Dfs*23		CNV gain	CNV loss		CNV loss			CNV loss	CNV loss			CNV loss		CNV loss	CNV gain	CNV loss			CNV loss	CNV loss		CNV loss	CNV loss			CNV loss			CNV gain		CNV loss		CNV loss	CNV loss		CNV loss		CNV loss
TCGA-AJ-A3I9	Dead	52	0	Endometrioid adenocarcinoma, NOS	8380/3	yes	Pharmaceutical Therapy, NOS	CNV loss|FRAMESHIFT,R342Efs*3	MISSENSE,G129R			PROTEINDEL,I381del			CNV gain							MISSENSE,Q29H									CNV loss	CNV loss			CNV loss							CNV gain					CNV loss		CNV gain
TCGA-61-2610	Dead	61	4	Serous cystadenocarcinoma, NOS	8441/3	yes	Radiation Therapy, NOS	CNV loss|FRAMESHIFT,G226Afs*21		NONSENSE,E1766*	CNV gain				CNV gain		CNV loss	CNV loss			CNV gain	CNV loss	CNV gain		CNV loss						CNV loss				CNV loss			CNV loss								CNV loss	CNV loss		CNV gain
TCGA-DI-A2QT	Dead	51	1	Serous cystadenocarcinoma, NOS	8441/3	not reported	Radiation Therapy, NOS	CNV gain|SPLICE,X261_splice	CNV gain	CNV loss	PROTEINDEL,E9_P18del		CNV gain|NONSENSE,S4073*	CNV loss	CNV loss			MISSENSE,I2730S			MISSENSE,Y545C	CNV loss			CNV gain			CNV loss			CNV gain	CNV loss										CNV gain		CNV loss	CNV gain
TCGA-B5-A1N2	Dead	70	0	Serous cystadenocarcinoma, NOS	8441/3	yes	Radiation Therapy, NOS	CNV loss|NONSENSE,Q317*		CNV loss	CNV gain|MISSENSE,E545K	CNV loss		CNV loss	CNV gain		CNV loss	CNV loss	CNV gain	CNV gain|MISSENSE,R1092W	CNV loss	CNV gain	CNV loss		CNV loss			CNV loss	CNV gain		CNV loss	CNV gain		MISSENSE,L1673F	CNV loss			CNV gain		CNV gain			CNV loss	CNV gain	CNV gain	CNV gain	CNV loss	CNV gain
TCGA-FI-A2D2	Dead	66	0	Serous cystadenocarcinoma, NOS	8441/3	yes	Pharmaceutical Therapy, NOS	CNV loss|FRAMESHIFT,D61*	CNV loss	CNV gain	CNV loss|MISSENSE,H1047R	CNV loss	CNV gain	CNV loss	CNV loss	CNV loss	CNV gain			MISSENSE,R779Q		CNV loss		CNV gain				CNV loss	CNV loss		CNV loss	CNV loss						CNV gain|MISSENSE,P179R		CNV loss		CNV loss	CNV loss	CNV gain	CNV gain	CNV gain		CNV gain
TCGA-EY-A2ON	Dead	61	0	Serous cystadenocarcinoma, NOS	8441/3	yes	Pharmaceutical Therapy, NOS	FRAMESHIFT,L194Efs*51		CNV loss	CNV gain|MISSENSE,P104T			CNV loss	CNV gain			CNV gain		MISSENSE,V1128G				CNV loss						CNV gain		CNV gain	CNV loss		CNV loss	CNV loss				CNV gain							CNV loss		CNV gain
TCGA-KP-A3W4	Dead	63	1	Serous cystadenocarcinoma, NOS	8441/3	yes	Pharmaceutical Therapy, NOS	NONSENSE,W53*	CNV loss		MISSENSE,E542V				CNV gain	CNV loss	CNV loss	CNV loss		CNV loss										NONSENSE,Q1135*	MISSENSE,M1214V									CNV gain								CNV loss	CNV gain
C3L-00139	Dead	0	1	Endometrioid adenocarcinoma, NOS	8380/3	0	0	NONSENSE,R196*			MISSENSE,Q546P																											MISSENSE,P179R
TCGA-13-1488	Dead	59	5	Serous cystadenocarcinoma, NOS	8441/3	no	Radiation Therapy, NOS	CNV loss|NONSENSE,R306*	CNV loss		CNV gain|MISSENSE,E849K	CNV loss								CNV loss	CNV loss		CNV loss		CNV loss			CNV loss			CNV loss				CNV loss							CNV loss		CNV loss			CNV loss	CNV loss	CNV gain
C3L-00157	Dead	0	4	Endometrioid adenocarcinoma, NOS	8380/3	0	0	CNV loss|FRAMESHIFT,C229Yfs*10		CNV loss		FRAMESHIFT,Y467Ifs*2		CNV loss	CNV gain	CNV loss	CNV gain	CNV gain			CNV loss	CNV gain	CNV loss		CNV loss	CNV loss		CNV loss	CNV loss	CNV loss		CNV gain										CNV loss	CNV loss	CNV loss	CNV loss	CNV gain		CNV gain
TCGA-AX-A2HK	Dead	77	0	Endometrioid adenocarcinoma, NOS	8380/3	no	Pharmaceutical Therapy, NOS	CNV gain|FRAMESHIFT,Q167Tfs*14	CNV loss		CNV gain	PROTEINDEL,Y452_E458del			CNV loss|MISSENSE,V55L	CNV loss	CNV loss	CNV loss	CNV gain	CNV loss		CNV gain		CNV loss		CNV gain|MISSENSE,D3660H		CNV gain			CNV gain	CNV gain	CNV loss		CNV loss	CNV loss		CNV loss|MISSENSE,P179R		CNV gain					CNV gain	CNV gain	CNV loss		CNV loss
TCGA-29-1762	Dead	59	7	Serous cystadenocarcinoma, NOS	8441/3	yes	Pharmaceutical Therapy, NOS	CNV loss|NONSENSE,R213*		CNV loss		CNV loss|MISSENSE,S565R		CNV loss			CNV loss	CNV loss			CNV loss		CNV loss|MISSENSE,S3325T		CNV loss				CNV loss		CNV loss	CNV loss			CNV loss					CNV loss		CNV gain	CNV loss				CNV loss|NONSENSE,E2906*	CNV loss	CNV loss
TCGA-13-0884	Dead	39	8	Serous cystadenocarcinoma, NOS	8441/3	no	Radiation Therapy, NOS	CNV loss|NONSENSE,R342*	CNV gain		CNV gain	CNV loss	FRAMESHIFT,A1390Gfs*42	CNV gain	CNV gain|MISSENSE,G863E		CNV loss	CNV loss			CNV loss		CNV loss		CNV loss	CNV gain			CNV loss		CNV loss				CNV loss			CNV gain			MISSENSE,I2402S	CNV loss	CNV loss	CNV loss		CNV gain	CNV loss	CNV loss	CNV gain
TCGA-25-2400	Dead	76	3	Serous cystadenocarcinoma, NOS	8441/3	no	Radiation Therapy, NOS	CNV gain|SPLICE,X224_splice			CNV gain	CNV loss	CNV gain|MISSENSE,D1828H	FRAMESHIFT,F9515*	CNV gain	CNV gain	CNV loss	CNV loss	CNV gain	CNV gain	CNV loss	CNV gain		CNV gain	CNV loss	CNV gain|MISSENSE,C3572Y		CNV gain	CNV loss				CNV gain		CNV loss	CNV gain		CNV loss		CNV gain			CNV loss		CNV gain	CNV gain		CNV loss	CNV gain
TCGA-13-0755	Dead	75	0	Serous cystadenocarcinoma, NOS	8441/3	yes	Pharmaceutical Therapy, NOS	CNV loss|SPLICE_REGION,T125=		CNV loss	CNV gain			NONSENSE,C13862*	CNV gain		CNV loss	CNV loss						CNV loss|MISSENSE,Y366S					CNV gain						CNV loss			CNV loss					CNV gain	CNV loss			CNV loss		CNV gain
TCGA-24-2035	Dead	65	2	Serous cystadenocarcinoma, NOS	8441/3	yes	Pharmaceutical Therapy, NOS	CNV loss|FRAMESHIFT,Q317Afs*19				CNV loss		MISSENSE,S1733Y	CNV gain|NONSENSE,R1885*		CNV loss	CNV loss				CNV gain		CNV gain	CNV loss			CNV gain			CNV gain					MISSENSE,H3695D				CNV gain			MISSENSE,G2235V	CNV loss	CNV loss				CNV gain
TCGA-24-1550	Dead	49	3	Serous cystadenocarcinoma, NOS	8441/3	yes	Pharmaceutical Therapy, NOS	CNV loss|NONSENSE,E51*	CNV loss		CNV gain	CNV loss	CNV gain	CNV loss|MISSENSE,R13966G	MISSENSE,L957I		CNV loss	CNV loss			CNV loss	CNV gain	CNV loss	CNV loss	CNV loss				CNV gain		CNV loss	CNV loss			CNV loss					CNV loss			CNV loss			CNV gain|MISSENSE,H1743Q	CNV loss
TCGA-25-2391	Dead	57	4	Serous cystadenocarcinoma, NOS	8441/3	no	Radiation Therapy, NOS	CNV loss|FRAMESHIFT,E51Gfs*6	CNV loss	CNV loss	CNV gain	CNV loss		CNV loss|MISSENSE,P9004A			CNV loss	CNV loss			CNV loss|MISSENSE,E693K		CNV loss		CNV loss					CNV gain	CNV loss				CNV loss					CNV gain		CNV loss		CNV loss		CNV gain	CNV loss	CNV loss
TCGA-AX-A2H2	Dead	86	0	Serous cystadenocarcinoma, NOS	8441/3	no	Radiation Therapy, NOS	SPLICE_REGION,T125=	CNV gain	CNV gain	CNV gain		CNV gain	CNV gain|MISSENSE,L13050V	CNV gain		CNV gain	CNV gain	CNV gain	CNV gain	MISSENSE,G423V	CNV gain						CNV gain	CNV gain		CNV gain	CNV gain	CNV gain		CNV gain	CNV gain				CNV gain						CNV gain	CNV gain		CNV gain
TCGA-24-1431	Dead	67	1	Serous cystadenocarcinoma, NOS	8441/3	yes	Pharmaceutical Therapy, NOS	CNV loss|NONSENSE,Q192*	CNV loss	CNV gain		CNV loss	CNV loss	MISSENSE,S2392N	CNV loss		CNV loss	CNV loss			CNV loss	CNV gain|NONSENSE,Y1109*	CNV loss	CNV gain	CNV loss			CNV gain	CNV loss	CNV gain	CNV loss		CNV gain			CNV gain		CNV gain|FRAMESHIFT,M499*				CNV loss	CNV loss	CNV loss	CNV gain			CNV loss
TCGA-29-1691	Dead	51	4	Serous cystadenocarcinoma, NOS	8441/3	yes	Pharmaceutical Therapy, NOS	FRAMESHIFT,D228*	CNV loss	CNV gain	CNV gain	CNV loss		CNV loss|MISSENSE,K6942R	CNV gain		CNV loss	CNV loss	CNV loss		CNV loss	CNV gain		MISSENSE,I3488L	CNV gain				SPLICE,X2051_splice	CNV loss	CNV gain	CNV loss	CNV loss		CNV loss			CNV loss		CNV loss		CNV loss	CNV loss|MISSENSE,I1060V			CNV gain	CNV loss	CNV gain
TCGA-24-1564	Dead	67	2	Serous cystadenocarcinoma, NOS	8441/3	yes	Radiation Therapy, NOS	CNV gain|SPLICE,X187_splice	CNV gain		CNV gain	CNV loss	CNV gain	MISSENSE,S2743L	CNV gain				CNV gain	CNV gain	CNV gain	CNV gain	CNV gain		CNV gain	CNV gain		CNV gain	CNV gain						CNV loss							CNV gain	CNV loss	CNV gain	CNV gain	CNV gain			CNV gain
TCGA-30-1718	Dead	44	4	Serous cystadenocarcinoma, NOS	8441/3	no	Radiation Therapy, NOS	CNV loss|NONSENSE,E294*			CNV gain	CNV loss			CNV gain|MISSENSE,S248Y			CNV gain	CNV gain		CNV loss	CNV gain|MISSENSE,K2653N	CNV gain	CNV gain	CNV loss	CNV gain|MISSENSE,P2801H			CNV gain	CNV gain		CNV loss			CNV gain	CNV gain		CNV gain		CNV gain	MISSENSE,Q1150L	CNV gain	CNV loss	CNV gain		CNV gain	CNV gain	CNV loss	CNV gain
TCGA-24-2289	Dead	68	5	Serous cystadenocarcinoma, NOS	8441/3	no	Radiation Therapy, NOS	NONSENSE,R196*	CNV loss		CNV gain	CNV loss			CNV gain|MISSENSE,S2134R			CNV loss	CNV gain	CNV gain	CNV gain			CNV loss	CNV gain	MISSENSE,D2299V		CNV gain	CNV gain		CNV loss									CNV gain					CNV gain	CNV gain		CNV gain	CNV gain
TCGA-30-1862	Dead	65	0	Serous cystadenocarcinoma, NOS	8441/3	no	Radiation Therapy, NOS	CNV gain|SPLICE,X224_splice		CNV gain				CNV gain	CNV gain|MISSENSE,C1939S					CNV gain		CNV gain		CNV gain		CNV gain		CNV gain		CNV gain	CNV loss|NONSENSE,S1786*	CNV gain	CNV gain			CNV gain		CNV gain		CNV gain					CNV gain	CNV gain		CNV loss	CNV gain
TCGA-59-2355	Dead	58	0	Serous cystadenocarcinoma, NOS	8441/3	yes	Pharmaceutical Therapy, NOS	CNV loss|SPLICE,X331_splice		CNV loss	CNV gain	CNV loss		CNV gain	CNV gain|MISSENSE,P2765T		CNV loss	CNV loss			CNV loss		CNV loss		CNV loss						CNV loss							CNV loss		CNV gain			CNV loss					CNV loss	CNV gain
TCGA-25-1312	Dead	69	0	Serous cystadenocarcinoma, NOS	8441/3	not reported	Pharmaceutical Therapy, NOS	FRAMESHIFT,N210Tfs*37		CNV gain	CNV gain		CNV gain	CNV gain	CNV gain|MISSENSE,R820C				CNV gain	CNV gain		CNV gain		CNV gain		CNV gain		CNV gain	CNV gain	CNV gain			CNV gain		CNV gain	CNV gain		CNV gain						CNV gain	CNV gain	CNV gain	CNV gain		CNV gain
TCGA-29-1785	Dead	55	3	Serous cystadenocarcinoma, NOS	8441/3	yes	Pharmaceutical Therapy, NOS	CNV loss|SPLICE,X307_splice	CNV loss	CNV loss	CNV gain			CNV gain	CNV gain|MISSENSE,P141S		CNV loss	CNV loss											CNV loss		CNV loss		CNV loss			CNV loss				CNV gain		CNV gain						CNV loss	CNV gain
TCGA-29-1701	Dead	56	1	Serous cystadenocarcinoma, NOS	8441/3	no	Radiation Therapy, NOS	SPLICE,X332_splice			CNV gain	CNV loss		CNV loss	CNV gain|MISSENSE,T643R			CNV loss		CNV gain	CNV gain	CNV gain	CNV gain		CNV gain	CNV loss		CNV gain	CNV loss									CNV gain		CNV gain			CNV loss		CNV gain	CNV gain	CNV loss	CNV loss	CNV gain
TCGA-42-2590	Dead	57	0	Serous cystadenocarcinoma, NOS	8441/3	no	Radiation Therapy, NOS	CNV loss|FRAMESHIFT,E343Gfs*2		CNV loss	CNV gain	CNV loss			CNV gain|MISSENSE,P214L			CNV loss					CNV loss	CNV gain							CNV loss		CNV gain			CNV gain		CNV loss		CNV gain			CNV loss					CNV loss	CNV gain
TCGA-D1-A16I	Dead	62	0	Serous cystadenocarcinoma, NOS	8441/3	yes	Pharmaceutical Therapy, NOS	SPLICE,X332_splice				CNV loss		CNV gain	CNV gain		CNV loss	CNV loss|FRAMESHIFT,L1835Sfs*18			FRAMESHIFT,M268Dfs*18	CNV gain		CNV gain				CNV loss	CNV loss	CNV gain	CNV loss	CNV loss						CNV loss		CNV gain		FRAMESHIFT,P813Hfs*6	CNV loss		CNV loss			CNV loss	CNV gain
TCGA-29-1696	Dead	43	2	Serous cystadenocarcinoma, NOS	8441/3	no	Radiation Therapy, NOS	CNV loss|FRAMESHIFT,V218Cfs*29	CNV loss	CNV loss		CNV loss			CNV gain		CNV loss	CNV loss	MISSENSE,G12R		CNV loss		CNV loss		CNV loss	CNV gain		CNV loss			CNV loss				CNV loss					CNV gain			CNV loss		CNV loss		CNV gain		CNV gain
TCGA-DI-A1NO	Dead	68	0	Endometrioid adenocarcinoma, NOS	8380/3	no	Pharmaceutical Therapy, NOS	CNV loss|FRAMESHIFT,N210Ffs*4	CNV gain	CNV loss	CNV gain	CNV loss			CNV loss		CNV loss	CNV loss		CNV gain|MISSENSE,G1085A	CNV loss	CNV loss	CNV loss|NONSENSE,E4118*	CNV loss	CNV gain			CNV loss	CNV loss		CNV loss	CNV gain			CNV loss			CNV gain		CNV loss|MISSENSE,A786S			CNV loss		CNV loss	CNV loss	CNV loss	CNV loss	CNV gain
TCGA-61-2109	Dead	40	1	Serous cystadenocarcinoma, NOS	8441/3	yes	Pharmaceutical Therapy, NOS	CNV loss|FRAMESHIFT,A307Tfs*29	CNV gain		CNV gain	CNV loss			CNV gain	CNV loss		CNV loss		MISSENSE,G1029C		CNV gain		CNV gain	MISSENSE,S1553R			CNV gain			CNV loss	CNV loss						CNV gain		CNV loss		CNV loss		CNV loss	CNV gain	CNV gain		CNV loss	CNV gain
TCGA-25-2042	Dead	60	1	Serous cystadenocarcinoma, NOS	8441/3	yes	Pharmaceutical Therapy, NOS	CNV loss|SPLICE_REGION,E224=	CNV gain				CNV loss	CNV loss	CNV gain		CNV loss	CNV loss	CNV gain	CNV gain|MISSENSE,R1393L	CNV loss	CNV gain	CNV loss		CNV loss						CNV loss	CNV gain			CNV gain							CNV loss		CNV loss		CNV loss	CNV gain		CNV gain
TCGA-QS-A8F1	Dead	85	0	Serous cystadenocarcinoma, NOS	8441/3	yes	Pharmaceutical Therapy, NOS	CNV loss|FRAMESHIFT,A83Gfs*66	CNV loss		CNV gain	CNV loss		CNV loss			CNV loss	CNV loss			CNV loss|MISSENSE,G423V		CNV gain	CNV gain|NONSENSE,G2913*	CNV loss	CNV gain			CNV gain		CNV loss	CNV loss	CNV gain			CNV gain		CNV gain				CNV loss|MISSENSE,R450H	CNV loss					CNV loss
TCGA-B5-A1MS	Dead	60	8	Serous cystadenocarcinoma, NOS	8441/3	yes	Radiation Therapy, NOS	NONSENSE,Y220*													MISSENSE,R465C																	MISSENSE,S256F
TCGA-13-0912	Dead	58	0	Serous cystadenocarcinoma, NOS	8441/3	no	Radiation Therapy, NOS	CNV loss|SPLICE,X261_splice		CNV loss				CNV gain			CNV loss	CNV loss	CNV gain	CNV gain	CNV loss	MISSENSE,A144V	CNV loss		CNV loss						CNV loss														MISSENSE,K2330E			CNV loss
TCGA-13-1498	Dead	73	0	Serous cystadenocarcinoma, NOS	8441/3	yes	Pharmaceutical Therapy, NOS	CNV loss|SPLICE,X332_splice	CNV loss		CNV gain						CNV loss	CNV loss		CNV gain			MISSENSE,P4351L		CNV loss	CNV loss			CNV gain		CNV loss					CNV gain		CNV loss		CNV gain			CNV loss					CNV loss
TCGA-59-A5PD	Dead	55	1	Serous cystadenocarcinoma, NOS	8441/3	yes	Pharmaceutical Therapy, NOS	NONSENSE,W146*	CNV gain	CNV gain	CNV gain	CNV loss			CNV gain	CNV gain					CNV gain	CNV gain		CNV gain|SPLICE,X924_splice		CNV gain		CNV gain	CNV loss		CNV loss		CNV gain		CNV gain	CNV gain		CNV loss		CNV gain		CNV gain	CNV loss	CNV gain	CNV gain	CNV gain	CNV gain	CNV loss	CNV gain
TCGA-29-1761	Dead	80	1	Serous cystadenocarcinoma, NOS	8441/3	yes	Pharmaceutical Therapy, NOS	CNV loss|FRAMESHIFT,V122Dfs*26	CNV loss	CNV loss		CNV loss		CNV gain		CNV loss	CNV loss	CNV loss	CNV gain	CNV gain	CNV loss	CNV loss	CNV loss	CNV gain|MISSENSE,M2475I	CNV loss	CNV loss		CNV loss			CNV loss	CNV loss	CNV gain		CNV gain					CNV loss				CNV loss	CNV loss			CNV loss	CNV loss
TCGA-24-1562	Dead	67	3	Serous cystadenocarcinoma, NOS	8441/3	no	Radiation Therapy, NOS	CNV loss|SPLICE,X33_splice			CNV gain						CNV loss		CNV loss	CNV loss	CNV loss	CNV loss	CNV loss		MISSENSE,A2289T			CNV loss			CNV loss|FRAMESHIFT,V2096Cfs*24	CNV loss	CNV gain							CNV loss				CNV loss
TCGA-24-1103	Dead	50	4	Serous cystadenocarcinoma, NOS	8441/3	yes	Pharmaceutical Therapy, NOS	CNV loss|SPLICE,X307_splice	CNV loss	CNV loss		CNV loss			CNV gain		CNV loss	CNV loss		CNV gain	CNV loss	CNV gain	CNV loss	CNV gain	CNV loss|MISSENSE,S157P			CNV gain		CNV loss	CNV loss		CNV gain|MISSENSE,E3449Q		CNV loss	CNV gain						CNV gain	CNV loss	CNV gain	CNV gain		CNV loss|MISSENSE,K1638E		CNV gain
TCGA-23-1117	Dead	42	2	Serous cystadenocarcinoma, NOS	8441/3	yes	Pharmaceutical Therapy, NOS	CNV loss|FRAMESHIFT,Q144Afs*16	CNV loss		CNV gain	CNV loss		CNV gain	CNV gain	CNV loss		CNV loss		CNV gain	CNV loss		CNV loss		CNV loss|MISSENSE,V4005L	CNV gain		CNV gain	CNV gain	CNV gain						CNV gain		CNV gain		CNV gain		CNV gain	CNV gain	CNV loss			CNV gain	CNV loss	CNV gain
TCGA-23-1114	Dead	55	5	Serous cystadenocarcinoma, NOS	8441/3	yes	Pharmaceutical Therapy, NOS	CNV gain|SPLICE,X307_splice		CNV gain	CNV gain	CNV loss	CNV gain	CNV gain	CNV gain	CNV loss	CNV loss	CNV loss	CNV gain	CNV gain	CNV loss			CNV gain	CNV loss	CNV gain|MISSENSE,H3241D	FRAMESHIFT,K1768Qfs*3	CNV gain		CNV loss		CNV gain	CNV gain		CNV loss	CNV gain		CNV gain		CNV gain				CNV gain	CNV gain|MISSENSE,R176S	CNV gain	CNV loss	CNV gain	CNV gain
TCGA-24-0980	Dead	53	0	Serous cystadenocarcinoma, NOS	8441/3	no	Radiation Therapy, NOS	CNV loss|FRAMESHIFT,Q167Tfs*14		CNV loss	CNV gain	CNV loss	CNV loss	CNV loss	CNV gain										CNV loss			MISSENSE,D2507N	MISSENSE,A1676D		CNV loss	CNV loss			CNV loss			CNV loss		CNV loss|MISSENSE,P5111L				CNV loss			CNV loss		CNV gain
TCGA-29-1694	Dead	45	3	Serous cystadenocarcinoma, NOS	8441/3	yes	Radiation Therapy, NOS	CNV loss|SPLICE,X261_splice				CNV loss		CNV gain	CNV gain	CNV gain	CNV loss	CNV loss			CNV loss				CNV loss				CNV gain		CNV loss|FRAMESHIFT,S1159Tfs*3	CNV loss						CNV loss					CNV loss	CNV loss					CNV gain
TCGA-04-1331	Dead	78	3	Serous cystadenocarcinoma, NOS	8441/3	yes	Pharmaceutical Therapy, NOS	CNV loss|NONSENSE,R306*	CNV loss	CNV loss	CNV gain	CNV loss		CNV gain			CNV loss	CNV loss			CNV loss	CNV loss	CNV gain		CNV loss			CNV loss			CNV loss|MISSENSE,K1444E	CNV gain			CNV loss					CNV gain		CNV gain	CNV loss		CNV loss		CNV loss|NONSENSE,C711*	CNV loss
TCGA-13-1483	Dead	61	2	Serous cystadenocarcinoma, NOS	8441/3	no	Radiation Therapy, NOS	CNV loss|NONSENSE,R306*			CNV gain		CNV loss	CNV loss	CNV gain		CNV loss	CNV loss				CNV gain			CNV loss	CNV gain		CNV loss	CNV gain		CNV loss|MISSENSE,L194P	CNV gain	CNV gain		CNV loss	CNV gain		CNV gain		CNV gain				CNV loss	CNV loss		CNV loss		CNV gain
TCGA-13-0887	Dead	42	5	Serous cystadenocarcinoma, NOS	8441/3	no	Radiation Therapy, NOS	CNV loss|NONSENSE,R213*	CNV loss	CNV loss	CNV gain	CNV loss				CNV loss	CNV loss	CNV loss			CNV loss		CNV loss						CNV loss	CNV loss	CNV loss	CNV loss	CNV loss			CNV loss|NONSENSE,E3152*		CNV loss		CNV loss		CNV loss	CNV loss	CNV loss		CNV loss		CNV loss	CNV gain
C3L-03143	Dead	0	3	Endometrioid adenocarcinoma, NOS	8380/3	0	0	SPLICE,X187_splice			CNV gain			CNV gain	CNV gain	CNV gain		CNV loss	CNV loss	CNV loss		CNV gain		CNV gain				CNV gain					CNV gain		CNV gain			MISSENSE,P179R				CNV gain	CNV gain		CNV gain		CNV gain		CNV gain
TCGA-24-1603	Dead	53	7	Serous cystadenocarcinoma, NOS	8441/3	yes	Pharmaceutical Therapy, NOS	CNV loss|FRAMESHIFT,P316Sfs*21						CNV loss	CNV gain		CNV loss	CNV loss			CNV loss		CNV loss		CNV loss					CNV gain	CNV loss	CNV loss			CNV loss			CNV loss		CNV loss|FRAMESHIFT,N2986Tfs*32			CNV loss				CNV loss	CNV loss	CNV gain
TCGA-13-1507	Dead	77	0	Serous cystadenocarcinoma, NOS	8441/3	yes	Pharmaceutical Therapy, NOS	FRAMESHIFT,T140Mfs*28	CNV loss		CNV gain		CNV loss	CNV loss	CNV gain		CNV loss	CNV loss	CNV loss	CNV loss											CNV loss									CNV gain	MISSENSE,E2101D	CNV loss		CNV loss				CNV loss	CNV gain
TCGA-13-0883	Dead	61	5	Serous cystadenocarcinoma, NOS	8441/3	yes	Pharmaceutical Therapy, NOS	FRAMESHIFT,N239*		CNV loss			CNV loss	CNV loss	CNV gain		CNV loss	CNV loss	CNV gain	CNV gain	CNV loss	CNV gain	CNV loss	CNV gain	CNV loss	CNV gain		CNV gain	CNV gain	CNV gain	CNV loss		CNV gain		CNV loss	CNV gain		CNV gain		CNV gain				CNV loss	CNV gain	MISSENSE,R302T	CNV loss	MISSENSE,G1287R	CNV gain
TCGA-23-1113	Dead	48	2	Serous cystadenocarcinoma, NOS	8441/3	yes	Pharmaceutical Therapy, NOS	CNV loss|SPLICE,X187_splice				CNV loss		CNV gain			CNV loss	CNV loss			CNV loss	CNV loss	CNV loss	CNV gain	CNV loss			CNV loss	CNV loss		CNV loss	CNV loss								CNV loss			CNV loss		CNV loss			CNV loss|SPLICE,X1021_splice
TCGA-13-0897	Dead	54	0	Serous cystadenocarcinoma, NOS	8441/3	yes	Pharmaceutical Therapy, NOS	CNV loss|FRAMESHIFT,T284Hfs*22	CNV gain		CNV gain				CNV gain		CNV loss	CNV loss			CNV loss	CNV gain						CNV gain	CNV gain		CNV loss	CNV gain			CNV loss			CNV loss		CNV gain		CNV loss		CNV loss	CNV gain	CNV gain	CNV loss		CNV gain|MISSENSE,R892G
TCGA-30-1855	Dead	61	0	Serous cystadenocarcinoma, NOS	8441/3	no	Pharmaceutical Therapy, NOS	SPLICE,X187_splice			CNV gain		CNV gain	CNV gain	CNV gain				CNV gain	CNV gain	CNV gain	CNV gain	CNV gain	CNV loss	CNV gain	CNV gain		CNV gain				CNV gain	CNV gain		CNV gain	CNV gain		CNV gain		CNV gain			CNV loss	CNV gain	CNV gain	CNV gain	CNV gain		CNV gain|MISSENSE,Q954K
TCGA-24-1927	Dead	59	1	Serous cystadenocarcinoma, NOS	8441/3	yes	Pharmaceutical Therapy, NOS	CNV loss|NONSENSE,R342*	CNV loss		CNV gain	CNV loss	CNV loss		CNV gain		CNV loss	CNV loss			CNV gain	CNV gain	CNV loss		CNV gain			CNV gain			CNV loss	CNV loss										CNV gain	CNV loss	CNV loss				CNV loss	CNV gain
TCGA-13-1489	Dead	70	0	Serous cystadenocarcinoma, NOS	8441/3	yes	Pharmaceutical Therapy, NOS	CNV gain|NONSENSE,R342*		CNV gain	CNV gain				CNV gain				CNV gain	CNV gain		CNV gain		CNV gain		CNV gain		CNV gain	CNV gain			CNV gain	CNV gain			CNV gain				CNV gain		CNV gain			CNV gain	CNV gain			CNV gain
TCGA-13-0920	Dead	65	0	Serous cystadenocarcinoma, NOS	8441/3	no	Radiation Therapy, NOS	CNV gain|NONSENSE,Q100*	CNV loss		CNV gain	CNV loss		CNV loss	CNV loss		CNV loss	CNV loss	CNV gain	CNV gain		CNV gain		CNV gain	CNV loss	CNV gain		CNV gain	CNV gain	CNV gain	CNV gain	CNV gain	CNV gain		CNV loss			CNV gain		CNV gain			CNV loss		CNV gain				CNV gain
TCGA-04-1342	Dead	80	1	Serous cystadenocarcinoma, NOS	8441/3	yes	Pharmaceutical Therapy, NOS	FRAMESHIFT,N288Kfs*18	CNV loss		CNV gain	CNV loss	CNV gain	CNV gain	CNV gain		CNV loss	CNV loss	CNV gain					CNV gain		CNV gain				CNV gain		CNV gain	CNV gain			CNV gain				CNV gain		CNV gain		CNV gain		CNV gain			CNV gain
TCGA-04-1362	Dead	59	3	Serous cystadenocarcinoma, NOS	8441/3	yes	Pharmaceutical Therapy, NOS	SPLICE,X225_splice	CNV gain	CNV gain	CNV gain	CNV loss	CNV gain	CNV gain	CNV gain	CNV gain	CNV loss	CNV loss	CNV gain	CNV gain		CNV gain	CNV gain	CNV gain	CNV loss			CNV gain	CNV gain	CNV gain		CNV gain			CNV gain	CNV gain				CNV gain		CNV gain		CNV gain	CNV gain		CNV gain		CNV gain
TCGA-10-0933	Dead	77	1	Serous cystadenocarcinoma, NOS	8441/3	yes	Pharmaceutical Therapy, NOS	CNV loss|FRAMESHIFT,K132Vfs*15			CNV gain	CNV loss			CNV gain				CNV gain	CNV gain	CNV loss				CNV loss	CNV gain									CNV gain			CNV gain					CNV loss			CNV gain	CNV gain		CNV gain
TCGA-13-0751	Dead	44	4	Serous cystadenocarcinoma, NOS	8441/3	yes	Pharmaceutical Therapy, NOS	CNV gain|NONSENSE,L348*		CNV gain	CNV gain				CNV gain	CNV gain	CNV loss	CNV loss	CNV gain	CNV gain		CNV gain		CNV gain	CNV loss	CNV gain		CNV gain	CNV gain	CNV gain			CNV gain			CNV gain				CNV gain			CNV gain		CNV gain	CNV gain			CNV gain
TCGA-13-0911	Dead	55	0	Serous cystadenocarcinoma, NOS	8441/3	yes	Pharmaceutical Therapy, NOS	FRAMESHIFT,L43Afs*7		CNV gain	CNV gain		CNV gain		CNV gain	CNV gain	CNV gain		CNV gain	CNV gain		CNV gain		CNV gain		CNV gain		CNV gain	CNV gain	CNV gain			CNV gain		CNV gain	CNV gain				CNV gain					CNV gain	CNV gain	CNV gain	CNV gain	CNV gain
TCGA-13-1506	Dead	45	0	Serous cystadenocarcinoma, NOS	8441/3	yes	Pharmaceutical Therapy, NOS	FRAMESHIFT,M66Pfs*60			CNV gain		CNV gain	CNV loss	CNV gain		CNV loss	CNV loss	CNV gain	CNV gain		CNV gain		CNV gain				CNV gain		CNV gain	CNV loss	CNV loss			CNV gain			CNV loss						CNV gain	CNV gain	CNV gain	CNV gain		CNV gain
TCGA-13-1510	Dead	62	0	Serous cystadenocarcinoma, NOS	8441/3	not reported	Pharmaceutical Therapy, NOS	CNV loss|NONSENSE,R213*	CNV loss	CNV loss		CNV loss		CNV gain	CNV gain	CNV gain	CNV gain	CNV gain	CNV loss	CNV gain	CNV gain		CNV loss	CNV loss	CNV gain				CNV loss	CNV gain	CNV loss	CNV loss			CNV loss			CNV loss				CNV gain			CNV loss		CNV loss		CNV gain
TCGA-23-1116	Dead	83	0	Serous cystadenocarcinoma, NOS	8441/3	yes	Pharmaceutical Therapy, NOS	CNV loss|SPLICE,X261_splice			CNV gain		CNV gain		CNV gain	CNV gain			CNV gain	CNV gain	CNV loss	CNV gain	CNV loss		CNV loss	CNV loss					CNV loss	CNV gain						CNV gain						CNV gain				CNV loss	CNV gain
TCGA-24-0970	Dead	63	0	Serous cystadenocarcinoma, NOS	8441/3	no	Radiation Therapy, NOS	CNV loss|SPLICE,X187_splice			CNV gain			CNV gain		CNV loss	CNV loss	CNV loss		CNV gain	CNV loss	CNV loss	CNV loss		CNV loss			CNV loss			CNV loss				CNV gain					CNV gain				CNV loss	CNV loss	CNV gain	CNV gain	CNV loss
TCGA-24-1434	Dead	59	1	Serous cystadenocarcinoma, NOS	8441/3	yes	Pharmaceutical Therapy, NOS	FRAMESHIFT,N345Mfs*25		CNV gain	CNV gain		CNV gain	CNV loss	CNV gain			CNV loss	CNV gain	CNV gain		CNV gain		CNV gain		CNV gain		CNV gain	CNV gain	CNV gain														CNV gain	CNV gain	CNV gain		CNV gain	CNV gain
TCGA-24-1474	Dead	57	1	Serous cystadenocarcinoma, NOS	8441/3	no	Radiation Therapy, NOS	CNV gain|NONSENSE,Q192*		CNV gain	CNV gain		CNV gain			CNV gain	CNV loss	CNV loss	CNV gain	CNV gain				CNV gain		CNV gain			CNV gain	CNV gain			CNV gain		CNV loss	CNV gain								CNV gain		CNV gain	CNV loss
TCGA-24-2271	Dead	55	2	Serous cystadenocarcinoma, NOS	8441/3	yes	Pharmaceutical Therapy, NOS	CNV loss|NONSENSE,K321*		CNV loss	CNV gain	CNV loss	CNV loss		CNV gain		CNV loss	CNV loss			CNV loss		CNV loss		CNV loss				CNV loss	CNV gain	CNV loss												CNV loss						CNV gain
TCGA-25-1320	Dead	65	3	Serous cystadenocarcinoma, NOS	8441/3	yes	Pharmaceutical Therapy, NOS	FRAMESHIFT,C124*
TCGA-42-2588	Dead	61	0	Serous cystadenocarcinoma, NOS	8441/3	no	Radiation Therapy, NOS	FRAMESHIFT,F338Lfs*7	CNV gain		CNV gain				CNV gain		CNV loss	CNV loss			CNV loss		CNV loss		CNV loss						CNV loss	CNV gain										CNV gain				CNV gain	CNV gain		CNV gain
TCGA-61-1901	Dead	65	0	Serous cystadenocarcinoma, NOS	8441/3	yes	Pharmaceutical Therapy, NOS	CNV loss|FRAMESHIFT,R342Efs*3	CNV loss	CNV loss		CNV loss			CNV gain		CNV loss				CNV loss		CNV loss	CNV gain							CNV loss	CNV loss	CNV gain		CNV loss	CNV gain		CNV loss		CNV loss			CNV loss	CNV loss			CNV loss		CNV gain
TCGA-WR-A838	Dead	72	0	Serous cystadenocarcinoma, NOS	8441/3	yes	Pharmaceutical Therapy, NOS	CNV gain|FRAMESHIFT,S127Yfs*43				CNV loss	CNV gain	CNV gain			CNV loss	CNV loss	CNV gain	CNV gain		CNV loss		CNV gain				CNV loss	CNV loss		CNV loss	CNV loss								CNV loss		CNV loss	CNV loss		CNV loss	CNV gain		CNV loss	CNV loss
C3N-02972	Dead	0	3	Endometrioid adenocarcinoma, NOS	8380/3	0	0	MISSENSE,R273H	FRAMESHIFT,R130Qfs*4	FRAMESHIFT,P224Rfs*8	MISSENSE,Q75P	FRAMESHIFT,H450Qfs*12					NONSENSE,Q114*		MISSENSE,G13D	MISSENSE,R962H
TCGA-E6-A2P8	Dead	53	0	Serous cystadenocarcinoma, NOS	8441/3	no	Radiation Therapy, NOS	MISSENSE,R273C	FRAMESHIFT,E157Gfs*23	FRAMESHIFT,P1601*	MISSENSE,A1066V		FRAMESHIFT,N2517Ifs*26									NONSENSE,R1064*								FRAMESHIFT,K860Nfs*16		FRAMESHIFT,G659Vfs*41		MISSENSE,N1459S							MISSENSE,S1390C
TCGA-AX-A2IN	Dead	63	2	Endometrioid adenocarcinoma, NOS	8380/3	yes	Radiation Therapy, NOS	MISSENSE,Y205C	FRAMESHIFT,L57Ffs*6	MISSENSE,L2174R	MISSENSE,R38C		NONSENSE,G4114*					FRAMESHIFT,C2333Mfs*2						MISSENSE,R4614K	NONSENSE,R937*				NONSENSE,C1435*			FRAMESHIFT,G659Vfs*41
TCGA-B5-A3FD	Dead	70	0	Endometrioid adenocarcinoma, NOS	8380/3	no	Radiation Therapy, NOS	CNV loss|MISSENSE,A159P	CNV loss|FRAMESHIFT,T202Afs*13		MISSENSE,V344G	CNV loss		CNV gain			CNV loss	CNV loss			CNV loss	CNV loss	CNV loss	MISSENSE,R2388H	CNV loss	SPLICE,X2050_splice		CNV loss	CNV loss			CNV loss			CNV loss							CNV loss	CNV loss		CNV loss	CNV loss	CNV loss	CNV loss
C3L-02894	Dead	0	2	Endometrioid adenocarcinoma, NOS	8380/3	0	0	MISSENSE,M237I	FRAMESHIFT,F37Sfs*6	CNV gain	CNV gain|MISSENSE,H1047R		CNV gain		CNV gain				CNV gain	CNV gain				CNV gain		CNV gain			CNV gain	CNV gain			CNV gain		CNV gain	CNV gain				CNV gain				CNV gain		CNV gain	CNV gain	CNV gain	CNV gain
TCGA-DF-A2L0	Dead	60	0	Endometrioid adenocarcinoma, NOS	8380/3	yes	Radiation Therapy, NOS	CNV loss|MISSENSE,S215I	FRAMESHIFT,T319Nfs*4	CNV loss	CNV gain	CNV loss|SPLICE,X433_splice	CNV loss			CNV loss	CNV loss	CNV loss		CNV gain	CNV loss	CNV gain	CNV loss	CNV loss				CNV gain	CNV gain		CNV loss	CNV loss|NONSENSE,E170*	CNV loss		CNV loss	CNV loss				CNV gain		MISSENSE,S252W	CNV loss	CNV loss	CNV gain		CNV loss
C3N-01171	Dead	0	2	Endometrioid adenocarcinoma, NOS	8380/3	0	0	MISSENSE,R267W	MISSENSE,P96Q	FRAMESHIFT,P1468Lfs*13	MISSENSE,H1047R		FRAMESHIFT,V3089Gfs*9					MISSENSE,A900V		PROTEINDEL,M1157del		MISSENSE,A4159V	MISSENSE,V382M				MISSENSE,D23Y				NONSENSE,E8*	FRAMESHIFT,G659Vfs*41		MISSENSE,S800N							FRAMESHIFT,L359Tfs*3			MISSENSE,R2078Q
TCGA-13-0760	Dead	63	0	Serous cystadenocarcinoma, NOS	8441/3	no	Radiation Therapy, NOS	MISSENSE,L265P		NONSENSE,Q1708*	CNV gain	CNV loss	CNV gain	CNV gain	CNV gain|MISSENSE,L2512H	CNV gain			CNV gain	CNV gain		CNV gain		CNV loss	CNV gain	CNV gain		CNV gain		CNV gain		CNV gain	CNV gain		CNV gain	CNV gain		CNV gain		CNV gain				CNV gain		CNV gain	CNV loss	CNV gain	CNV gain
TCGA-13-0889	Dead	75	0	Serous cystadenocarcinoma, NOS	8441/3	no	Radiation Therapy, NOS	MISSENSE,R273C	CNV loss		CNV gain|MISSENSE,E545A	FRAMESHIFT,P199Sfs*7	FRAMESHIFT,D5252Efs*6		FRAMESHIFT,T54Sfs*20		CNV loss	CNV loss					CNV loss	CNV loss		FRAMESHIFT,L3289Pfs*15		CNV loss			CNV loss|FRAMESHIFT,R2825Kfs*9	CNV gain				FRAMESHIFT,C1895Vfs*11						CNV gain		CNV loss	CNV loss|FRAMESHIFT,T3213Hfs*20		FRAMESHIFT,I921Tfs*15	CNV loss|FRAMESHIFT,G1215Wfs*19
TCGA-B5-A0K3	Dead	62	0	Endometrioid adenocarcinoma, NOS	8380/3	no	Radiation Therapy, NOS	CNV loss|MISSENSE,H178D			CNV gain|MISSENSE,R108H	NONSENSE,Y408*		CNV loss		CNV loss			CNV gain|MISSENSE,G12A			CNV loss						CNV loss	CNV gain						MISSENSE,R1580H					CNV gain					CNV loss
TCGA-AJ-A23M	Dead	61	0	Serous cystadenocarcinoma, NOS	8441/3	yes	Radiation Therapy, NOS	PROTEININS,C277du	CNV gain		CNV gain|MISSENSE,D1029H	CNV gain|NONSENSE,R386*	CNV gain		CNV gain	CNV gain			CNV gain	CNV gain	CNV gain	CNV gain	CNV gain			CNV gain		CNV gain		CNV gain			CNV gain		CNV gain	CNV gain		CNV gain				CNV gain		CNV gain	CNV gain	CNV gain	CNV gain		CNV gain
TCGA-AP-A0LH	Dead	60	3	Serous cystadenocarcinoma, NOS	8441/3	yes	Pharmaceutical Therapy, NOS	MISSENSE,P151S			MISSENSE,G364R	NONSENSE,R348*
TCGA-A5-A2K4	Dead	69	2	Serous cystadenocarcinoma, NOS	8441/3	no	Radiation Therapy, NOS	CNV loss|MISSENSE,R273H			MISSENSE,H1047L		CNV loss		CNV gain|SPLICE,X1868_splice		CNV loss	CNV loss	CNV loss	CNV loss	CNV loss	CNV loss	CNV loss		CNV loss	CNV gain		CNV loss			CNV gain							CNV loss				CNV loss		CNV loss	CNV loss	CNV gain		CNV loss	CNV gain
TCGA-D1-A16G	Dead	74	2	Serous cystadenocarcinoma, NOS	8441/3	yes	Pharmaceutical Therapy, NOS	MISSENSE,R248Q			CNV gain|MISSENSE,Q546K						CNV loss	CNV loss		MISSENSE,R1149Q	NONSENSE,R393*																	CNV loss								CNV gain		CNV gain
TCGA-AJ-A3NH	Dead	90	0	Serous cystadenocarcinoma, NOS	8441/3	yes	Pharmaceutical Therapy, NOS	CNV loss|MISSENSE,R248Q	CNV loss	CNV loss	MISSENSE,M1043V	CNV loss	CNV loss				CNV loss	CNV loss	CNV gain	CNV gain|MISSENSE,H863L	CNV loss	CNV loss	CNV loss	CNV loss	CNV loss|MISSENSE,Q1767L			CNV loss	CNV loss		CNV loss|MISSENSE,R1705K		CNV loss		CNV loss	CNV loss		CNV gain					CNV loss	CNV loss	CNV loss		CNV loss	CNV loss
C3N-02631	Dead	0	4	Endometrioid adenocarcinoma, NOS	8380/3	0	0	CNV loss|MISSENSE,R280K		CNV loss	CNV gain|MISSENSE,E542K	CNV loss					CNV loss	CNV loss		MISSENSE,D1097G	CNV loss	CNV loss	CNV loss		CNV loss			CNV loss			CNV loss							CNV loss		CNV loss		CNV gain			CNV loss			CNV loss
TCGA-AP-A053	Dead	90	0	Endometrioid adenocarcinoma, NOS	8380/3	no	Pharmaceutical Therapy, NOS	CNV loss|MISSENSE,R248Q			MISSENSE,K111E			CNV gain			CNV loss							CNV loss					CNV gain|MISSENSE,R611L			CNV gain								CNV gain
TCGA-BG-A0M6	Dead	73	0	Serous cystadenocarcinoma, NOS	8441/3	yes	Pharmaceutical Therapy, NOS	CNV loss|MISSENSE,V272M	CNV gain		CNV gain|MISSENSE,E545D	CNV loss		CNV loss	CNV gain	CNV loss	CNV loss	CNV loss	CNV gain	CNV gain		CNV loss		CNV loss		CNV gain		CNV loss	CNV gain		CNV loss|FRAMESHIFT,D2545*	CNV gain	CNV loss			CNV loss		CNV gain|MISSENSE,S256F		CNV gain		CNV gain	CNV loss		CNV loss	CNV gain			CNV gain
TCGA-A5-A1OG	Dead	65	0	Serous cystadenocarcinoma, NOS	8441/3	yes	Radiation Therapy, NOS	MISSENSE,A159V		CNV gain	CNV gain|MISSENSE,R115P	CNV loss	CNV gain	CNV loss	CNV gain	CNV loss	CNV loss	CNV loss	CNV gain	CNV gain		CNV gain				CNV gain		CNV gain		CNV gain					CNV gain			CNV gain|MISSENSE,S256F		CNV gain		CNV gain	CNV loss				CNV gain		CNV gain
TCGA-DI-A2QY	Dead	64	0	Serous cystadenocarcinoma, NOS	8441/3	yes	Radiation Therapy, NOS	CNV gain|MISSENSE,A276G	CNV loss		CNV gain|MISSENSE,P104T	CNV loss	CNV gain	CNV gain	CNV gain		CNV loss	CNV loss						CNV loss	CNV loss	CNV gain									CNV loss			CNV gain|MISSENSE,E216K		CNV gain			CNV loss	CNV loss		CNV gain	CNV loss	CNV loss	CNV gain
TCGA-61-1738	Dead	60	2	Serous cystadenocarcinoma, NOS	8441/3	no	Radiation Therapy, NOS	CNV loss|MISSENSE,R282W	CNV loss		CNV gain|MISSENSE,R115L		CNV loss	CNV loss					CNV loss		CNV gain										CNV loss				CNV loss			CNV loss		CNV gain		CNV loss		CNV loss			CNV loss
TCGA-AP-A052	Dead	59	1	Serous cystadenocarcinoma, NOS	8441/3	no	Radiation Therapy, NOS	CNV loss|MISSENSE,R273H	CNV loss		MISSENSE,E81K					CNV loss	CNV loss	CNV loss	CNV loss	CNV gain	CNV loss		CNV loss		CNV loss						CNV loss							CNV gain										CNV loss
TCGA-B5-A1MU	Dead	79	4	Serous cystadenocarcinoma, NOS	8441/3	no	Pharmaceutical Therapy, NOS	CNV gain|MISSENSE,H193P			MISSENSE,G118D	CNV loss		CNV loss		CNV loss					CNV loss	CNV gain	CNV loss	CNV gain	CNV loss	CNV gain		CNV loss	CNV loss				CNV gain		CNV loss			CNV loss					CNV loss		CNV gain	CNV gain	CNV loss		CNV loss
TCGA-AJ-A3EJ	Dead	74	0	Serous cystadenocarcinoma, NOS	8441/3	no	Radiation Therapy, NOS	PROTEINDEL,P142del	CNV gain		CNV gain	CNV gain|FRAMESHIFT,F398Sfs*7	CNV gain|MISSENSE,Q3327H	CNV gain	CNV gain	CNV loss		CNV gain	CNV gain	MISSENSE,R1092L	CNV loss	CNV loss	CNV loss	CNV gain	CNV loss	CNV gain		CNV loss	CNV gain		MISSENSE,G1863D		CNV gain		CNV loss	CNV gain		CNV gain				CNV gain			CNV loss	CNV gain	CNV loss		CNV gain
C3N-02639	Dead	0	2	Endometrioid adenocarcinoma, NOS	8380/3	0	0	CNV loss|MISSENSE,T125P	CNV loss			CNV loss|FRAMESHIFT,T371Nfs*2	CNV loss	CNV loss|MISSENSE,T5678I			CNV loss	CNV loss	CNV loss	CNV loss	MISSENSE,R465H	CNV loss						CNV loss	CNV loss		CNV loss	CNV loss								CNV loss		CNV loss	CNV loss	CNV loss	CNV loss		CNV loss	CNV loss
TCGA-EO-A2CH	Dead	73	1	Serous cystadenocarcinoma, NOS	8441/3	yes	Radiation Therapy, NOS	CNV loss|MISSENSE,C275F	CNV loss	CNV gain		NONSENSE,W624*		CNV gain	CNV gain	CNV loss	CNV loss	CNV loss						CNV loss							CNV loss		CNV loss			CNV loss		CNV gain|MISSENSE,P179R		CNV loss		CNV gain							CNV loss
TCGA-BK-A139	Dead	74	0	Endometrioid adenocarcinoma, NOS	8380/3	no	Radiation Therapy, NOS	CNV loss|MISSENSE,R282W	CNV loss	CNV loss	CNV gain	CNV loss|PROTEINDEL,L573_R574del			CNV gain	CNV loss						MISSENSE,E1407G		CNV loss	MISSENSE,A2163D				CNV loss		CNV loss	CNV loss	CNV gain		CNV loss	CNV loss		CNV loss		CNV loss			CNV loss	CNV loss		CNV gain	CNV loss	CNV loss	CNV gain
TCGA-D1-A2G7	Dead	65	0	Serous cystadenocarcinoma, NOS	8441/3	no	Radiation Therapy, NOS	CNV loss|MISSENSE,G266R		CNV loss	CNV gain	MISSENSE,D560Y			CNV gain				CNV loss	CNV loss				CNV loss									CNV loss			CNV loss				CNV gain									CNV gain
TCGA-DI-A2QU	Dead	67	2	Serous cystadenocarcinoma, NOS	8441/3	not reported	Pharmaceutical Therapy, NOS	MISSENSE,F134L				CNV loss	MISSENSE,E5161K	CNV loss	CNV gain	CNV gain	CNV loss	CNV loss				CNV loss		CNV gain				CNV loss			CNV loss	CNV loss						CNV gain|MISSENSE,W257L		CNV loss				CNV loss	CNV loss				CNV loss
TCGA-24-1466	Dead	74	3	Serous cystadenocarcinoma, NOS	8441/3	no	Radiation Therapy, NOS	CNV loss|MISSENSE,R249G	CNV loss	CNV gain	CNV gain	CNV loss	CNV gain	FRAMESHIFT,E8637Kfs*10	CNV gain		CNV loss	CNV loss	CNV gain	CNV gain		CNV gain		CNV gain				CNV gain	CNV gain	CNV gain	CNV loss	CNV loss	CNV gain		CNV loss|MISSENSE,R149W	MISSENSE,V2736F		CNV loss		CNV loss		CNV gain	CNV loss	CNV loss	CNV loss		CNV gain	FRAMESHIFT,G285Sfs*67	CNV gain
TCGA-24-2288	Dead	70	0	Serous cystadenocarcinoma, NOS	8441/3	yes	Pharmaceutical Therapy, NOS	MISSENSE,P250L			CNV gain		CNV gain	MISSENSE,E3142K	CNV gain|MISSENSE,S1367C				CNV gain	CNV gain|MISSENSE,D568H		CNV gain		CNV gain	CNV gain			CNV gain	CNV gain	CNV gain		CNV gain	CNV gain		CNV gain	CNV gain		CNV gain				CNV gain	CNV gain	CNV gain	CNV gain|MISSENSE,S3202R	CNV gain	CNV gain		CNV gain
TCGA-AX-A2H4	Dead	66	2	Serous cystadenocarcinoma, NOS	8441/3	no	Radiation Therapy, NOS	CNV gain|MISSENSE,R175H	CNV gain		CNV gain		CNV gain	CNV gain|MISSENSE,D5533H	CNV gain|MISSENSE,Y3505N	CNV gain			CNV gain			CNV gain		CNV gain				CNV gain					CNV gain			CNV gain		CNV gain|MISSENSE,R183W		CNV gain		CNV gain		CNV gain	CNV gain	CNV gain			CNV gain
TCGA-23-2084	Dead	45	4	Serous cystadenocarcinoma, NOS	8441/3	no	Radiation Therapy, NOS	CNV loss|MISSENSE,G154V	CNV loss	CNV loss	CNV gain	CNV loss	CNV loss	CNV loss|MISSENSE,S9810T	CNV gain|MISSENSE,H1495Q	CNV loss	CNV loss	CNV loss	CNV loss	CNV loss	CNV loss		CNV loss	CNV gain	CNV loss					CNV gain	CNV loss	CNV loss			CNV loss					CNV loss			CNV loss		CNV loss	CNV loss	CNV loss	CNV loss	CNV gain
TCGA-24-1422	Dead	82	0	Serous cystadenocarcinoma, NOS	8441/3	no	Radiation Therapy, NOS	MISSENSE,R248W	CNV gain		CNV gain	CNV gain	CNV gain	CNV gain|MISSENSE,D12924N	CNV gain		CNV loss		CNV gain	CNV gain|MISSENSE,G603E		CNV gain		CNV gain		CNV gain		CNV gain	CNV gain|MISSENSE,P2420R	CNV gain	CNV loss		CNV gain		CNV gain	CNV gain				CNV gain		CNV gain	CNV gain		CNV gain	CNV gain	CNV gain		CNV gain|MISSENSE,V12L
TCGA-24-2024	Dead	72	4	Serous cystadenocarcinoma, NOS	8441/3	no	Radiation Therapy, NOS	MISSENSE,V272M	CNV loss	CNV loss		CNV loss		CNV loss|MISSENSE,W1384C		CNV gain	CNV loss	CNV loss		CNV gain			CNV loss		CNV loss|MISSENSE,A3601V					CNV loss	CNV loss				CNV loss			CNV loss		CNV gain			CNV loss|MISSENSE,Q1429R				CNV loss
TCGA-24-1435	Dead	57	3	Serous cystadenocarcinoma, NOS	8441/3	yes	Pharmaceutical Therapy, NOS	CNV loss|MISSENSE,V216M		CNV loss	CNV gain	CNV loss		CNV loss|MISSENSE,K5103N	CNV gain		CNV loss	CNV loss	CNV loss	CNV loss	CNV gain		CNV loss			CNV gain|MISSENSE,C2158Y				CNV gain	CNV loss		CNV loss		CNV loss	CNV loss		CNV loss		CNV gain		CNV loss				CNV loss	CNV loss		CNV gain
TCGA-20-0987	Dead	61	1	Serous cystadenocarcinoma, NOS	8441/3	no	Radiation Therapy, NOS	CNV loss|MISSENSE,G105R		CNV loss	CNV gain	CNV loss	CNV loss	MISSENSE,S7000C	CNV gain		CNV loss	CNV loss	CNV loss	CNV loss									CNV gain	CNV gain		CNV loss			CNV gain	CNV gain		CNV loss		CNV loss		CNV loss		CNV loss					CNV gain
TCGA-24-2295	Dead	69	2	Serous cystadenocarcinoma, NOS	8441/3	no	Radiation Therapy, NOS	CNV loss|MISSENSE,C238Y	CNV gain	CNV gain	CNV gain		CNV gain	MISSENSE,E2990G	CNV gain	CNV gain	CNV loss	CNV loss	CNV gain	CNV gain		CNV gain	CNV loss	CNV gain	CNV loss	CNV gain		CNV gain		CNV gain	CNV gain	CNV gain	CNV gain			CNV gain		CNV gain		CNV gain		CNV gain		CNV gain	CNV gain	CNV gain			CNV gain
TCGA-24-2261	Dead	76	0	Serous cystadenocarcinoma, NOS	8441/3	no	Pharmaceutical Therapy, NOS	CNV loss|MISSENSE,Y163C			CNV gain	CNV loss		CNV loss	NONSENSE,S1038*	CNV loss	CNV loss	CNV loss	CNV loss		CNV gain	CNV loss	CNV loss	CNV gain	CNV loss			CNV loss	CNV loss				CNV gain		CNV loss	CNV gain							CNV loss		CNV loss		CNV loss
TCGA-AP-A05A	Dead	81	0	Serous cystadenocarcinoma, NOS	8441/3	yes	Radiation Therapy, NOS	CNV loss|MISSENSE,Y205C						CNV gain	CNV gain|MISSENSE,R3127L		CNV loss	CNV loss		CNV gain|MISSENSE,K956N	MISSENSE,R465H										CNV loss	CNV loss						CNV loss		CNV loss						CNV gain|MISSENSE,V3258F			CNV gain
TCGA-25-1323	Dead	72	1	Serous cystadenocarcinoma, NOS	8441/3	yes	Pharmaceutical Therapy, NOS	MISSENSE,V272L							MISSENSE,V545L																				NONSENSE,S1639*											MISSENSE,V4188L
TCGA-24-1464	Dead	70	1	Serous cystadenocarcinoma, NOS	8441/3	yes	Pharmaceutical Therapy, NOS	CNV loss|MISSENSE,N239S		CNV loss					CNV gain|MISSENSE,W1472C	CNV loss	CNV loss	CNV loss													CNV loss				CNV loss					CNV gain							CNV loss		CNV gain
C3L-05848	Dead	0	0	Endometrioid adenocarcinoma, NOS	8380/3	0	0	CNV loss|MISSENSE,I195T		CNV loss	CNV gain			CNV loss				CNV loss			MISSENSE,G691E			CNV gain		MISSENSE,G3581W						CNV gain						CNV loss										CNV loss
TCGA-EY-A1GM	Dead	60	0	Serous cystadenocarcinoma, NOS	8441/3	no	Radiation Therapy, NOS	CNV loss|MISSENSE,V173M	CNV loss	CNV loss	CNV gain				CNV gain		CNV loss	CNV loss			CNV loss|MISSENSE,R505H		CNV loss		CNV loss	CNV gain																			CNV loss	CNV gain			CNV gain
TCGA-23-1022	Dead	67	4	Serous cystadenocarcinoma, NOS	8441/3	no	Radiation Therapy, NOS	MISSENSE,K164E	CNV loss	CNV loss	CNV gain	CNV gain			CNV gain	CNV loss	CNV loss	CNV loss	CNV gain	CNV loss	CNV loss	CNV gain|MISSENSE,K74N	CNV loss	CNV gain	CNV loss	CNV gain		CNV gain		CNV loss	CNV loss					CNV gain		CNV gain					CNV loss|NONSENSE,S2005*	CNV loss	CNV gain				CNV gain|MISSENSE,F1392S
TCGA-24-1104	Dead	56	5	Serous cystadenocarcinoma, NOS	8441/3	yes	Radiation Therapy, NOS	CNV loss|MISSENSE,I195T	CNV loss	CNV gain	CNV gain	CNV loss	CNV loss	CNV loss	CNV gain		CNV loss	CNV loss		CNV gain		CNV gain|MISSENSE,I1953F	CNV loss	CNV gain		CNV loss		CNV gain	CNV gain		CNV loss	CNV loss	CNV gain			CNV gain						CNV loss		MISSENSE,T2245N	CNV gain			CNV loss	CNV gain
TCGA-24-1551	Dead	53	4	Serous cystadenocarcinoma, NOS	8441/3	no	Radiation Therapy, NOS	MISSENSE,R248W			CNV gain						CNV loss	CNV loss			CNV loss	CNV gain|MISSENSE,L1072M	CNV loss	CNV loss	CNV loss			CNV gain			CNV loss	CNV loss			CNV loss					CNV loss		CNV gain			CNV gain		CNV loss
TCGA-13-1494	Dead	43	0	Serous cystadenocarcinoma, NOS	8441/3	no	Radiation Therapy, NOS	CNV loss|MISSENSE,G105C		CNV loss	CNV gain				CNV gain		CNV loss	CNV loss	CNV gain	CNV loss		CNV loss	MISSENSE,R2190S	CNV gain	CNV gain	CNV loss		CNV loss	CNV loss		CNV loss	MISSENSE,A146G			CNV loss		MISSENSE,L1378I	CNV loss					CNV loss	CNV loss	CNV loss		CNV loss	CNV loss	CNV gain
TCGA-29-1703	Dead	56	4	Serous cystadenocarcinoma, NOS	8441/3	no	Radiation Therapy, NOS	CNV loss|MISSENSE,H193Y	CNV loss		CNV gain		CNV loss	CNV gain	CNV gain		CNV loss	CNV loss	CNV loss	CNV loss		CNV loss	MISSENSE,L4797V	CNV loss				CNV loss			CNV loss	CNV loss	CNV loss		CNV loss	CNV loss		CNV loss		CNV loss		CNV loss		CNV loss	CNV loss		CNV loss	SPLICE,X1427_splice	CNV gain
TCGA-04-1655	Dead	49	3	Serous cystadenocarcinoma, NOS	8441/3	yes	Pharmaceutical Therapy, NOS	CNV loss|MISSENSE,M237I	CNV gain		CNV gain		CNV gain	CNV loss	CNV loss	CNV gain	CNV loss	CNV loss	CNV gain	CNV gain	CNV loss		CNV loss|MISSENSE,P2872A	CNV gain	CNV loss	CNV gain			CNV gain		CNV loss	CNV loss	CNV gain		CNV loss	CNV gain		CNV loss				CNV gain				CNV gain	CNV loss	CNV gain	CNV loss
TCGA-61-1730	Dead	78	0	Serous cystadenocarcinoma, NOS	8441/3	no	Pharmaceutical Therapy, NOS	MISSENSE,K132R	CNV gain	CNV gain			CNV gain				CNV loss	CNV loss	CNV gain	CNV gain	CNV loss		CNV loss	CNV gain	CNV loss|MISSENSE,V3134L	CNV gain				CNV gain			CNV gain		CNV loss	CNV gain				CNV gain|MISSENSE,A2785T		CNV gain|MISSENSE,H78N		CNV gain		CNV gain	CNV loss	CNV gain	CNV loss
TCGA-13-0791	Dead	58	0	Serous cystadenocarcinoma, NOS	8441/3	no	Radiation Therapy, NOS	CNV loss|MISSENSE,R273L		CNV gain	CNV gain	CNV gain		CNV loss			CNV loss	CNV loss							CNV gain|MISSENSE,V1373I				CNV loss		CNV loss		CNV gain					CNV gain		CNV loss			CNV loss			CNV gain	CNV loss
TCGA-25-2393	Dead	81	3	Serous cystadenocarcinoma, NOS	8441/3	yes	Pharmaceutical Therapy, NOS	CNV loss|PROTEINDEL,A138_P142del									CNV loss	CNV loss	CNV gain	CNV gain	CNV gain	CNV loss		CNV loss		FRAMESHIFT,V535Cfs*2	MISSENSE,P1734S	CNV loss			CNV loss	CNV loss|MISSENSE,P118T			CNV loss		MISSENSE,E692K	CNV loss						CNV loss	CNV loss	CNV gain	CNV loss	CNV gain
TCGA-13-0757	Dead	71	0	Serous cystadenocarcinoma, NOS	8441/3	no	Radiation Therapy, NOS	MISSENSE,P278S	CNV gain	CNV gain	CNV gain	CNV loss	CNV gain	CNV loss	CNV loss				CNV gain	CNV gain	CNV loss	CNV loss		CNV gain	CNV loss	CNV gain|MISSENSE,S3938R		CNV loss	CNV gain			CNV gain	CNV gain		CNV gain	CNV gain		CNV gain		CNV gain		CNV gain	CNV gain	CNV gain	CNV loss	CNV gain	CNV gain		CNV loss
TCGA-13-1511	Dead	52	0	Serous cystadenocarcinoma, NOS	8441/3	yes	Pharmaceutical Therapy, NOS	CNV gain|MISSENSE,R175H			CNV gain				CNV gain	CNV loss	CNV loss	CNV loss			CNV loss		CNV loss			CNV gain|MISSENSE,C3601G		CNV gain			CNV loss	CNV loss	CNV gain		CNV loss										CNV gain	CNV gain	CNV loss		CNV gain
TCGA-25-2399	Dead	80	1	Serous cystadenocarcinoma, NOS	8441/3	yes	Pharmaceutical Therapy, NOS	CNV loss|MISSENSE,R175H	CNV loss		CNV gain			CNV gain	CNV gain		CNV loss	CNV loss										NONSENSE,Q2414*			CNV loss	CNV loss			CNV loss			CNV loss				CNV loss					CNV loss	CNV loss	CNV gain
TCGA-13-0726	Dead	55	2	Serous cystadenocarcinoma, NOS	8441/3	yes	Pharmaceutical Therapy, NOS	CNV loss|MISSENSE,R282W			CNV gain				CNV gain	CNV gain	CNV loss	CNV loss				CNV gain		CNV loss				CNV gain|MISSENSE,D1208H		CNV gain	CNV loss		CNV loss		CNV loss	CNV loss		CNV loss						CNV loss	CNV gain		CNV loss		CNV gain
TCGA-13-1501	Dead	50	0	Serous cystadenocarcinoma, NOS	8441/3	yes	Pharmaceutical Therapy, NOS	CNV loss|MISSENSE,L145Q	CNV loss		CNV gain	CNV loss	CNV loss	CNV loss	CNV gain	CNV gain	CNV loss	CNV loss		CNV gain		CNV gain		CNV gain		CNV gain		MISSENSE,Y2954C	CNV gain		CNV loss	CNV loss	CNV loss		CNV loss	CNV loss		CNV gain		CNV loss			CNV loss	CNV loss	CNV loss	CNV loss		CNV loss	CNV gain
TCGA-29-2429	Dead	79	1	Serous cystadenocarcinoma, NOS	8441/3	not reported	Radiation Therapy, NOS	CNV gain|PROTEINDEL,Y126_M133del			CNV gain									CNV gain				CNV gain	CNV loss	CNV gain		CNV gain|MISSENSE,F1928C			CNV loss	CNV loss	CNV gain			CNV gain		CNV gain		CNV gain				CNV gain	CNV gain	CNV gain			CNV gain
TCGA-24-1463	Dead	70	6	Serous cystadenocarcinoma, NOS	8441/3	yes	Pharmaceutical Therapy, NOS	CNV loss|MISSENSE,V274D		CNV loss	CNV gain	CNV loss		CNV loss	CNV gain	CNV loss	CNV loss	CNV loss		CNV loss		CNV gain	CNV loss					CNV loss			CNV loss|FRAMESHIFT,I85Kfs*12		CNV loss			CNV loss		CNV loss		CNV gain		CNV loss	CNV loss	CNV loss	CNV loss			CNV loss	CNV gain
TCGA-24-1467	Dead	51	8	Serous cystadenocarcinoma, NOS	8441/3	yes	Pharmaceutical Therapy, NOS	MISSENSE,R175H	CNV loss		CNV gain			CNV gain	CNV gain	CNV gain									CNV gain	CNV gain			CNV loss		CNV loss|FRAMESHIFT,M817Cfs*4	CNV gain			CNV gain			CNV loss		CNV gain		CNV loss	CNV loss			CNV gain	CNV gain		CNV gain
TCGA-30-1714	Dead	68	3	Serous cystadenocarcinoma, NOS	8441/3	yes	Radiation Therapy, NOS	CNV loss|MISSENSE,P151R			CNV gain			CNV gain	CNV gain		CNV loss	CNV loss			CNV loss		CNV loss		CNV loss	CNV gain		CNV loss			CNV loss|FRAMESHIFT,T467Nfs*3	CNV gain			CNV gain			CNV loss		CNV gain					CNV loss	CNV gain	CNV gain	CNV loss	CNV gain
TCGA-30-1857	Dead	64	0	Serous cystadenocarcinoma, NOS	8441/3	no	Pharmaceutical Therapy, NOS	CNV loss|MISSENSE,Y163C			CNV gain	CNV loss		CNV loss	CNV gain	CNV loss	CNV loss	CNV loss	CNV gain	CNV loss	CNV loss	CNV gain	CNV loss	CNV gain	CNV loss			CNV gain		CNV loss	CNV loss|FRAMESHIFT,Q83*	CNV loss						CNV loss		CNV loss			CNV loss	CNV loss	CNV gain			CNV loss	CNV gain
TCGA-EY-A1GS	Dead	71	0	Serous cystadenocarcinoma, NOS	8441/3	no	Radiation Therapy, NOS	CNV loss|MISSENSE,P278T	CNV loss		CNV gain	CNV gain				CNV gain	CNV loss	CNV loss	CNV gain	CNV loss	CNV loss	CNV loss	CNV gain		CNV loss	CNV gain		CNV loss	CNV gain		CNV gain	CNV gain	CNV gain|MISSENSE,Q177E			CNV gain|MISSENSE,G2968A		CNV gain		CNV gain		CNV gain	CNV gain		CNV loss	CNV gain
TCGA-13-0807	Dead	54	1	Serous cystadenocarcinoma, NOS	8441/3	no	Radiation Therapy, NOS	CNV loss|MISSENSE,A276P	CNV loss		CNV gain		CNV loss	CNV gain	CNV gain		CNV loss	CNV loss	CNV gain					CNV gain					CNV gain				CNV gain		CNV loss|MISSENSE,R1325W	CNV gain		CNV loss		CNV gain		CNV loss	CNV gain	CNV loss			CNV loss	CNV loss	CNV gain
TCGA-04-1348	Dead	44	4	Serous cystadenocarcinoma, NOS	8441/3	yes	Pharmaceutical Therapy, NOS	CNV loss|MISSENSE,G266R	CNV loss		CNV gain						CNV loss				CNV loss		CNV loss		CNV loss			CNV loss			CNV loss				MISSENSE,N363Y			CNV loss							CNV loss
TCGA-23-1124	Dead	62	4	Serous cystadenocarcinoma, NOS	8441/3	yes	Pharmaceutical Therapy, NOS	CNV loss|MISSENSE,R156P		CNV gain	CNV gain	CNV loss	CNV gain	CNV gain		CNV loss		CNV gain	CNV gain	CNV gain		CNV gain	CNV gain			CNV gain		CNV gain	CNV loss	CNV loss		CNV gain	CNV gain		CNV loss	CNV gain|MISSENSE,Q1162H		CNV loss		CNV gain		CNV loss	CNV loss	CNV loss	CNV gain	CNV gain	CNV loss	CNV gain	CNV gain
TCGA-30-1891	Dead	61	2	Serous cystadenocarcinoma, NOS	8441/3	yes	Pharmaceutical Therapy, NOS	CNV loss|MISSENSE,L194R		CNV loss	CNV gain	CNV loss			CNV gain	CNV gain		CNV loss	CNV gain	CNV gain	CNV loss		CNV loss	CNV gain	CNV loss				CNV gain		CNV loss	CNV loss			CNV loss		FRAMESHIFT,S894Rfs*26	CNV loss		CNV loss				CNV loss			CNV loss		CNV gain
TCGA-24-2262	Dead	57	0	Serous cystadenocarcinoma, NOS	8441/3	no	Pharmaceutical Therapy, NOS	MISSENSE,K132N			CNV gain				CNV gain	CNV loss	CNV gain	CNV loss						CNV gain					CNV loss		CNV loss		CNV gain		CNV loss	CNV gain	MISSENSE,D1589N	CNV gain				CNV loss				CNV gain	CNV loss	CNV loss	CNV gain
TCGA-29-1768	Dead	50	2	Serous cystadenocarcinoma, NOS	8441/3	yes	Pharmaceutical Therapy, NOS	CNV loss|MISSENSE,C176F		CNV loss	CNV gain	CNV loss	CNV loss		CNV gain		CNV loss	CNV loss	CNV gain	CNV gain					CNV loss			CNV loss			CNV loss				CNV loss		MISSENSE,D100E								CNV loss				CNV gain
TCGA-24-1616	Dead	56	3	Serous cystadenocarcinoma, NOS	8441/3	yes	Pharmaceutical Therapy, NOS	CNV loss|MISSENSE,Y236C		CNV loss	CNV gain	CNV loss	CNV gain				CNV gain		CNV gain	CNV gain	CNV loss	CNV gain	CNV loss	CNV gain		CNV gain		CNV gain	CNV gain	CNV gain	CNV loss	CNV loss	CNV gain		CNV loss			MISSENSE,W257C		CNV loss	MISSENSE,D2173G	CNV gain	CNV gain		CNV gain	CNV gain	CNV loss	CNV gain
TCGA-FI-A2EY	Dead	63	2	Serous cystadenocarcinoma, NOS	8441/3	yes	Pharmaceutical Therapy, NOS	MISSENSE,S241C	CNV gain		CNV gain	CNV loss	CNV gain						CNV gain	CNV gain		CNV gain		CNV gain		CNV gain		CNV gain			CNV gain		CNV gain			CNV gain		CNV gain|MISSENSE,P179R				CNV gain		CNV gain	CNV gain	CNV gain
TCGA-13-1481	Dead	76	7	Serous cystadenocarcinoma, NOS	8441/3	no	Radiation Therapy, NOS	CNV loss|MISSENSE,P177R		CNV loss	CNV gain	CNV loss	CNV gain	CNV gain	CNV gain		CNV loss	CNV loss	CNV gain	CNV gain	CNV loss	CNV gain		CNV gain	CNV loss	CNV gain			CNV gain		CNV loss	CNV gain				CNV gain				CNV gain|MISSENSE,K2668N		CNV gain	CNV loss	CNV gain		CNV gain	CNV loss|FRAMESHIFT,S2697Kfs*31	CNV loss	CNV gain
TCGA-13-1491	Dead	55	4	Serous cystadenocarcinoma, NOS	8441/3	no	Radiation Therapy, NOS	CNV loss|MISSENSE,C275Y	CNV gain	CNV loss	CNV gain	CNV loss		CNV gain			CNV loss	CNV loss			CNV loss		CNV loss		CNV loss				CNV loss		CNV loss	CNV loss						CNV loss		MISSENSE,D4440N			CNV loss	CNV loss				CNV loss
TCGA-25-2404	Dead	38	2	Serous cystadenocarcinoma, NOS	8441/3	yes	Pharmaceutical Therapy, NOS	CNV gain|MISSENSE,H214R	CNV gain		CNV gain	CNV loss	CNV gain	CNV loss	CNV gain		CNV loss	CNV loss	CNV gain	CNV loss	CNV loss		CNV loss	CNV loss	CNV loss						CNV loss	CNV gain	CNV loss		CNV loss	CNV loss				CNV gain	SPLICE,X81_splice	CNV gain	CNV loss				CNV loss	CNV loss	CNV gain
TCGA-61-1919	Dead	58	3	Serous cystadenocarcinoma, NOS	8441/3	no	Radiation Therapy, NOS	CNV loss|MISSENSE,I195T	CNV gain		CNV gain	CNV loss		CNV gain	CNV gain	CNV loss			CNV gain	CNV gain	CNV gain	CNV gain	CNV gain	CNV gain	CNV gain	CNV loss		CNV gain		CNV gain		CNV gain	CNV gain		CNV loss	CNV gain				CNV gain		CNV gain	MISSENSE,R1882S		CNV loss	CNV gain	CNV loss	CNV gain	CNV gain
TCGA-24-2036	Dead	50	5	Serous cystadenocarcinoma, NOS	8441/3	yes	Radiation Therapy, NOS	CNV loss|MISSENSE,R273H	CNV loss		CNV gain				CNV gain		CNV loss				CNV gain		CNV loss								CNV loss				CNV loss					CNV gain		CNV loss			SPLICE,X1566_splice		CNV loss		CNV gain
TCGA-23-1122	Dead	53	3	Serous cystadenocarcinoma, NOS	8441/3	yes	Radiation Therapy, NOS	CNV loss|MISSENSE,R175H	CNV loss	CNV gain	CNV gain	CNV loss		CNV loss	CNV loss	CNV loss	CNV loss	CNV loss		CNV loss	CNV loss	CNV loss	CNV loss	CNV loss	CNV loss			CNV loss	CNV gain	CNV loss	CNV loss	CNV loss			CNV loss							CNV gain	CNV loss	CNV loss	CNV loss|MISSENSE,E1464G		CNV loss	CNV loss	CNV gain
TCGA-24-2033	Dead	87	1	Serous cystadenocarcinoma, NOS	8441/3	no	Radiation Therapy, NOS	CNV loss|MISSENSE,G266E			CNV gain	CNV loss		CNV loss	CNV gain		CNV loss	CNV loss	CNV gain	CNV gain		CNV gain		CNV gain				CNV gain	CNV loss		CNV loss	CNV loss	CNV gain			CNV gain		CNV gain		CNV loss				CNV gain	CNV gain	CNV gain|PROTEINDEL,A3353_A3356del			CNV gain|MISSENSE,S37F
TCGA-29-1699	Dead	57	3	Serous cystadenocarcinoma, NOS	8441/3	not reported	Pharmaceutical Therapy, NOS	CNV loss|MISSENSE,R175G							CNV gain		CNV loss	CNV loss	CNV gain	CNV gain				CNV gain								CNV gain	CNV gain		CNV loss	CNV gain		CNV loss		CNV gain							CNV loss	MISSENSE,Q286H
TCGA-29-1705	Dead	47	1	Serous cystadenocarcinoma, NOS	8441/3	no	Radiation Therapy, NOS	CNV loss|MISSENSE,R110L			CNV gain	CNV loss			CNV gain		CNV loss	CNV loss			CNV loss	CNV loss	CNV loss	CNV gain	CNV loss			CNV loss	CNV loss		CNV loss		CNV gain			CNV gain		CNV loss		CNV gain			CNV loss		CNV loss	CNV gain		CNV loss|MISSENSE,N390K	CNV gain
TCGA-61-2102	Dead	74	0	Serous cystadenocarcinoma, NOS	8441/3	yes	Pharmaceutical Therapy, NOS	CNV loss|MISSENSE,G266R	CNV gain	CNV gain	CNV gain		CNV gain	CNV gain	CNV gain		CNV loss	CNV loss	CNV gain			CNV loss		CNV gain				CNV loss	CNV gain	CNV gain	CNV loss	CNV gain	CNV gain			CNV gain				CNV gain					CNV loss	CNV gain		CNV gain	CNV gain
TCGA-61-2110	Dead	56	3	Serous cystadenocarcinoma, NOS	8441/3	yes	Radiation Therapy, NOS	CNV loss|MISSENSE,S127Y						CNV gain	CNV loss				CNV gain	CNV gain	CNV loss		CNV loss	CNV gain	CNV loss						CNV loss	CNV loss	CNV gain			CNV gain				CNV loss								CNV gain	CNV loss
TCGA-10-0934	Dead	50	0	Serous cystadenocarcinoma, NOS	8441/3	no	Radiation Therapy, NOS	MISSENSE,R248Q			CNV gain	CNV loss									CNV gain								CNV gain														CNV loss
TCGA-24-2260	Dead	74	3	Serous cystadenocarcinoma, NOS	8441/3	yes	Pharmaceutical Therapy, NOS	CNV gain|MISSENSE,R248Q	CNV gain	CNV gain	CNV gain		CNV gain	CNV gain	CNV gain	CNV gain			CNV gain	CNV gain										CNV gain	CNV gain	CNV gain	CNV gain			CNV gain				CNV gain		CNV gain		CNV gain		CNV gain			CNV gain
C3L-00356	Dead	0	4	Endometrioid adenocarcinoma, NOS	8380/3	0	0	CNV loss|MISSENSE,P250L	CNV gain		CNV gain			CNV loss	CNV gain		CNV loss	CNV loss			CNV loss	CNV gain	CNV loss			CNV gain		CNV gain			CNV loss	CNV loss			CNV loss			CNV loss		CNV gain		CNV gain	CNV loss	CNV gain	CNV gain	CNV gain	CNV loss	CNV loss	CNV gain
TCGA-04-1349	Dead	69	1	Serous cystadenocarcinoma, NOS	8441/3	no	Radiation Therapy, NOS	MISSENSE,S241F		CNV gain	CNV gain		CNV gain	CNV gain	CNV gain	CNV gain	CNV loss	CNV loss	CNV gain	CNV gain	CNV gain	CNV gain	CNV gain	CNV gain	CNV gain			CNV gain	CNV gain	CNV gain			CNV gain			CNV gain				CNV gain		CNV gain	CNV gain	CNV gain	CNV gain	CNV gain	CNV gain		CNV gain
TCGA-04-1356	Dead	62	4	Serous cystadenocarcinoma, NOS	8441/3	yes	Pharmaceutical Therapy, NOS	CNV gain|MISSENSE,Y220C	CNV gain		CNV gain			CNV gain	CNV gain				CNV gain	CNV gain		CNV gain	CNV gain	CNV gain					CNV gain	CNV gain		CNV gain	CNV gain		CNV gain	CNV gain				CNV gain						CNV gain	CNV gain		CNV gain
TCGA-04-1369	Dead	53	1	Serous cystadenocarcinoma, NOS	8441/3	no	Radiation Therapy, NOS	MISSENSE,R280I
TCGA-04-1542	Dead	52	7	Serous cystadenocarcinoma, NOS	8441/3	no	Radiation Therapy, NOS	MISSENSE,R273H	CNV gain		CNV gain			CNV loss	CNV gain		CNV gain	CNV gain	CNV gain	CNV gain		CNV gain		CNV gain	CNV gain	CNV gain		CNV gain	CNV gain				CNV gain			CNV gain						CNV gain	CNV loss		CNV gain	CNV gain		CNV gain	CNV gain
TCGA-09-2045	Dead	50	2	Serous cystadenocarcinoma, NOS	8441/3	yes	Pharmaceutical Therapy, NOS	CNV loss|MISSENSE,H179R	CNV loss		CNV gain	CNV loss	CNV loss		CNV gain						CNV loss		CNV loss	CNV gain	CNV loss						CNV loss	CNV gain	CNV gain							CNV gain			CNV loss			CNV gain		CNV loss	CNV gain
TCGA-10-0926	Dead	63	2	Serous cystadenocarcinoma, NOS	8441/3	yes	Pharmaceutical Therapy, NOS	CNV loss|MISSENSE,Y163C					CNV gain	CNV gain			CNV loss	CNV loss	CNV gain	CNV gain	CNV loss	CNV loss	CNV loss	CNV gain	CNV loss			CNV loss			CNV loss	CNV loss	CNV gain			CNV gain		CNV loss		CNV loss				CNV gain	CNV loss			CNV gain
TCGA-13-0714	Dead	55	0	Serous cystadenocarcinoma, NOS	8441/3	yes	Pharmaceutical Therapy, NOS	CNV loss|MISSENSE,S127F			CNV gain			CNV loss	CNV gain		CNV loss	CNV loss		CNV loss		CNV gain		CNV gain	CNV loss			CNV gain			CNV loss	CNV loss								CNV gain		CNV gain	CNV gain						CNV gain
TCGA-13-0717	Dead	54	2	Serous cystadenocarcinoma, NOS	8441/3	yes	Pharmaceutical Therapy, NOS	CNV loss|PROTEINDEL,G244_M246delinsV			CNV gain	CNV loss			CNV gain		CNV loss	CNV loss			CNV loss		CNV loss	CNV gain	CNV loss				CNV loss		CNV loss	CNV gain	CNV gain		CNV loss	CNV gain				CNV gain			CNV loss		CNV loss		CNV loss	CNV loss	CNV gain
TCGA-13-0804	Dead	73	2	Serous cystadenocarcinoma, NOS	8441/3	no	Radiation Therapy, NOS	CNV loss|MISSENSE,R273H			CNV gain	CNV loss					CNV loss	CNV loss			CNV loss	CNV loss	CNV loss		CNV loss			CNV loss			CNV loss	CNV loss			CNV loss			CNV loss						CNV gain	CNV loss		CNV loss
TCGA-13-0805	Dead	57	2	Serous cystadenocarcinoma, NOS	8441/3	no	Radiation Therapy, NOS	CNV loss|MISSENSE,R248Q				CNV loss		CNV loss	CNV gain		CNV loss	CNV loss			CNV loss		CNV loss	CNV gain	CNV loss				CNV gain		CNV loss	CNV loss	CNV gain		CNV loss	CNV gain		CNV loss						CNV loss			CNV loss	CNV loss
TCGA-13-0891	Dead	73	0	Serous cystadenocarcinoma, NOS	8441/3	no	Radiation Therapy, NOS	MISSENSE,Y220C	CNV loss			CNV loss	CNV loss				CNV loss	CNV loss	CNV loss	CNV gain		CNV loss		CNV gain	CNV gain	CNV loss		CNV loss	CNV loss		CNV loss	CNV loss			CNV loss					CNV loss		CNV loss	CNV loss		CNV loss	CNV loss	CNV loss	CNV loss
TCGA-13-0893	Dead	48	3	Serous cystadenocarcinoma, NOS	8441/3	no	Radiation Therapy, NOS	CNV loss|MISSENSE,G245D	CNV loss		CNV gain	CNV loss		CNV gain	CNV gain		CNV loss	CNV loss	CNV loss			CNV gain				CNV loss		CNV gain	CNV loss	CNV gain	CNV loss	CNV loss						CNV gain				CNV loss		CNV loss	CNV gain	CNV gain		CNV loss	CNV gain
TCGA-13-0904	Dead	63	0	Serous cystadenocarcinoma, NOS	8441/3	yes	Pharmaceutical Therapy, NOS	CNV loss|MISSENSE,G279E	CNV loss	CNV gain		CNV loss	CNV loss	CNV loss	CNV loss		CNV loss		CNV gain	CNV gain	CNV loss	CNV gain	CNV loss	CNV gain	CNV loss			CNV gain	CNV loss		CNV loss		CNV gain		CNV loss	CNV gain				CNV gain		CNV loss	CNV loss		CNV gain	CNV loss	CNV loss	CNV loss	CNV loss
TCGA-13-1411	Dead	81	0	Serous cystadenocarcinoma, NOS	8441/3	no	Radiation Therapy, NOS	MISSENSE,C277F	CNV gain	CNV gain	CNV gain				CNV gain				CNV gain	CNV gain	CNV gain		CNV gain	CNV gain	CNV gain	CNV gain				CNV gain			CNV gain		CNV gain	CNV gain				CNV gain		CNV gain				CNV gain	CNV gain	CNV gain	CNV gain
TCGA-13-1484	Dead	62	0	Serous cystadenocarcinoma, NOS	8441/3	no	Radiation Therapy, NOS	MISSENSE,Y234N	CNV gain		CNV gain		CNV gain	CNV gain	CNV gain	CNV gain			CNV gain	CNV gain		CNV gain		CNV gain				CNV gain					CNV gain		CNV gain	CNV gain						CNV gain		CNV gain	CNV gain		CNV gain		CNV gain
TCGA-13-1487	Dead	74	1	Serous cystadenocarcinoma, NOS	8441/3	yes	Pharmaceutical Therapy, NOS	MISSENSE,M237K		CNV loss	CNV gain					CNV loss	CNV loss	CNV loss			CNV loss	CNV gain	CNV loss		CNV loss			CNV gain	CNV gain		CNV loss				CNV loss					CNV gain			CNV loss				CNV loss
TCGA-13-1495	Dead	60	0	Serous cystadenocarcinoma, NOS	8441/3	yes	Pharmaceutical Therapy, NOS	CNV loss|MISSENSE,I195F			CNV gain						CNV loss	CNV loss	CNV gain	CNV gain	CNV loss	CNV loss	CNV loss	CNV gain	CNV loss			CNV loss		CNV gain	CNV loss	CNV gain			CNV loss			CNV loss		CNV gain		CNV loss			CNV loss		CNV loss	CNV loss
TCGA-13-1496	Dead	65	0	Serous cystadenocarcinoma, NOS	8441/3	yes	Pharmaceutical Therapy, NOS	CNV loss|MISSENSE,R248Q	CNV loss	CNV gain	CNV gain	CNV loss	CNV gain	CNV loss			CNV loss	CNV loss	CNV gain	CNV gain				CNV gain		CNV gain			CNV loss	CNV gain	CNV loss		CNV gain			CNV gain		CNV gain				CNV gain	CNV loss	CNV gain
TCGA-13-1500	Dead	71	1	Serous cystadenocarcinoma, NOS	8441/3	no	Radiation Therapy, NOS	CNV loss|MISSENSE,R248W						CNV loss	CNV gain		CNV loss	CNV loss			CNV loss		CNV loss		CNV loss						CNV loss	CNV loss			CNV loss	CNV gain				CNV gain							CNV loss	CNV loss	CNV gain
TCGA-13-1504	Dead	68	0	Serous cystadenocarcinoma, NOS	8441/3	yes	Pharmaceutical Therapy, NOS	CNV loss|MISSENSE,I251S		CNV loss		CNV loss	CNV loss	CNV loss		CNV loss	CNV loss	CNV loss	CNV gain	CNV gain	CNV loss		CNV loss	CNV loss	CNV loss			CNV loss	CNV loss	CNV loss	CNV loss	CNV loss	CNV loss		CNV loss	CNV loss				CNV loss		CNV gain	CNV loss	CNV loss	CNV loss	CNV gain	CNV loss	CNV loss
TCGA-13-2071	Dead	63	0	Serous cystadenocarcinoma, NOS	8441/3	yes	Pharmaceutical Therapy, NOS	CNV loss|PROTEINDEL,T155_R156del			CNV gain	CNV loss	CNV loss		CNV gain				CNV gain	CNV gain				CNV gain	CNV loss	CNV loss					CNV loss		CNV loss		CNV loss	CNV loss		CNV loss					CNV loss	CNV gain		CNV gain	CNV loss		CNV gain
TCGA-23-1032	Dead	73	0	Serous cystadenocarcinoma, NOS	8441/3	no	Radiation Therapy, NOS	MISSENSE,R248Q	CNV loss	CNV gain	CNV gain	CNV loss	CNV gain	CNV gain	CNV loss	CNV gain		CNV loss			CNV loss		CNV loss	CNV gain	CNV loss				CNV loss		CNV loss	CNV loss	CNV gain		CNV loss	CNV gain		CNV loss				CNV loss	CNV loss	CNV gain	CNV gain		CNV loss	CNV loss	CNV loss
TCGA-24-0982	Dead	77	1	Serous cystadenocarcinoma, NOS	8441/3	yes	Pharmaceutical Therapy, NOS	MISSENSE,R248W	CNV gain	CNV gain	CNV gain			CNV gain	CNV gain	CNV gain			CNV gain	CNV gain				CNV gain		CNV gain			CNV gain			CNV gain			CNV gain					CNV gain		CNV gain	CNV gain			CNV gain	CNV gain	CNV gain	CNV gain
TCGA-24-1552	Dead	77	3	Serous cystadenocarcinoma, NOS	8441/3	yes	Pharmaceutical Therapy, NOS	MISSENSE,P278H		CNV gain	CNV gain		CNV gain	CNV gain	CNV gain	CNV gain	CNV loss	CNV loss	CNV gain	CNV gain		CNV gain		CNV gain		CNV gain		CNV gain		CNV gain		CNV gain	CNV gain			CNV gain				CNV gain				CNV loss	CNV gain	CNV gain			CNV gain
TCGA-24-2254	Dead	66	4	Serous cystadenocarcinoma, NOS	8441/3	no	Radiation Therapy, NOS	MISSENSE,S241F	CNV loss	CNV loss	CNV gain	CNV loss	CNV loss								CNV loss	CNV gain	CNV loss		CNV loss				CNV loss		CNV loss	CNV loss	CNV gain		CNV loss	CNV gain				CNV loss		CNV loss	CNV loss	CNV loss			CNV loss
TCGA-25-1319	Dead	73	5	Serous cystadenocarcinoma, NOS	8441/3	no	Radiation Therapy, NOS	CNV loss|MISSENSE,Y220C			CNV gain			CNV loss		CNV gain	CNV loss	CNV loss				CNV loss						CNV loss			CNV gain	CNV gain			CNV loss			CNV loss		CNV gain				CNV gain	CNV loss	CNV gain	CNV loss		CNV loss
TCGA-25-1326	Dead	61	3	Serous cystadenocarcinoma, NOS	8441/3	no	Radiation Therapy, NOS	MISSENSE,E286K
TCGA-25-2392	Dead	75	0	Serous cystadenocarcinoma, NOS	8441/3	no	Pharmaceutical Therapy, NOS	MISSENSE,R273C	CNV gain	CNV gain		CNV loss	CNV gain		CNV gain	CNV gain		CNV loss		CNV gain		CNV loss		CNV gain				CNV loss	CNV gain	CNV gain	CNV gain	CNV gain			CNV loss			CNV loss		CNV gain		CNV gain	CNV loss	CNV gain	CNV loss	CNV loss	CNV loss	CNV gain	CNV gain
TCGA-29-1688	Dead	39	6	Serous cystadenocarcinoma, NOS	8441/3	yes	Radiation Therapy, NOS	CNV loss|MISSENSE,P278L		CNV loss	CNV gain	CNV loss	CNV loss		CNV gain				CNV loss	CNV loss	CNV loss	CNV loss	CNV loss		CNV loss	CNV loss		CNV loss	CNV loss	CNV gain	CNV loss											CNV loss		CNV loss	CNV loss	CNV loss		CNV loss	CNV gain
TCGA-29-1695	Dead	62	3	Serous cystadenocarcinoma, NOS	8441/3	not reported	Pharmaceutical Therapy, NOS	MISSENSE,C176F	CNV gain	CNV gain	CNV gain		CNV gain	CNV gain	CNV gain	CNV gain			CNV gain	CNV gain		CNV gain		CNV gain		CNV gain		CNV gain		CNV gain		CNV gain	CNV gain		CNV gain	CNV gain		CNV gain		CNV gain		CNV gain		CNV gain	CNV gain	CNV gain	CNV gain	CNV gain	CNV gain
TCGA-29-1697	Dead	62	2	Serous cystadenocarcinoma, NOS	8441/3	no	Radiation Therapy, NOS	MISSENSE,C238G			CNV gain	CNV loss					CNV loss	CNV loss			CNV loss		CNV loss		CNV loss						CNV loss	CNV loss			CNV loss			CNV loss		CNV loss							CNV loss	CNV loss	CNV gain
TCGA-29-1702	Dead	84	1	Serous cystadenocarcinoma, NOS	8441/3	yes	Pharmaceutical Therapy, NOS	CNV gain|MISSENSE,Y163C	CNV loss		CNV gain	CNV loss		CNV gain	CNV gain		CNV loss	CNV loss	CNV gain	CNV gain	CNV gain	CNV gain	CNV gain	CNV loss	CNV gain	CNV loss		CNV gain	CNV loss				CNV loss		CNV gain	CNV loss				CNV gain		CNV loss	CNV loss		CNV gain	CNV gain	CNV gain
TCGA-30-1856	Dead	56	1	Serous cystadenocarcinoma, NOS	8441/3	yes	Pharmaceutical Therapy, NOS	MISSENSE,V216M			CNV gain				CNV gain					CNV gain		CNV gain						CNV gain		CNV gain															CNV gain				CNV gain
TCGA-42-2582	Dead	49	0	Serous cystadenocarcinoma, NOS	8441/3	yes	Radiation Therapy, NOS	CNV loss|MISSENSE,R273H			CNV gain			CNV gain	CNV gain		CNV gain							CNV gain	CNV gain						CNV loss	CNV gain	CNV gain		CNV loss	CNV gain		CNV loss		CNV gain		CNV loss		CNV gain					CNV gain
TCGA-42-2593	Dead	67	0	Serous cystadenocarcinoma, NOS	8441/3	no	Pharmaceutical Therapy, NOS	CNV loss|MISSENSE,V272G			CNV gain	CNV gain		CNV loss		CNV loss	CNV loss	CNV loss			CNV loss		CNV loss		CNV loss			CNV loss	CNV gain			CNV gain						CNV gain		CNV gain					CNV loss
TCGA-59-2350	Dead	44	1	Serous cystadenocarcinoma, NOS	8441/3	not reported	Pharmaceutical Therapy, NOS	CNV loss|MISSENSE,Y220C		CNV loss	CNV gain		CNV gain	CNV loss			CNV loss	CNV loss			CNV loss		CNV loss		CNV loss						CNV loss		CNV gain		CNV loss									CNV loss			CNV loss	CNV loss
TCGA-59-2372	Dead	73	3	Serous cystadenocarcinoma, NOS	8441/3	no	Radiation Therapy, NOS	CNV loss|MISSENSE,R175H			CNV gain		CNV gain	CNV loss	CNV gain		CNV gain	CNV gain	CNV gain	CNV gain			CNV loss	CNV gain					CNV loss		CNV loss	CNV loss	CNV gain		CNV loss	CNV gain		CNV loss		CNV loss				CNV gain		CNV gain	CNV loss	CNV gain	CNV gain
TCGA-61-1741	Dead	76	2	Serous cystadenocarcinoma, NOS	8441/3	no	Radiation Therapy, NOS	CNV loss|MISSENSE,M237K	CNV loss		CNV gain	CNV loss				CNV loss	CNV loss	CNV loss			CNV loss	CNV loss	CNV loss		CNV loss			CNV loss			CNV loss	CNV loss			CNV loss			CNV loss		CNV loss					CNV loss		CNV loss	CNV loss
TCGA-EY-A3QX	Dead	64	0	Serous cystadenocarcinoma, NOS	8441/3	no	Radiation Therapy, NOS	MISSENSE,R273L		CNV loss	CNV gain	CNV loss			CNV loss	CNV loss	CNV loss	CNV loss			CNV loss		CNV loss		CNV loss				CNV loss	CNV gain	CNV loss	CNV loss			CNV loss			CNV loss				CNV loss	CNV loss		CNV loss		CNV loss	CNV loss	CNV loss
TCGA-EY-A4KR	Dead	56	0	Serous cystadenocarcinoma, NOS	8441/3	yes	Pharmaceutical Therapy, NOS	CNV loss|MISSENSE,R248W	CNV loss	CNV loss	CNV gain				CNV gain	CNV loss				CNV loss	CNV loss	CNV loss	CNV loss	CNV loss	CNV loss			CNV loss	CNV loss	CNV loss		CNV gain			CNV loss					CNV gain		CNV loss			CNV loss		CNV loss		CNV gain
TCGA-JU-AAVI	Dead	61	0	Serous cystadenocarcinoma, NOS	8441/3	yes	Pharmaceutical Therapy, NOS	MISSENSE,R273C			CNV gain				CNV gain	CNV gain	CNV gain	CNV gain	CNV gain	CNV gain				CNV gain		CNV gain			CNV gain	CNV gain		CNV gain	CNV gain			CNV gain		CNV gain								CNV gain			CNV gain
TCGA-FI-A2D5	Dead	56	1	Endometrioid adenocarcinoma, NOS	8380/3	yes	Radiation Therapy, NOS		NONSENSE,E43*	NONSENSE,R1989*	MISSENSE,T322A	SPLICE,X373_splice	NONSENSE,R3707*	MISSENSE,I13979V	NONSENSE,Q509*	MISSENSE,K335T	MISSENSE,P378L	MISSENSE,R1119Q		MISSENSE,R559Q	MISSENSE,R441Q	FRAMESHIFT,S488Ifs*8	MISSENSE,Y319C	NONSENSE,M1?	NONSENSE,R1096*	NONSENSE,E4584*	MISSENSE,T1413A	MISSENSE,L1078I	MISSENSE,E2692D	SPLICE,X550_splice	SPLICE,X2308_splice		MISSENSE,A1895T	MISSENSE,Y234H	NONSENSE,W2207*	MISSENSE,Q2330H	MISSENSE,D1470N		MISSENSE,R100C	NONSENSE,E2912*	MISSENSE,N260S		NONSENSE,R564*	MISSENSE,V411L	MISSENSE,Y2616C	FRAMESHIFT,A3047Sfs*33	NONSENSE,E1688*	MISSENSE,S2138I	MISSENSE,G841D
TCGA-AP-A1DP	Dead	70	2	Endometrioid adenocarcinoma, NOS	8380/3	yes	Pharmaceutical Therapy, NOS		FRAMESHIFT,S10Afs*14	FRAMESHIFT,D1850Tfs*33	MISSENSE,E600V	MISSENSE,N564D	MISSENSE,G3442C	MISSENSE,E2245V		MISSENSE,V94E		FRAMESHIFT,P106Afs*13					FRAMESHIFT,K2514Nfs*7							FRAMESHIFT,P861Tfs*4		FRAMESHIFT,G659Vfs*41	MISSENSE,A636T		MISSENSE,A1102V							FRAMESHIFT,N173Kfs*27
TCGA-A5-A0GA	Dead	67	1	Endometrioid adenocarcinoma, NOS	8380/3	yes	Pharmaceutical Therapy, NOS		FRAMESHIFT,T319*	FRAMESHIFT,G801Vfs*32	MISSENSE,R38H		MISSENSE,G3553D				MISSENSE,R377C		MISSENSE,G12V			MISSENSE,A4159T							MISSENSE,E1144K			FRAMESHIFT,G659Vfs*41			CNV loss													FRAMESHIFT,R369Efs*58	MISSENSE,A773V
C3L-01631	Dead	0	2	Endometrioid adenocarcinoma, NOS	8380/3	0	0		FRAMESHIFT,V290*	FRAMESHIFT,D1850Tfs*33	MISSENSE,C420R			MISSENSE,S6410Y						MISSENSE,A1115D																MISSENSE,F2531I
TCGA-D1-A1O8	Dead	70	0	Endometrioid adenocarcinoma, NOS	8380/3	no	Radiation Therapy, NOS		FRAMESHIFT,S338Ffs*5	FRAMESHIFT,M875Nfs*61	MISSENSE,P539R					MISSENSE,G34V	FRAMESHIFT,K206Pfs*15												SPLICE,X1716_splice						MISSENSE,S1007L
C3N-01344	Dead	0	3	Endometrioid adenocarcinoma, NOS	8380/3	0	0		CNV gain|NONSENSE,Q17*	NONSENSE,Q605*	MISSENSE,E545K					MISSENSE,G34E				MISSENSE,R1092W																						CNV gain
C3N-01877	Dead	0	2	Endometrioid adenocarcinoma, NOS	8380/3	0	0		FRAMESHIFT,K267Rfs*9	NONSENSE,W1670*	MISSENSE,D939G							FRAMESHIFT,D1894Gfs*21					MISSENSE,A3009T							FRAMESHIFT,E730*	MISSENSE,S1159I		MISSENSE,Q2194R		MISSENSE,S1077T	FRAMESHIFT,N2045Ifs*4	FRAMESHIFT,A1166Lfs*56	MISSENSE,R183W				MISSENSE,S252W						MISSENSE,G194D
TCGA-FI-A2D6	Dead	74	0	Endometrioid adenocarcinoma, NOS	8380/3	no	Radiation Therapy, NOS		NONSENSE,R130*	FRAMESHIFT,F2141Sfs*59		FRAMESHIFT,L449Ifs*3	CNV gain|FRAMESHIFT,L434*				FRAMESHIFT,S450Kfs*2	NONSENSE,R1210*	CNV gain|MISSENSE,G12D	CNV gain		MISSENSE,G3939W	MISSENSE,R98H							FRAMESHIFT,K860Nfs*16									MISSENSE,G295C					CNV gain
TCGA-AX-A0IS	Dead	52	0	Endometrioid adenocarcinoma, NOS	8380/3	yes	Pharmaceutical Therapy, NOS		FRAMESHIFT,D301Ifs*6	FRAMESHIFT,Q425Rfs*8		CNV gain|FRAMESHIFT,K419Nfs*4				MISSENSE,S37C						CNV loss						CNV loss	CNV gain														CNV gain
TCGA-FI-A2D4	Dead	44	0	Endometrioid adenocarcinoma, NOS	8380/3	no	Radiation Therapy, NOS		CNV gain|NONSENSE,R130*	NONSENSE,Q1142*		PROTEINALTERING,E451_Y452delinsV	FRAMESHIFT,P886Lfs*44		CNV gain	MISSENSE,S37C							MISSENSE,V238M		FRAMESHIFT,F3952Lfs*31	CNV gain|MISSENSE,V2298A				FRAMESHIFT,K860Nfs*16				MISSENSE,N1459S						MISSENSE,R2117H		CNV gain				CNV gain			CNV gain
C3N-01520	Dead	0	0	Endometrioid adenocarcinoma, NOS	8380/3	0	0		FRAMESHIFT,N323Mfs*21	NONSENSE,R2158*		PROTEINDEL,T576del	MISSENSE,R80Q	MISSENSE,F911L	MISSENSE,P541S		MISSENSE,T516A	FRAMESHIFT,P2116Rfs*60	MISSENSE,A146V		NONSENSE,Q270*		MISSENSE,S3648N	CNV gain|MISSENSE,Q1755R			MISSENSE,M1473T	MISSENSE,P383S	NONSENSE,E1974*	FRAMESHIFT,L431Vfs*22	NONSENSE,Q1841*	FRAMESHIFT,G659Vfs*41	CNV gain|MISSENSE,A3090V	MISSENSE,A1506V		CNV gain|MISSENSE,P130T			FRAMESHIFT,D535Mfs*34	MISSENSE,G427D			MISSENSE,V1099I				FRAMESHIFT,T3033Lfs*29		MISSENSE,S1208F
TCGA-BS-A0TA	Dead	58	0	Endometrioid adenocarcinoma, NOS	8380/3	yes	Pharmaceutical Therapy, NOS		FRAMESHIFT,R15Mfs*5	FRAMESHIFT,G801Vfs*32		PROTEINDEL,H450_T454del	MISSENSE,R5154W		FRAMESHIFT,F3640Lfs*61			FRAMESHIFT,G699Afs*125						NONSENSE,R2028*					MISSENSE,H1808R	FRAMESHIFT,K860Nfs*16	MISSENSE,Q1341P		MISSENSE,R2665W				MISSENSE,V1096I		MISSENSE,Q2177H									MISSENSE,A1666T
C3N-02678	Dead	0	2	Endometrioid adenocarcinoma, NOS	8380/3	0	0		NONSENSE,E314*	FRAMESHIFT,G276Efs*87		PROTEINDEL,K575_Y580delinsN	MISSENSE,R4282Q			MISSENSE,T41I	FRAMESHIFT,T204Nfs*26																			MISSENSE,T2302M							MISSENSE,S559T
TCGA-D1-A17R	Dead	58	0	Endometrioid adenocarcinoma, NOS	8380/3	no	Radiation Therapy, NOS		FRAMESHIFT,Y88*	NONSENSE,Q1172*		MISSENSE,Q705R			CNV gain|MISSENSE,E2414D	MISSENSE,S37F	CNV loss|MISSENSE,R377H	CNV loss				MISSENSE,A35T		CNV gain|MISSENSE,A135T		CNV gain|MISSENSE,P1427S						FRAMESHIFT,G659Vfs*41	CNV gain			CNV gain				CNV gain						CNV gain			CNV gain
TCGA-AP-A05N	Dead	58	0	Endometrioid adenocarcinoma, NOS	8380/3	no	Pharmaceutical Therapy, NOS		FRAMESHIFT,T319*	FRAMESHIFT,Q1095Afs*10		PROTEINALTERING,L404_I405delinsF				MISSENSE,S33F		FRAMESHIFT,L1680Tfs*7										FRAMESHIFT,K2811Sfs*46	FRAMESHIFT,M1531Cfs*43			CNV loss																FRAMESHIFT,I1084Sfs*15
TCGA-B5-A0K9	Dead	88	0	Endometrioid adenocarcinoma, NOS	8380/3	no	Pharmaceutical Therapy, NOS		NONSENSE,E150*	FRAMESHIFT,G801Vfs*32		PROTEINDEL,L570_D578del						FRAMESHIFT,A3407Lfs*78					FRAMESHIFT,F250Lfs*91	MISSENSE,I2505V		CNV gain|MISSENSE,R636W						FRAMESHIFT,G659Vfs*41	FRAMESHIFT,H1845Tfs*18	MISSENSE,D1631V	MISSENSE,V2455I											CNV gain
TCGA-BG-A0MA	Dead	60	0	Endometrioid adenocarcinoma, NOS	8380/3	no	Radiation Therapy, NOS		NONSENSE,Q214*	FRAMESHIFT,G794Vfs*36			FRAMESHIFT,D4703Efs*95		CNV gain	MISSENSE,S33Y													FRAMESHIFT,N576Kfs*8																				CNV gain
C3N-01874	Dead	0	3	Endometrioid adenocarcinoma, NOS	8380/3	0	0		NONSENSE,R233*	FRAMESHIFT,M1361Nfs*84						MISSENSE,T41A	CNV loss	CNV loss															MISSENSE,R387C
TCGA-BS-A0U7	Dead	63	2	Endometrioid adenocarcinoma, NOS	8380/3	no	Pharmaceutical Therapy, NOS		CNV gain|FRAMESHIFT,H64Ifs*35	FRAMESHIFT,D1850Gfs*4																							MISSENSE,L477V									CNV gain
TCGA-B5-A11L	Dead	71	0	Endometrioid adenocarcinoma, NOS	8380/3	no	Pharmaceutical Therapy, NOS		CNV gain|NONSENSE,E235*	MISSENSE,A1239T		PROTEINDEL,E555_R562delinsD							MISSENSE,G12D	MISSENSE,R864Q		MISSENSE,R744W											MISSENSE,R2547W									CNV gain
TCGA-EY-A1GU	Dead	66	0	Endometrioid adenocarcinoma, NOS	8380/3	no	Pharmaceutical Therapy, NOS		FRAMESHIFT,K164Rfs*3		MISSENSE,R38H			MISSENSE,S8423N				NONSENSE,E502*	MISSENSE,G12D	MISSENSE,R1055H		FRAMESHIFT,P2979Lfs*22			NONSENSE,Y547*										MISSENSE,H1356Y	FRAMESHIFT,K290Rfs*27					FRAMESHIFT,I1049*	MISSENSE,N439Y	MISSENSE,G977C		MISSENSE,P3519S
TCGA-AX-A3FX	Dead	69	0	Endometrioid adenocarcinoma, NOS	8380/3	yes	Pharmaceutical Therapy, NOS	CNV loss	NONSENSE,Q17*	CNV loss	CNV gain|MISSENSE,Q546P			CNV loss	CNV gain|MISSENSE,E18G		CNV loss	CNV loss	CNV loss	CNV gain				CNV gain							CNV loss	CNV loss					MISSENSE,T1469N	CNV loss		CNV gain		CNV gain							CNV gain
C3L-00771	Dead	0	0	Endometrioid adenocarcinoma, NOS	8380/3	0	0		CNV gain|NONSENSE,R233*		MISSENSE,P449S					MISSENSE,S33F		FRAMESHIFT,S3007Kfs*14		MISSENSE,G1119A																						CNV gain
TCGA-BG-A0MK	Dead	52	3	Endometrioid adenocarcinoma, NOS	8380/3	yes	Radiation Therapy, NOS		SPLICE,X342_splice		MISSENSE,Q546E						NONSENSE,R448*		MISSENSE,G12D																MISSENSE,D2069Y										MISSENSE,A3961S
C3L-00918	Dead	0	4	Endometrioid adenocarcinoma, NOS	8380/3	0	0		CNV gain|FRAMESHIFT,L295Sfs*3		MISSENSE,E545A								MISSENSE,G13D			MISSENSE,T1192M							FRAMESHIFT,M1531Cfs*43													CNV gain
TCGA-D1-A2G6	Dead	53	0	Endometrioid adenocarcinoma, NOS	8380/3	not reported	Pharmaceutical Therapy, NOS		FRAMESHIFT,N323Mfs*21		CNV gain|MISSENSE,H1047R				CNV gain	CNV gain								CNV gain|NONSENSE,R1481*		CNV gain							CNV gain			CNV gain										CNV gain			CNV gain
C3N-00200	Dead	0	2	Endometrioid adenocarcinoma, NOS	8380/3	0	0		FRAMESHIFT,G44Qfs*3		MISSENSE,N467K
C3N-03005	Dead	0	3	Endometrioid adenocarcinoma, NOS	8380/3	0	0		SPLICE_REGION,K342=			NONSENSE,W335*	MISSENSE,R2789Q				FRAMESHIFT,K206Pfs*15
TCGA-D1-A16V	Dead	78	0	Endometrioid adenocarcinoma, NOS	8380/3	no	Radiation Therapy, NOS		SPLICE,X163_splice	CNV loss		FRAMESHIFT,N325Yfs*7							MISSENSE,G12D		CNV loss	CNV loss	CNV loss		CNV loss			CNV loss|SPLICE,X2363_splice							CNV loss										CNV loss		CNV loss	CNV gain
TCGA-EY-A1GW	Dead	73	0	Endometrioid adenocarcinoma, NOS	8380/3	yes	Pharmaceutical Therapy, NOS	CNV loss	CNV loss|SPLICE,X27_splice	CNV gain	CNV gain	CNV loss|FRAMESHIFT,L581Ffs*21				CNV gain	CNV gain	CNV gain			CNV gain	CNV loss		CNV gain	CNV gain	CNV loss		CNV loss			CNV loss	CNV loss			CNV loss					CNV loss		CNV loss|MISSENSE,S252W	CNV loss		CNV loss	CNV gain	CNV loss	CNV gain
TCGA-AJ-A23O	Dead	69	0	Endometrioid adenocarcinoma, NOS	8380/3	no	Radiation Therapy, NOS		CNV gain|FRAMESHIFT,F154Sfs*5	CNV loss		MISSENSE,N564D	NONSENSE,R1903*	MISSENSE,D4727G	SPLICE,X3610_splice	SPLICE_REGION,A360=		FRAMESHIFT,K1365Ifs*55											MISSENSE,G1132R		FRAMESHIFT,N78Kfs*29								SPLICE_REGION,R674=			CNV gain|MISSENSE,R203H			FRAMESHIFT,E1639Sfs*6
TCGA-AX-A05S	Dead	81	1	Endometrioid adenocarcinoma, NOS	8380/3	yes	Pharmaceutical Therapy, NOS		CNV gain|NONSENSE,Q298*			PROTEINDEL,L449_Q455del	FRAMESHIFT,K1686Nfs*36	MISSENSE,Y13124H							MISSENSE,Y545C															FRAMESHIFT,N2635Mfs*3				MISSENSE,R4647H		CNV gain
TCGA-BS-A0T9	Dead	39	3	Endometrioid adenocarcinoma, NOS	8380/3	yes	Radiation Therapy, NOS		FRAMESHIFT,L57Wfs*42			PROTEINDEL,L466_Y470delinsF			MISSENSE,C178F	MISSENSE,D32N	FRAMESHIFT,T204Nfs*26			FRAMESHIFT,M1045Nfs*6
TCGA-A5-A0VO	Dead	64	0	Endometrioid adenocarcinoma, NOS	8380/3	yes	Radiation Therapy, NOS		FRAMESHIFT,N117Sfs*5			PROTEINDEL,V401_N406del				MISSENSE,S45F	NONSENSE,Q506*		MISSENSE,G12V
TCGA-EY-A1G7	Dead	86	0	Endometrioid adenocarcinoma, NOS	8380/3	no	Pharmaceutical Therapy, NOS		CNV gain|NONSENSE,R233*			MISSENSE,G376R							MISSENSE,G12V		FRAMESHIFT,S668Efs*26			CNV gain		CNV gain						FRAMESHIFT,L82Ifs*14	CNV gain			CNV gain						CNV gain				CNV gain
TCGA-D1-A15Z	Dead	72	0	Endometrioid adenocarcinoma, NOS	8380/3	no	Pharmaceutical Therapy, NOS		CNV gain|FRAMESHIFT,K260Tfs*37						MISSENSE,G1127C	MISSENSE,S37C						MISSENSE,R570I							MISSENSE,R1535C													CNV gain|MISSENSE,S252W
C3N-00520	Dead	0	4	Endometrioid adenocarcinoma, NOS	8380/3	0	0		FRAMESHIFT,D24Yfs*16			CNV gain				MISSENSE,G34E	CNV loss	CNV loss						CNV gain					CNV gain				CNV gain			CNV gain							CNV gain
C3L-02382	Dead	0	5	Endometrioid adenocarcinoma, NOS	8380/3	0	0		FRAMESHIFT,K183Rfs*16									FRAMESHIFT,A2556Gfs*57	MISSENSE,G12V	MISSENSE,R779W		FRAMESHIFT,L776Ffs*3							FRAMESHIFT,M1531Cfs*43	MISSENSE,P793S						MISSENSE,V1826A		MISSENSE,S219L											MISSENSE,P640S
TCGA-EY-A1GX	Dead	76	0	Endometrioid adenocarcinoma, NOS	8380/3	no	Pharmaceutical Therapy, NOS		CNV gain|NONSENSE,W274*						CNV gain									CNV gain									CNV gain			CNV gain						CNV gain						FRAMESHIFT,S1761Rfs*9	CNV gain
TCGA-A5-A0G1	Dead	67	8	Serous cystadenocarcinoma, NOS	8441/3	yes	Radiation Therapy, NOS		MISSENSE,A137V	NONSENSE,R1989*	MISSENSE,F667L	NONSENSE,R348*	MISSENSE,E677A	MISSENSE,A13860V	NONSENSE,Q3106*		MISSENSE,R377C	MISSENSE,S2497L		MISSENSE,R800H	NONSENSE,R658*	MISSENSE,A1292V	MISSENSE,D1886N	NONSENSE,Q2504*	NONSENSE,E1769*	NONSENSE,G269*	MISSENSE,R1536W	MISSENSE,K2431N	NONSENSE,R2117*		MISSENSE,N1004D	FRAMESHIFT,G659Vfs*41	MISSENSE,R387C	MISSENSE,P1128H	MISSENSE,S2187Y	MISSENSE,L3726P	NONSENSE,E610*		MISSENSE,E2059K	MISSENSE,R2089Q	MISSENSE,I1035S	MISSENSE,W214C	FRAMESHIFT,V2194Ffs*5	MISSENSE,F367S	MISSENSE,P1134H	MISSENSE,I3943T	MISSENSE,R2973H	MISSENSE,S1881N	MISSENSE,F1367L
C3L-00961	Dead	0	4	Endometrioid adenocarcinoma, NOS	8380/3	0	0		MISSENSE,G129E	NONSENSE,R1989*	MISSENSE,R88Q
C3N-02274	Dead	0	3	Endometrioid adenocarcinoma, NOS	8380/3	0	0		MISSENSE,R130G	FRAMESHIFT,D1850Tfs*33		NONSENSE,W237*					FRAMESHIFT,K206Pfs*15		MISSENSE,V14I	FRAMESHIFT,R1372Vfs*61			MISSENSE,W4185R	SPLICE,X1425_splice		FRAMESHIFT,F2896Lfs*32								MISSENSE,T877I												NONSENSE,C4625*
TCGA-AJ-A2QO	Dead	85	0	Endometrioid adenocarcinoma, NOS	8380/3	no	Pharmaceutical Therapy, NOS		MISSENSE,R130L	FRAMESHIFT,D1850Gfs*4		MISSENSE,Q522H	FRAMESHIFT,L494Hfs*6	MISSENSE,A7265T												MISSENSE,M1720I	MISSENSE,T617A		FRAMESHIFT,G1126Dfs*15	FRAMESHIFT,K860Nfs*16				MISSENSE,N1459S					MISSENSE,A1545T
TCGA-BS-A0TE	Dead	35	0	Endometrioid adenocarcinoma, NOS	8380/3	yes	Radiation Therapy, NOS		CNV loss|MISSENSE,V249E	CNV gain|FRAMESHIFT,D1850Tfs*33	CNV gain	CNV gain	CNV gain	CNV gain|NONSENSE,Q4344*	CNV gain|MISSENSE,L1560F				CNV gain	CNV gain		MISSENSE,N992S	FRAMESHIFT,D834Ifs*20	CNV gain		CNV gain			CNV gain		FRAMESHIFT,N78Ifs*7		CNV gain			CNV gain|MISSENSE,Q1162R		CNV gain					CNV gain	CNV gain		CNV gain			CNV gain
TCGA-10-0930	Dead	70	2	Serous cystadenocarcinoma, NOS	8441/3	yes	Pharmaceutical Therapy, NOS	CNV loss	CNV loss|MISSENSE,V175L	CNV loss|NONSENSE,S664*	CNV loss			CNV loss	CNV gain		CNV loss	CNV loss		CNV gain	CNV loss	CNV loss	CNV loss	CNV gain	CNV loss|MISSENSE,P4393H	CNV gain|MISSENSE,I4163V	MISSENSE,H1508Q	CNV loss	CNV loss		CNV loss	CNV loss	CNV loss			CNV loss		CNV loss					CNV gain	CNV gain	CNV loss	CNV gain			CNV gain
C3N-02296	Dead	0	3	Endometrioid adenocarcinoma, NOS	8380/3	0	0		CNV gain|MISSENSE,G132D			SPLICE,X583_splice	FRAMESHIFT,S2532Lfs*11	MISSENSE,T6764I	MISSENSE,S3351Y									CNV gain				FRAMESHIFT,T1048Lfs*16					CNV gain			CNV gain|NONSENSE,Q2796*				MISSENSE,Q1945K		CNV gain	FRAMESHIFT,D1565Ifs*10			CNV gain
C3L-00090	Dead	0	3	Endometrioid adenocarcinoma, NOS	8380/3	0	0		CNV gain|MISSENSE,R130G			FRAMESHIFT,G588Rfs*14			CNV gain																											CNV gain							CNV gain
C3L-00086	Dead	0	4	Endometrioid adenocarcinoma, NOS	8380/3	0	0		MISSENSE,C124S			PROTEINDEL,T576del	PROTEININS,Q3905du						MISSENSE,G12C								MISSENSE,G391S		FRAMESHIFT,E1853Sfs*2										FRAMESHIFT,M2490Wfs*46
TCGA-BG-A0MI	Dead	83	1	Endometrioid adenocarcinoma, NOS	8380/3	no	Radiation Therapy, NOS		MISSENSE,C71Y			PROTEINDEL,K575_T576del				MISSENSE,S37P	FRAMESHIFT,T204Nfs*26			MISSENSE,G1085D																			MISSENSE,R226Q
TCGA-AP-A0LO	Dead	45	2	Endometrioid adenocarcinoma, NOS	8380/3	yes	Radiation Therapy, NOS		MISSENSE,R130P		CNV gain	PROTEINDEL,K575_R577del			CNV gain	CNV gain								CNV gain									CNV gain			CNV gain													CNV gain
TCGA-61-1740	Dead	71	0	Serous cystadenocarcinoma, NOS	8441/3	no	Radiation Therapy, NOS		MISSENSE,H123Y	CNV loss	CNV gain	CNV loss	CNV loss	CNV loss	CNV gain		CNV loss	CNV loss	CNV gain		CNV loss	CNV gain	CNV loss		CNV loss					CNV loss	CNV loss|MISSENSE,T1730P	CNV loss								CNV gain		CNV loss	CNV loss	CNV loss		CNV loss		SPLICE,X1304_splice	CNV gain
C3L-02555	Dead	0	4	Endometrioid adenocarcinoma, NOS	8380/3	0	0		MISSENSE,W111G
C3N-01003	Dead	0	2	Endometrioid adenocarcinoma, NOS	8380/3	0	0			FRAMESHIFT,L1967Cfs*48	MISSENSE,E542K								MISSENSE,G12V
C3N-02636	Dead	0	3	Endometrioid adenocarcinoma, NOS	8380/3	0	0		CNV loss	FRAMESHIFT,P1326Rfs*153		FRAMESHIFT,R577Efs*25			CNV gain	MISSENSE,T41I	CNV loss|MISSENSE,R377H	CNV loss																				MISSENSE,R183W											CNV gain
TCGA-AP-A5FX	Dead	68	0	Serous cystadenocarcinoma, NOS	8441/3	yes	Pharmaceutical Therapy, NOS	CNV loss	CNV loss	CNV gain	MISSENSE,G118D			CNV loss	CNV gain							CNV gain				CNV gain		CNV loss		CNV gain	CNV gain	CNV loss						CNV gain		CNV gain		CNV gain	CNV loss		CNV loss	CNV gain|MISSENSE,I4056M		CNV gain
TCGA-D1-A3DG	Dead	81	0	Endometrioid adenocarcinoma, NOS	8380/3	no	Pharmaceutical Therapy, NOS		CNV loss	CNV loss		SPLICE,X582_splice			MISSENSE,S1775P		CNV loss	CNV loss			CNV loss	CNV loss	CNV loss		CNV loss	CNV loss		CNV loss				MISSENSE,P346L			CNV loss							CNV loss		CNV gain	CNV loss		CNV loss	CNV loss
TCGA-59-2349	Dead	71	6	Serous cystadenocarcinoma, NOS	8441/3	not reported	Pharmaceutical Therapy, NOS						MISSENSE,R3547C				FRAMESHIFT,T204Nfs*26			MISSENSE,R1243W	MISSENSE,R465H		FRAMESHIFT,I140Mfs*17	CNV gain			MISSENSE,V2042I	MISSENSE,R23Q					CNV gain|MISSENSE,E2356K			CNV gain			MISSENSE,R1296S		FRAMESHIFT,I1049Nfs*4				MISSENSE,P1829H
TCGA-AX-A2H7	Dead	87	0	Endometrioid adenocarcinoma, NOS	8380/3	yes	Radiation Therapy, NOS				CNV gain			CNV gain	CNV gain	CNV gain	FRAMESHIFT,R470Lfs*41																					CNV gain								CNV gain			CNV gain
TCGA-09-1664	Dead	37	6	Serous cystadenocarcinoma, NOS	8441/3	no	Radiation Therapy, NOS			CNV loss				CNV loss					MISSENSE,G12V		CNV loss		CNV loss		CNV loss						CNV loss|FRAMESHIFT,Y80Lfs*27							CNV loss		CNV gain
TCGA-24-1565	Dead	74	0	Serous cystadenocarcinoma, NOS	8441/3	yes	Pharmaceutical Therapy, NOS			CNV loss			CNV gain	CNV loss			CNV loss	CNV loss	CNV gain	CNV gain	NONSENSE,L651*																	CNV loss						CNV gain
TCGA-04-1638	Dead	57	4	Serous cystadenocarcinoma, NOS	8441/3	yes	Pharmaceutical Therapy, NOS	CNV loss		CNV loss				CNV loss	CNV loss		CNV loss	CNV loss	CNV loss	CNV loss	CNV loss	FRAMESHIFT,R2620Pfs*14	CNV loss	CNV loss	CNV loss						CNV loss		CNV loss		CNV loss	CNV loss		CNV loss		CNV gain				CNV loss			CNV loss	CNV loss
TCGA-04-1646	Dead	60	2	Serous cystadenocarcinoma, NOS	8441/3	yes	Pharmaceutical Therapy, NOS		CNV gain	CNV gain	CNV gain		CNV gain	CNV gain	CNV gain	CNV gain	CNV gain	CNV gain	CNV gain	CNV gain		CNV gain		CNV gain		CNV gain		CNV gain		CNV gain			CNV gain			CNV gain		CNV gain				CNV gain			CNV gain	CNV gain		CNV gain	CNV gain
TCGA-04-1648	Dead	57	2	Serous cystadenocarcinoma, NOS	8441/3	yes	Pharmaceutical Therapy, NOS	CNV loss	CNV loss			CNV loss		CNV gain								CNV loss									CNV loss	CNV loss			CNV loss			CNV loss		CNV loss		CNV loss	CNV loss				CNV loss	CNV gain
C3N-02253	Not Reported	0	0	Endometrioid adenocarcinoma, NOS	8380/3	0	0	NONSENSE,R213*	NONSENSE,E7*	NONSENSE,R1989*	MISSENSE,R88Q	NONSENSE,E52*	MISSENSE,L3094V	MISSENSE,R2104I	MISSENSE,S1254Y			MISSENSE,R1439Q		MISSENSE,A862V	NONSENSE,R658*	MISSENSE,N420D	MISSENSE,D574Y	NONSENSE,E3200*		SPLICE,X1647_splice	MISSENSE,A578V				NONSENSE,R2450*		MISSENSE,R1447C	MISSENSE,S1271L	MISSENSE,D2183Y	NONSENSE,E988*			MISSENSE,E1130K		MISSENSE,R1171I		NONSENSE,L478*	MISSENSE,P286R	MISSENSE,S2966Y			MISSENSE,K315N
C3N-02062	Not Reported	0	0	Endometrioid adenocarcinoma, NOS	8380/3	0	0	MISSENSE,R267W	NONSENSE,Y176*	FRAMESHIFT,R727Pfs*13		MISSENSE,R574S					FRAMESHIFT,Q534Rfs*50																									MISSENSE,S252W
C3N-01079	Not Reported	0	0	Endometrioid adenocarcinoma, NOS	8380/3	0	0	CNV loss|MISSENSE,H179R		CNV loss			CNV loss						CNV loss|MISSENSE,A146P	CNV loss	CNV loss	CNV loss	CNV loss		CNV loss			CNV loss		CNV loss	CNV loss|MISSENSE,N1451Y	CNV loss			CNV loss					CNV loss				CNV loss	CNV loss		CNV loss
C3L-00935	Not Reported	0	0	Endometrioid adenocarcinoma, NOS	8380/3	0	0	MISSENSE,R175H	CNV loss	CNV gain				CNV loss	CNV gain		CNV loss	CNV loss	CNV gain	CNV gain	MISSENSE,A503T	CNV loss		CNV gain		CNV gain		CNV loss|FRAMESHIFT,L1826Ffs*2			CNV loss	CNV gain	CNV gain		CNV loss	CNV gain		CNV gain		CNV gain		CNV gain			CNV loss	CNV gain	CNV loss	CNV loss	CNV loss
TCGA-36-2533	Not Reported	55	0	Serous cystadenocarcinoma, NOS	8441/3	not reported	Pharmaceutical Therapy, NOS	CNV loss|MISSENSE,T125M	CNV loss	CNV loss		CNV loss		CNV loss	CNV gain	CNV loss			CNV gain	CNV gain	CNV loss		CNV loss	CNV gain	CNV loss	CNV gain|FRAMESHIFT,S3250Tfs*18				CNV loss	CNV loss	CNV loss	CNV gain		CNV loss	CNV gain				CNV loss			CNV loss	CNV loss			CNV loss		CNV gain
C3L-00930	Not Reported	0	0	Endometrioid adenocarcinoma, NOS	8380/3	0	0		NONSENSE,E7*	NONSENSE,R750*	MISSENSE,R88Q	MISSENSE,D560G		MISSENSE,L4511V	CNV gain|MISSENSE,S3351F					MISSENSE,R1325I		NONSENSE,E3706*		MISSENSE,L3539I	MISSENSE,R1856C	MISSENSE,L2442I					MISSENSE,R1462Q				CNV loss	MISSENSE,T1558A			MISSENSE,E2258K		MISSENSE,K1048T		MISSENSE,F2099V	MISSENSE,V411L	FRAMESHIFT,L3234Tfs*5	NONSENSE,R4732*	CNV loss	MISSENSE,F1280L	CNV gain|MISSENSE,V1311A
C3N-02028	Not Reported	0	0	Endometrioid adenocarcinoma, NOS	8380/3	0	0		FRAMESHIFT,D252Efs*6	FRAMESHIFT,D1850Tfs*33	MISSENSE,R88Q		FRAMESHIFT,A2491Lfs*52				FRAMESHIFT,T204Nfs*26	FRAMESHIFT,L3355Cfs*130	MISSENSE,G12A											FRAMESHIFT,K860Nfs*16				MISSENSE,A967V												MISSENSE,I2261M
C3N-02249	Not Reported	0	0	Endometrioid adenocarcinoma, NOS	8380/3	0	0		SPLICE,X85_splice	FRAMESHIFT,S999Qfs*8	MISSENSE,K111E					MISSENSE,S33A	NONSENSE,E633*																		MISSENSE,S1701R
C3N-00753	Not Reported	0	0	Endometrioid adenocarcinoma, NOS	8380/3	0	0		FRAMESHIFT,N323Mfs*21	FRAMESHIFT,G191Afs*41		SPLICE_REGION,P211=	FRAMESHIFT,V5482Gfs*7	MISSENSE,P12231Q				FRAMESHIFT,A3407Lfs*78		MISSENSE,R979Q	MISSENSE,N364Y	MISSENSE,V4130M	MISSENSE,R67C		MISSENSE,E4454K				NONSENSE,R1031*				MISSENSE,A3186T		MISSENSE,D2581Y			MISSENSE,R183W		MISSENSE,L2036M					MISSENSE,T2215A
C3N-02247	Not Reported	0	0	Endometrioid adenocarcinoma, NOS	8380/3	0	0		FRAMESHIFT,L247Ffs*9	FRAMESHIFT,N1253Tfs*16		FRAMESHIFT,I82Sfs*32						MISSENSE,G139S									MISSENSE,A1404T												MISSENSE,A1575T							MISSENSE,Q4562R	MISSENSE,P3278S
C3N-02337	Not Reported	0	0	Endometrioid adenocarcinoma, NOS	8380/3	0	0		CNV gain|FRAMESHIFT,T319*	FRAMESHIFT,P568Qfs*51		SPLICE,X582_splice								MISSENSE,R1149Q																						CNV gain|MISSENSE,S252W
C3N-00750	Not Reported	0	0	Endometrioid adenocarcinoma, NOS	8380/3	0	0		CNV gain|FRAMESHIFT,R130Efs*4				FRAMESHIFT,N4208Kfs*126		CNV gain	MISSENSE,S37F			CNV loss					CNV gain		CNV gain							CNV gain			CNV gain						CNV gain				CNV gain			CNV gain
C3N-02244	Not Reported	0	0	Endometrioid adenocarcinoma, NOS	8380/3	0	0		MISSENSE,D92Y	NONSENSE,Q1342*																	MISSENSE,D23Y						MISSENSE,S2083C
C3N-00755	Not Reported	0	0	Endometrioid adenocarcinoma, NOS	8380/3	0	0		MISSENSE,I135V		MISSENSE,H1047R								MISSENSE,G12D
[truncated: 8 more columns]
