# Supplementary material for: Integrating multi-omics and clinical features to model survival in epithelial ovarian cancer subtypes
Source: Sci Rep. 2025 Dec 19;15:44221. doi: 10.1038/s41598-025-29403-6 (PMC12722313; doi:10.1038/s41598-025-29403-6)
Supplement: Supplementary file 4 — Supplementary Material 4 [file 41598_2025_29403_MOESM4_ESM.xlsx]

## Sheet: n=693
Case	status	SOCS1	LCP1	CD79A	PRF1	CD74	B2M	HLA-A	TNFRSF14	CDKN1A	ID3	LMO2	LEF1	AXIN2	CREB3L1	TENT5C	ALDH2	CDH1	TMPRSS2	ESR1	PIK3R1	TP53	GATA2	FGFR2	MECOM	ERBB4	PREX2	MET	POU5F1	PAX8	FGFR4	TFRC	CDKN2C	CDKN1B	CCNE1	APOBEC3B	CXCR4	MYCL	NFIB	CEBPA	NDRG1	MYC	BCL9L	WT1	BCL6	SLC34A2	MUC16	IGF2BP2	HMGA1
HCM-CSHL-0810-C54	Alive	-0.9302	-0.346224	-0.325549	-0.405903	-0.980809	-0.918285	-0.566394	-1.0115	-0.269388	-0.47692	-0.859492	-0.861554	-0.618994	-0.395784	-0.886891	-0.125757	1.08289	12.3313	-1.04341	0.0929137	-0.971831	-0.62061	-0.749988	-0.017502	-0.87098	-0.764033	3.22359	-0.446171	-1.44479	0.970887	1.66224	-0.60388	-0.84748	-0.0674831	1.29698	-1.20001	-0.268273	-0.975802	1.89292	0.374015	0.788297	-0.820295	-0.763331	-0.996315	-0.827256	-0.653494	0.825677	-0.668593
TCGA-A5-A2K3	Alive	3.18719	4.93453	10.2727	23.8479	2.03298	5.45205	2.99678	5.35005	-0.0516158	-0.0268538	0.631557	-0.728904	-0.65623	-0.500964	4.17693	1.68791	-0.680556	-0.657767	-1.02077	-0.635925	-0.303844	-0.398905	-0.915168	-1.02892	-0.8613	-0.490115	0.126862	0.16084	-0.134846	1.81613	-0.808469	-0.137511	0.77204	1.04601	-0.926715	0.271204	-0.249647	-1.11645	1.5095	-0.199184	-0.563112	-1.0713	-0.754901	-1.02131	-0.738764	-0.615113	0.239369	0.94498
TCGA-25-2400	Dead	-0.270271	-0.56433	-0.331155	-0.366809	-0.570388	-0.666785	-0.671494	-0.66124	-0.745222	-0.818397	-0.683595	-0.548007	-0.0972429	-0.464248	0.531517	-0.778407	-0.272344	-0.221276	0.0838338	-0.30703	-1.41265	-0.605142	0.361407	-0.312604	0.0220802	-0.216167	-0.131375	0.159173	-0.436698	-0.203342	-0.537455	-0.405278	-0.00197395	-0.225368	0.0609922	-0.251412	26.5394	0.500725	0.343156	-0.342348	-0.190318	1.29284	0.0478824	1.35008	0.218921	-0.24846	0.447594	2.16939
TCGA-QS-A8F1	Dead	-0.608318	-0.0901049	-0.270852	-0.271618	-0.674378	-1.10063	1.20395	0.238061	-0.644317	-0.382987	0.825327	-0.177274	-0.601265	-0.556964	-0.704714	0.343244	-1.34904	-0.484866	-0.158524	-0.637489	-1.49317	-0.331877	0.484085	-0.0504364	-0.111807	-0.633401	-0.0418997	-0.378035	1.98269	0.455705	-0.925024	-0.346002	-0.65088	0.277072	-0.884091	0.540497	-0.0603328	-0.0014934	-0.621793	-0.511552	-0.790124	-0.889704	-0.522799	-0.349883	0.0181679	-0.168339	-0.116946	-0.265791
TCGA-AP-A0LF	Alive	1.67668	0.828814	9.08831	2.60729	0.02763	-0.306611	0.351547	1.85296	-0.49527	-0.729026	1.09525	-0.760855	-0.625405	-0.404582	3.82477	-0.161286	-0.988093	-0.594642	-1.00182	-0.661201	2.38148	0.0501077	0.151968	-0.712119	0.254978	1.90853	9.97126	19.5567	0.699835	0.765812	0.105402	-0.0465501	0.449133	1.33683	0.36794	0.0101892	-0.234818	-1.11395	-0.509379	0.00897703	-0.703619	-1.05262	-0.763331	0.373359	-0.349381	-0.349406	2.43747	-0.929646
TCGA-EY-A1GX	Dead	-0.936371	-0.814224	-0.328621	-0.390238	-0.95464	-0.639781	-0.861142	-0.0927024	0.752631	-0.747317	-0.283906	-0.662361	-0.393703	-0.570918	1.8328	2.31681	1.62201	3.5309	1.0672	13.5603	-0.759379	-0.475964	1.48474	-0.142712	1.26659	-0.728589	-0.193537	-0.440205	-0.714867	-0.474805	-0.484965	-0.462583	-1.42467	-0.507835	-0.665695	-1.07957	-0.111202	3.91567	18.1816	-0.267399	-0.548071	-0.5292	-0.731455	0.912294	-0.803132	-0.616301	-0.827024	-0.997913
TCGA-AX-A3FZ	Alive	-0.19743	-0.88135	-0.325235	-0.399623	-0.976489	-1.05042	-0.688222	4.4604	-0.664587	1.17469	1.8164	3.38367	2.74491	0.115572	-0.912936	-0.302729	-1.73771	-0.678045	-1.04205	-0.591914	-0.632363	3.22524	-0.623582	-1.57584	-0.871916	0.558904	-0.680825	-0.495986	-1.45667	-0.484575	0.551933	0.130912	0.304857	-0.253144	-0.305719	5.20284	-0.240734	-1.13272	-0.633427	-0.874242	-0.713608	-0.859427	-0.761314	-1.1846	-0.818898	-0.654437	0.200055	-1.1855
TCGA-AJ-A3OL	Dead	-0.718857	-0.741071	-0.331394	-0.392104	-0.922994	-0.0885507	-0.161962	-0.687796	-0.143938	0.163223	1.83961	-0.169483	-0.388981	-0.547758	-0.292165	-0.194936	0.705557	5.6971	-0.704384	0.317847	-0.681873	5.3524	-0.0500988	0.0472417	-0.0431149	4.19047	-0.540093	0.751197	-0.10553	-0.321124	-0.663342	-0.00676612	2.97755	-0.258277	-0.0791068	0.129333	-0.229903	1.46719	-0.104392	0.331316	-0.490238	-0.581462	-0.753541	-0.541655	-0.705569	-0.638696	-0.806639	-0.894666
TCGA-24-1846	Alive	0.581366	-0.309683	-0.314744	-0.168841	0.570262	0.380812	-0.311365	0.724104	-0.0842493	-0.683871	-0.694176	-0.550301	-0.425207	-0.424134	-0.293794	-0.699353	-1.11912	-0.650957	-0.616709	-0.423366	-1.31502	-0.610823	-0.235187	-0.767291	-0.817618	-0.814397	-0.644524	-0.420101	-0.876483	-0.197637	1.74932	-0.431421	-1.34225	-0.401981	1.12871	-0.274484	0.0677683	-0.929158	-0.255969	-0.372441	3.00587	2.23225	0.987977	1.20457	0.154963	0.799688	0.519222	1.58744
TCGA-25-2042	Dead	0.33436	-0.135158	-0.0251519	-0.199834	-0.182935	-0.505479	-0.736013	-0.787275	0.485974	0.383809	-0.465274	-0.520262	0.0732868	0.955681	0.155442	-0.446649	-0.374332	-0.642704	-0.848731	-0.306962	-1.20157	-0.523164	-0.301205	-0.887033	0.486626	1.62366	0.357637	-0.347183	-0.805247	-0.222382	-0.323288	-0.430559	0.424354	-0.311237	-0.769948	-0.293653	-0.100071	0.638247	0.614855	-0.0759152	0.7475	3.50516	0.293412	0.334127	-0.0568833	1.023	0.160976	-0.761068
TCGA-BG-A0M6	Dead	-0.706432	-0.858445	-0.334649	-0.384786	-0.941905	-1.12315	-0.656602	-1.02333	-0.463383	-0.556709	-0.262753	-0.0437013	-0.321863	-0.528809	-0.814332	-0.969795	0.145955	2.65999	-0.705874	-0.44416	-0.365024	0.289981	-0.388762	0.937074	-0.046206	0.727718	-0.468683	-0.485722	1.20504	0.0895077	0.43765	-0.437903	0.324983	0.221155	-0.577379	-0.934005	-0.294734	-0.411772	-0.463322	0.231673	-0.686579	-0.165396	-0.715686	-0.958384	0.541469	0.110138	0.413583	-0.607855
TCGA-AX-A1CN	Alive	-0.810499	0.56598	-0.310318	-0.341894	-0.935111	-0.768852	-0.079475	-0.850778	1.02777	7.07394	0.848436	0.324781	8.49934	-0.161774	1.65399	1.27434	0.13061	-0.441152	-0.940947	-0.450948	-0.334107	-0.551745	-0.666339	-1.39732	-0.518058	-0.729187	-0.620074	-0.485561	-1.28904	-0.486932	0.829089	-0.457533	0.140334	-0.480155	-0.642956	-0.142477	0.204469	-0.98604	-0.625862	-0.660057	-0.332639	-0.485091	-0.762649	-0.375183	-0.461504	-0.601392	-0.449143	-0.647469
TCGA-AX-A2HF	Alive	11.0243	-0.533515	-0.280495	0.103571	-0.808753	-0.929355	-0.121619	-0.861726	-0.869277	0.445739	1.8445	-0.131495	1.84292	-0.547367	-0.555417	-0.599227	0.374417	-0.305612	-1.03677	-0.599867	0.280408	-0.291635	-0.292156	0.781941	-0.862799	-0.838068	2.49504	-0.506075	1.47374	-0.0852688	-0.663074	-0.585522	-0.616125	0.0708841	-0.243918	1.0629	-0.0264483	-0.450588	-0.467679	-0.788353	-0.714522	-0.20439	-0.568825	-0.649258	-0.733861	-0.651326	1.58274	0.501922
TCGA-D1-A168	Alive	0.812205	-0.188629	-0.277015	-0.325079	-0.852474	-1.18234	-0.521822	-0.592913	6.44436	2.34152	0.0192985	-0.740556	-0.403563	0.0640753	-0.030683	-0.0755344	0.502378	4.13742	-1.02206	-0.614907	0.854953	-0.411486	-0.282784	-0.704392	-0.793108	-0.802309	-0.622572	-0.486877	-1.45348	-0.335589	-0.281396	-0.494587	-1.17262	-0.471621	-0.789812	-0.945053	-0.0988101	-0.658266	-0.194687	1.52907	-0.839355	1.27351	-0.739187	-0.052728	-0.675578	-0.612146	-0.623379	1.33522
TCGA-AP-A05H	Alive	1.54963	1.10665	-0.327628	-0.302823	-0.815719	-0.869546	0.821613	-0.652313	-0.271506	0.314935	-0.269846	-0.396189	-0.457673	0.538407	-0.316634	0.24575	-1.10266	-0.449151	-1.01439	-0.502204	1.93062	0.221367	-0.999689	-0.329713	-0.823051	-0.453318	-0.635111	-0.491205	-0.110781	0.0719773	-0.0129788	-0.58876	-0.319049	0.234726	0.0725115	-0.924952	-0.10516	-0.763548	-0.25573	-0.0160532	-0.446428	-0.398234	-0.739875	-0.621565	-0.783701	-0.584011	0.4084	0.524222
TCGA-FI-A2EW	Alive	2.82227	-0.807227	-0.222355	-0.104408	-0.59357	-0.799073	2.85406	2.16088	-0.569964	-0.567682	1.19773	-0.764575	-0.507878	-0.487542	-0.781894	7.63735	0.908166	-0.368788	-0.633472	-0.644261	-1.22443	1.67595	1.86883	1.383	-0.797229	1.34704	-0.103725	2.19384	4.93422	5.98187	-0.593998	2.0637	0.179414	9.17126	0.519773	-0.964737	-0.170769	-1.07569	-0.583252	-0.113243	-0.629713	-0.488033	-0.733558	-0.335597	0.419141	0.0561041	0.739897	-0.235188
TCGA-EO-A3AZ	Alive	0.129189	1.388	-0.132518	2.63668	-0.0890546	-0.147501	2.94802	3.18755	0.0785039	0.241971	-0.224763	-0.769126	-0.651421	-0.384311	-0.800999	-0.488008	-1.15699	-0.675939	-0.992521	-0.698272	-0.521507	-0.391738	-1.04275	-1.58747	-0.862112	-0.706492	1.42993	-0.445571	-0.666653	2.14635	-0.949072	-0.492801	-0.813407	0.100163	-0.770463	-0.533864	-0.286376	-0.552235	-0.39742	5.25708	-0.30937	-0.935146	-0.694492	-0.947466	-0.824954	-0.59336	0.189466	3.15461
TCGA-A5-A0G1	Dead	2.99472	1.38565	0.682231	6.98212	1.91481	3.42709	2.3887	4.77139	0.140672	-0.175535	-0.470069	-0.60004	-0.52346	-0.553298	-0.568838	0.752054	0.474754	-0.632667	-0.691761	-0.625486	0.0726511	-0.331827	-0.326285	-0.73841	-0.869793	-0.539913	1.95324	-0.413696	0.304857	-0.315305	-0.588366	-0.131399	-0.422638	-0.49522	-0.240099	-0.734907	-0.252272	-0.821207	-0.19136	-0.68607	-0.355025	-0.553509	-0.763062	-0.770248	-0.762237	0.78221	-0.0813202	0.21387
TCGA-BS-A0V4	Alive	3.39168	-0.713422	-0.284344	-0.368094	0.383178	-1.15249	-0.069911	4.54786	0.239203	0.239564	0.480834	-0.476575	-0.557053	1.18664	0.618489	1.46781	-1.16265	0.0633725	0.54881	-0.615683	-0.389979	-0.504415	-0.857492	-1.21512	-0.832699	-0.859945	-0.480595	-0.180337	0.932081	0.325551	-0.948155	-0.525995	-0.623255	-0.467164	-0.932271	-0.9001	-0.325814	0.624578	-0.632637	-0.500565	-0.808144	-0.957531	-0.758324	0.15888	-0.686049	-0.427253	-0.808275	-0.621498
TCGA-20-1683	Alive	-0.434509	-0.653848	2.76485	-0.333627	-0.622814	-0.496995	-0.762412	-0.764647	-0.636454	0.143297	-0.737285	-0.680687	-0.0327381	-0.491043	0.993572	7.97024	-1.62506	-0.673476	-0.758889	0.125659	-0.84343	-0.498218	0.531088	-0.830347	-0.818836	-0.712189	-0.642577	-0.281182	-0.118118	0.189259	-0.595811	4.19006	0.918305	5.86125	0.890023	3.55424	-0.309974	4.59515	4.78523	6.34293	0.0246355	0.0514237	0.823712	2.47204	-0.356597	-0.646802	-0.690498	-0.906807
TCGA-EY-A1GV	Alive	1.04087	-0.572785	-0.284232	0.524378	-0.814677	-0.139087	0.1087	1.1403	-0.112454	-0.596099	0.50224	-0.758111	-0.549874	-0.439196	-0.784798	3.52487	1.36944	-0.574365	-0.9322	-0.16603	-1.09744	0.339738	-0.823755	0.449404	-0.845126	0.601179	3.31452	1.48142	3.66384	14.0225	-0.459542	0.349447	-0.844922	-0.201328	-0.47718	0.547817	-0.198827	-1.09957	-0.372069	3.61633	-0.67579	0.54156	-0.762873	-0.229438	1.76791	-0.601831	-0.405955	-0.0473637
TCGA-09-2044	Alive	10.1629	-0.351461	-0.222819	-0.194616	-0.101521	0.107915	-0.555891	-0.678338	-0.459833	0.48803	-0.250261	-0.399009	0.5752	-0.563454	-0.616751	0.122303	-0.747403	-0.672288	-0.416165	-0.665814	-1.47945	-0.595089	-0.42816	-0.677489	-0.445307	-0.0455899	-0.618306	-0.342782	-0.442673	-0.202692	1.24514	4.12846	3.56977	-0.295226	0.806427	-0.229559	-0.0874154	-0.169635	0.216523	-0.333487	-0.169052	-0.504079	1.49084	-0.525311	-0.515101	-0.542442	-0.178023	0.0441431
TCGA-BK-A26L	Alive	-0.877961	4.57269	-0.331103	-0.334867	-0.938774	-0.415051	-0.569464	-1.03813	-0.783422	-0.755251	-0.202384	-0.178542	-0.302357	-0.536622	-0.571406	-0.809488	1.12124	-0.0462004	-0.541598	-0.0807806	-1.46548	-0.389182	0.735642	2.75657	5.80224	2.73951	2.0053	-0.328424	-0.922638	-0.455521	0.826481	-0.540047	-0.616787	-0.270566	-0.817613	-0.571964	-0.202539	4.47376	-0.377791	-0.604911	-0.54938	-0.874881	-0.699773	-0.843872	-0.62427	-0.211434	0.502646	-1.05395
ER-ADIN	Alive	-0.703388	-0.284543	-0.305139	-0.155411	-0.862738	-1.17789	-0.900073	-0.718392	-0.503874	-0.627258	0.629223	-0.462612	-0.28216	-0.0966489	-0.271484	-0.925134	1.02063	-0.370962	-0.992922	-0.13702	-0.962034	-0.565791	-0.718099	1.47638	2.86166	0.84472	0.591857	-0.401604	-0.185273	-0.492977	-0.848511	-0.576207	-0.122127	-0.607704	-0.0317421	-0.653548	-0.321678	-0.472398	-0.603097	-0.874025	-0.721542	1.23862	-0.593133	-0.120716	-0.0145204	0.923079	0.45097	-0.932037
TCGA-AX-A05Z	Alive	3.78063	0.592104	0.0223095	1.57929	8.16135	1.57475	9.58733	2.30317	1.98318	-0.326959	0.217286	0.962832	0.22567	1.8853	-0.31258	1.94658	-0.647367	-0.0166503	-0.63861	-0.483154	1.52261	-0.513628	-1.0233	-0.95296	-0.854494	-0.483253	-0.614897	0.510996	0.313821	-0.0918604	-0.532489	-0.494073	-1.01469	-0.599126	-0.00246101	1.18264	-0.30967	-0.183658	-0.370154	-0.261814	-0.61577	-0.489972	-0.757851	-0.0304036	-0.241871	0.0524902	-0.511654	0.786906
TCGA-B5-A11N	Alive	0.589626	0.712739	1.844	1.20816	6.13326	7.53604	4.43202	4.31232	-0.155011	-0.133443	1.0621	-0.0719337	-0.473372	2.6899	2.21149	0.647192	-0.118927	2.00133	-0.242133	0.375728	-1.34202	-0.305064	-0.421674	-0.489214	-0.377708	-0.599594	0.162068	-0.00115116	-0.588145	-0.495702	-0.433137	-0.456322	0.0718414	-0.608337	-0.427177	1.53893	-0.286474	0.500208	-0.177715	-0.591076	-0.675276	-0.129413	-0.748878	-0.391537	-0.7684	-0.424947	-0.730113	-0.906029
TCGA-D1-A16I	Dead	-0.642357	-0.694295	-0.239908	-0.162573	-0.517576	-0.997205	0.187171	-0.588999	-0.841171	-0.646951	-0.622045	-0.57042	-0.316511	-0.495652	-0.554496	-0.448125	-1.07667	-0.330034	-0.960675	-0.5463	-0.165072	2.41599	-0.751055	-0.622093	0.0556769	-0.579039	-0.61979	-0.317443	2.37218	-0.198109	-0.777653	-0.486827	-1.12476	0.325569	0.230823	3.76685	0.608776	-0.405496	-0.526064	-0.085728	0.0727113	-0.132396	1.80457	-0.158647	0.916161	2.28113	-0.783961	0.154638
TCGA-BK-A139	Dead	-0.898155	0.0835916	-0.311775	-0.165042	-0.953221	-0.027301	-0.696731	-0.867005	-0.767159	-0.840455	-0.406086	-0.298445	-0.592162	-0.578918	1.20838	-0.715337	-0.133445	-0.296204	4.22826	2.0213	-1.16208	-0.451943	-0.885811	2.72883	3.05596	5.86649	0.312474	-0.0639358	-1.10095	-0.491996	6.59505	-0.42867	0.115126	-0.192065	-0.601362	-0.459683	-0.263018	2.6768	-0.424925	0.778429	-0.808934	-0.960075	-0.688154	-0.396379	-0.143364	6.21153	-0.775463	-1.09409
TCGA-AJ-A6NU	Alive	-0.513113	0.0676688	-0.177577	-0.162998	0.382695	0.0842282	-0.178591	-0.335465	-0.431392	-0.426651	0.150266	-0.668255	-0.477559	-0.0743439	-0.581303	-0.318775	1.01058	1.47829	-0.59031	0.124028	-1.33387	-0.122387	-0.324797	0.241671	1.25723	0.117054	2.26819	0.0206641	-0.769481	3.54164	0.20841	-0.382733	0.0796548	-0.315169	1.10741	-0.504623	-0.226719	0.462972	-0.320147	-0.548871	1.0923	-0.107111	-0.704481	-0.737848	-0.238734	-0.548366	-0.304693	-0.488388
TCGA-EO-A3AV	Alive	2.22779	0.215867	0.372561	2.59261	1.6023	1.80397	2.28603	4.30305	0.818918	-0.381208	-0.434026	-0.807189	-0.473547	0.945226	-0.310225	2.92449	0.956027	3.74082	-1.01069	-0.601307	-0.297991	0.0318321	-0.562457	-0.882417	-0.853932	0.682296	1.30916	0.624371	-0.145614	1.10287	-0.400674	-0.196253	-0.0299066	-0.418308	-0.49906	-0.264673	-0.319876	-0.599573	-0.602068	-0.456773	-0.600149	-0.586151	-0.757552	-0.3333	-0.770292	-0.469003	-0.216308	-0.248624
TCGA-24-2271	Dead	0.34602	-0.0249176	0.465742	-0.129491	0.164352	-0.227712	-0.627583	-0.0382654	-0.55323	-0.52887	-0.526914	-0.637398	0.0856049	-0.269055	0.640001	0.151196	-0.863461	-0.674241	-0.564317	-0.499566	-1.30496	-0.540873	-0.0307384	-0.828361	-0.161484	0.09395	-0.476463	-0.190382	0.364176	-0.449438	-0.557283	1.4726	-0.092166	-0.34724	-0.293899	2.21995	0.194349	0.416886	0.137671	0.26354	0.223427	1.05062	3.05371	3.87434	1.45503	7.8239	0.375549	-0.928422
TCGA-B5-A0K4	Alive	-0.655901	-0.734309	-0.309049	-0.301282	-0.726701	-0.579151	0.666082	1.25654	3.06636	2.52987	-0.256182	3.20452	-0.573675	-0.530753	-0.684494	4.55354	0.553093	-0.0200129	1.71163	-0.452276	-0.159603	8.46988	-1.0881	-0.323715	-0.817493	-0.818898	0.985852	-0.505285	-1.45636	-0.487856	1.30471	-0.428547	-1.16931	-0.430234	0.387353	-0.714297	-0.247992	-1.10556	-0.581577	0.477214	-0.67959	0.701758	-0.758568	0.491278	-0.383003	-0.648581	-0.822328	-1.06965
TCGA-BK-A13C	Alive	-0.798744	-0.707574	-0.330064	-0.363122	-0.573553	0.475945	0.596214	-0.103322	1.64747	-0.0687391	-0.607814	3.7086	-0.467951	-0.423621	0.598145	1.96184	3.11578	1.16581	3.38221	-0.390643	-0.41817	2.27821	-0.762389	1.66972	-0.227928	-0.519988	-0.175046	-0.500797	-1.45656	-0.491478	1.78095	-0.527996	-0.589069	-0.632334	-0.640918	-1.01055	-0.282606	7.11086	-0.572815	-0.890853	-0.694574	0.187037	-0.754508	0.552232	-0.690876	-0.647689	-0.82785	-1.14562
TCGA-EY-A1GM	Dead	3.73203	-0.828006	-0.317086	-0.327392	-0.906367	-0.84543	-0.701383	-0.186878	1.5714	-0.636571	-0.560712	-0.750477	-0.173648	-0.547908	-0.447907	-0.301377	-0.108692	-0.193288	-1.02872	0.0781213	-0.561294	0.509202	-0.196076	0.513163	-0.722511	-0.646055	0.0311813	-0.46281	0.0360916	-0.163831	-0.454795	-0.372761	-0.0211693	0.707502	-0.599045	-0.994148	0.280927	0.373646	2.97909	1.24574	-0.75332	0.00141592	-0.708945	-0.427248	-0.294143	-0.427272	0.0533394	-0.745358
TCGA-FI-A2F9	Alive	-0.604468	-0.791309	-0.300357	-0.298801	-0.939302	-1.26279	-0.814191	-0.97632	0.412068	-0.643509	-0.596827	-0.810421	-0.231848	-0.570652	-0.610678	-0.815411	-1.45324	-0.628047	-0.976761	-0.12869	0.311428	-0.59641	1.12854	1.72706	2.06979	2.41007	-0.11328	-0.425101	1.18259	-0.145895	-0.848344	-0.536352	0.5911	-0.133675	-0.848353	-0.611953	-0.163592	0.211999	-0.180516	0.52159	0.399947	0.789811	-0.56584	0.363082	-0.0768852	-0.57414	1.3649	-0.183663
TCGA-FI-A2D5	Dead	-0.71371	2.72422	-0.221128	-0.159076	-0.656969	-0.951973	-0.682093	-0.877435	4.37044	2.20422	-0.684775	-0.0980814	-0.222804	0.634879	1.60244	1.66654	5.40393	1.42532	-0.220194	1.42275	0.322308	-0.0520992	-0.646467	-0.00797987	-0.490581	-0.729061	-0.526451	-0.487637	-1.45174	-0.239535	3.08114	-0.262519	-0.285385	-0.328869	-0.784857	-0.637901	-0.30586	2.07635	-0.461287	-0.606663	-0.726633	0.387893	-0.744175	-0.611508	-0.820286	-0.65354	-0.78238	-0.377212
TCGA-D1-A2G6	Dead	-0.485751	-0.558641	-0.274584	-0.259217	-0.401706	-0.769091	-0.458871	-0.560385	0.3499	0.337426	-0.6105	-0.347021	-0.30836	-0.458416	-0.218366	0.53329	-0.123094	-0.37964	-0.959813	0.218648	0.970814	1.33137	-0.6595	0.356673	0.880294	-0.738914	-0.0210525	-0.477563	0.747326	-0.324471	0.810973	-0.551902	0.000382782	-0.393308	-0.660074	-0.317215	-0.240099	0.460194	-0.393686	2.09697	0.560187	0.105845	-0.649577	-0.326611	-0.612091	-0.602335	-0.804171	-0.698921
TCGA-BG-A0YV	Alive	-0.250146	-0.696342	-0.324762	-0.215621	-0.555952	-0.314161	-0.165412	-0.507741	-0.220744	0.030187	-0.596331	-0.428231	-0.382036	-0.46124	-0.425172	-0.440427	0.283433	-0.23707	-0.806507	0.891394	1.08667	0.393703	2.24628	0.166471	1.92776	3.74298	0.0555789	1.11058	0.406304	0.47679	-0.354903	-0.513724	-0.0849418	0.0661966	-0.04989	0.959279	-0.205624	-0.58973	-0.112005	0.166309	-0.624863	-0.703134	-0.620002	-0.468557	0.191768	-0.455591	0.192869	-0.732921
TCGA-BS-A0V8	Alive	-0.144304	0.0549692	-0.159378	-0.270501	-0.319232	-0.791069	-0.129334	3.64116	-0.636842	0.834753	0.562635	-0.527475	-0.208786	2.15305	-0.497235	1.73594	-0.957009	-0.412468	0.768102	1.41089	-0.187525	1.63557	0.0265385	0.814735	-0.369902	3.88913	-0.220716	2.09928	-0.1056	-0.092992	-0.589644	-0.32106	-0.298173	2.0139	-0.510773	-0.702688	-0.30451	-0.459029	-0.521851	-0.819013	-0.78668	-0.964818	-0.615722	-0.559865	-0.630908	-0.406826	-0.211153	-0.746161
TCGA-EY-A1GL	Alive	-0.135784	-0.801506	-0.328246	0.165836	-0.019097	-0.521936	-0.12757	-0.409916	4.86206	0.0836146	0.964622	0.71618	9.25469	-0.243204	0.104254	-0.0196257	0.264259	-0.414387	-0.594505	-0.228372	-0.804748	0.00307225	-0.945696	-1.29341	-0.812685	-0.750655	-0.330166	-0.113444	-0.710753	-0.485244	0.349484	-0.545174	-0.117293	-0.471782	-0.832501	0.303596	-0.200222	-0.56363	-0.623014	1.13713	-0.631202	-0.303979	-0.744349	0.0607026	4.70573	-0.348948	-0.185515	-0.581781
TCGA-EY-A1GD	Alive	-0.533443	-0.665169	-0.303499	-0.143758	-0.0783791	0.922782	0.987976	-0.510039	1.39875	-0.12002	1.9159	1.67849	3.33777	7.90351	0.498548	-0.936289	-0.681216	0.416037	0.561785	-0.281855	0.516006	1.05811	-0.797728	-0.575012	-0.761478	-0.800012	1.48647	-0.3983	-0.987044	-0.480699	0.252318	-0.426658	0.548639	-0.587045	-0.600418	-0.0267138	-0.224984	0.992665	-0.626916	-0.853858	-0.746248	-0.706379	-0.753098	0.0574587	-0.240208	-0.0996695	-0.811241	-0.927693
TCGA-BG-A0MU	Alive	0.176143	1.164	-0.102807	-0.117681	3.66122	0.310168	1.3608	0.516749	0.0647875	0.086362	0.970706	1.84265	1.72117	10.6497	1.89596	0.00290077	-1.20999	1.57253	0.457673	0.434582	-0.242961	0.0334478	-0.741503	-0.324517	-0.648292	-0.290863	-0.450782	-0.329945	-0.818204	-0.480048	-0.689767	-0.405016	-0.676918	-0.590744	-0.611037	-0.706502	-0.285933	-0.668477	-0.416499	-0.608906	-0.788815	-0.909847	-0.761692	0.0515451	-0.386956	-0.632425	-0.818645	-1.10794
TCGA-EY-A210	Alive	1.12998	0.120599	0.346339	0.840811	0.0439533	0.241215	0.960507	0.0597362	1.29707	-0.39109	1.76387	-0.808329	-0.186588	-0.559936	-0.41191	1.01975	-0.861916	-0.188363	-1.03494	-0.634806	-0.00190001	-0.609271	-0.501731	1.12482	-0.8692	-0.851257	0.0663643	-0.49698	0.451795	-0.348433	-0.241934	-0.463886	0.830516	-0.296373	-0.145992	-0.817142	-0.150641	-1.12762	-0.113226	-0.214399	-0.834949	-1.02427	-0.76098	-0.784133	-0.778508	-0.424443	-0.193948	-0.518819
TCGA-BS-A0V7	Alive	4.06074	0.22804	-0.18871	-0.0961962	-0.0297812	-1.08706	0.0358271	5.48085	0.19923	1.86563	1.11198	1.31933	-0.316239	1.05571	-0.280638	0.0755573	-1.54107	0.117548	0.507724	-0.0194629	-0.365087	0.126097	0.250806	-0.849979	-0.839631	-0.578252	-0.570562	0.384871	0.419106	0.0674226	-1.05667	-0.250048	-0.785796	-0.595978	-0.932271	-0.0593985	-0.282847	1.67836	-0.573509	-0.804661	-0.795501	-1.14938	-0.635502	0.284444	-0.771809	-0.576487	-0.083252	-1.14661
TCGA-BG-A18A	Alive	0.195422	-0.55227	-0.239585	0.156608	0.926228	-0.481421	1.07817	0.866491	2.11725	1.07159	-0.25027	-0.000576727	-0.224766	-0.488865	-0.207318	0.0477061	0.23497	0.251729	1.60437	0.689094	0.481368	1.03906	1.98467	-0.165711	-0.401813	0.0618744	-0.175867	-0.296169	0.0203524	-0.0787149	-0.844108	-0.462583	-1.33752	-0.532743	-0.260435	-0.084368	-0.257419	-0.780499	-0.407235	-0.633156	-0.471419	0.157599	-0.458986	-0.547951	1.09127	0.334206	-0.64065	-0.83711
TCGA-B5-A11O	Alive	0.171092	0.00683859	-0.271259	-0.075348	0.0604468	-0.264126	-0.492176	1.17019	2.23109	2.38856	0.81352	0.258808	-0.215819	-0.162876	-0.0490441	0.12481	0.796764	0.420469	1.20891	0.227563	0.26761	0.653734	0.388102	0.022332	-0.400376	0.588178	0.15179	-0.337782	-0.28935	-0.160615	-0.746473	-0.266886	-1.00959	-0.579588	0.0180894	-0.595364	-0.156803	-0.927646	-0.55795	-0.574262	-0.692307	-0.547363	-0.466499	-0.784764	-0.19228	-0.15472	-0.420517	-0.386473
TCGA-B5-A11M	Alive	0.153233	-0.391706	-0.298221	0.0493725	-0.481593	-0.556958	-0.240286	0.127091	0.0528075	1.23846	0.421502	0.259318	-0.0574229	1.02244	0.415808	-0.507459	-0.282771	0.491101	1.66332	0.49946	-0.227947	0.499249	0.389636	3.65949	-0.396348	0.388926	-0.0996082	-0.389717	-0.657959	-0.0926148	-0.661053	-0.275026	-0.427398	-0.599327	-0.664021	0.0362023	-0.219519	-0.44766	-0.538679	-0.736266	-0.448216	-0.318595	-0.552363	-0.782382	-0.622215	-0.616218	-0.642877	-1.051
TCGA-24-2262	Dead	-0.502326	-0.265801	-0.115218	-0.0717281	-0.62149	0.648675	-0.134937	-0.16526	-0.476273	0.182813	-0.617989	-0.771893	-0.589724	-0.482041	-0.0329494	-0.244323	-0.624112	-0.648699	-0.930412	-0.0979915	-0.361284	-0.566724	-0.849684	-0.752706	-0.461387	-0.760665	-0.198236	0.567537	1.90174	-0.397828	0.102286	1.24453	0.517271	-0.0342816	-0.705937	1.62774	0.454947	1.16545	-0.355744	8.2095	-0.448255	1.19898	0.688594	10.2287	2.46179	-0.163181	-0.589494	-0.13757
TCGA-13-1511	Dead	-0.477054	-0.679229	-0.32412	-0.188784	0.313334	-0.353166	-0.645968	-0.236731	-0.733994	-0.775619	-0.606723	-0.711019	-0.538518	-0.050665	-0.474253	0.73411	-0.435166	-0.486037	-0.609539	-0.123678	1.32685	-0.604223	0.131472	3.24924	0.872894	0.254769	-0.548574	1.43646	0.541522	-0.160671	1.25138	0.981746	0.112616	0.00791588	-0.0015386	-0.536498	-0.146598	1.13028	-0.528721	5.49586	0.00512661	3.78369	1.69271	2.4634	2.84054	-0.105072	-0.644918	-0.183098
TCGA-D1-A1O8	Dead	0.459672	0.73699	2.8859	2.8514	0.453625	1.50959	1.11732	0.394401	0.202637	3.15589	-0.580261	3.25184	3.76936	-0.497108	2.49095	-0.499452	0.450336	-0.659466	-1.02682	-0.605964	-0.303901	-0.235279	-0.965628	-1.49184	-0.837352	-0.781345	-0.621207	-0.489377	-1.44346	-0.472504	-0.304215	-0.401716	-0.59798	-0.584157	-0.449336	0.123873	0.0715784	-1.03503	0.0611164	-0.558643	-0.558548	-0.566393	-0.757218	-0.896415	-0.279757	-0.65311	-0.702154	-0.222415
TCGA-JU-AAVI	Dead	0.60915	1.16421	0.659451	3.33756	-0.216681	3.47035	0.592786	0.105031	-0.69909	-0.362037	-0.354559	-0.631481	-0.577221	-0.537177	-0.152146	-0.524971	2.20585	-0.651535	-0.970701	-0.545113	0.0517958	-0.387796	-0.726126	-1.57386	-0.859583	-0.393322	6.01717	-0.269178	1.15193	0.684516	-0.190638	-0.511928	-0.0562592	0.975197	0.760092	-0.413129	-0.287069	-0.834876	0.0898183	-0.427118	1.565	-0.938639	-0.73133	-0.794467	-0.402557	-0.46244	0.314877	0.204016
TCGA-KP-A3W1	Alive	1.2177	0.337368	-0.0030276	3.08385	0.159854	1.04611	1.04439	1.29687	-0.575551	-0.472221	0.323585	-0.51346	-0.620956	-0.496663	-0.581126	-0.207051	1.10657	-0.667193	-1.00353	-0.650301	-1.26036	0.20363	-0.831736	0.729449	0.266562	-0.670198	10.0499	1.26462	2.25681	1.20672	-0.0447356	-0.497989	-0.295314	0.860133	1.63014	-0.317438	-0.234809	-0.830111	-0.31141	0.398867	-0.387199	-0.786017	-0.738166	-0.771607	-0.629267	-0.578068	0.537697	0.165894
TCGA-FI-A2EY	Dead	-0.344451	-0.818882	-0.304239	-0.328666	-0.852557	-1.2707	-0.0981403	0.283482	-0.739346	-0.576468	0.00917696	-0.764814	-0.654549	-0.496706	-0.903818	-0.22869	-0.127336	-0.528562	-0.887797	-0.559506	1.31948	-0.205593	-0.301678	-0.54892	-0.151836	-0.747539	7.61014	0.870099	2.54174	2.89554	-0.666933	-0.565764	-0.596427	-0.39047	-0.443029	-0.835755	-0.235149	-0.885917	-0.110042	-0.378529	-0.49898	-0.978747	-0.762709	-0.0614645	-0.392622	-0.39586	2.13869	0.803667
TCGA-EY-A2OM	Alive	2.9253	0.0342376	-0.304792	-0.307851	-0.520466	-0.508242	-0.367189	-0.232084	3.46246	2.02765	-0.26808	0.36049	-0.434747	-0.496672	-0.0957525	-0.367038	1.31611	-0.274483	-0.231267	0.422152	-0.557005	0.965697	-0.226695	1.22476	0.538863	1.63751	0.841301	-0.473089	-0.498903	-0.447703	1.27672	-0.423769	0.705998	-0.247781	-0.285791	-0.655873	-0.245765	-0.54299	-0.586891	3.93904	0.118244	-0.398412	-0.756441	0.15934	-0.204664	0.301551	-0.554323	-0.66614
TCGA-AX-A3FV	Alive	0.753864	-0.654676	-0.322088	-0.246536	-0.967112	-1.27196	-0.632561	1.0151	0.463826	-0.563345	-0.696357	-0.830045	-0.661174	-0.579629	-0.672949	-0.823047	-0.272806	-0.623564	-1.04079	-0.374023	-0.575627	-0.579126	-1.0522	-1.58177	-0.871448	-0.15425	-0.304232	-0.388182	-1.45648	-0.203192	2.3677	-0.357221	0.408701	-0.210765	0.796002	-1.1513	-0.233843	-1.11441	-0.0236009	-0.626185	-0.0800956	-0.428497	-0.673756	-0.401546	-0.827124	-0.654372	-0.817808	0.684831
TCGA-B5-A1MW	Alive	-0.744635	-0.802814	-0.313077	-0.335414	-0.898751	-0.465758	-0.355103	-0.9854	1.21799	1.13873	2.40364	2.8676	0.788076	-0.57055	0.651209	0.111354	0.158972	-0.318299	0.543396	-0.112789	0.690866	0.287834	-0.368869	-0.532978	0.311212	6.83206	-0.158547	0.219122	-0.173517	0.204818	1.46258	-0.520216	1.67996	-0.0268185	-0.043476	4.037	-0.231786	2.24598	-0.425883	4.38203	2.02815	-0.511655	-0.762126	0.0137763	-0.238514	-0.616305	0.250478	-0.658184
TCGA-A5-A2K2	Alive	-0.214278	-0.846917	-0.324462	-0.242826	-0.731645	-0.011143	0.323957	1.31004	-0.724645	-0.657459	6.04014	-0.834147	-0.567924	-0.562375	-0.897744	3.21618	-0.164214	-0.596918	-0.769658	-0.307615	-1.53159	0.684282	1.73727	1.10715	-0.837258	-0.0329674	1.73255	1.09898	0.251566	0.912798	0.858148	-0.245788	0.740786	1.2522	0.316993	-0.67439	-0.204627	-1.14311	-0.555795	0.474119	0.86718	-0.307472	-0.759694	-0.635852	1.40052	-0.162022	-0.0138235	0.307678
TCGA-A5-A2K4	Dead	-0.683795	-0.456004	-0.0216019	-0.118731	-0.853808	-0.541268	-0.166484	-0.0675611	-0.532023	-0.376069	-0.157175	-0.56979	-0.441586	-0.491324	-0.478998	-0.448765	0.601136	-0.614597	-0.444878	-0.386745	-0.680138	-0.0261256	0.995301	1.95872	1.65367	1.05678	1.65781	1.22683	0.288927	1.9769	0.129758	-0.420448	-0.250931	-0.0538293	1.75119	-0.437112	-0.291129	-0.845618	0.754989	0.576269	0.239738	-0.70543	-0.673008	-0.70139	-0.38643	-0.422798	0.309662	-0.342898
TCGA-EY-A72D	Alive	-0.230362	-0.343905	-0.319193	-0.350374	-0.884352	-0.75593	-0.735109	-0.911718	-0.730449	-0.381616	5.85706	-0.613612	-0.496376	-0.527775	1.2203	-0.688941	0.594449	-0.312405	-0.709223	-0.428467	-1.46943	0.756594	-0.809422	-0.134249	-0.870574	-0.546208	2.0829	-0.491936	-0.778414	-0.490374	1.29879	-0.397159	4.80218	-0.0114671	-0.0323642	-0.594108	-0.208746	-0.830397	-0.253551	-0.32411	-0.188042	0.0325315	-0.742351	-0.694969	-0.685955	-0.63853	0.667771	-0.81837
TCGA-DI-A0WH	Alive	-0.26152	-0.757008	-0.309031	-0.276467	-0.469315	-0.187802	0.786092	0.488577	0.125121	-0.254582	2.41105	1.10123	-0.567331	0.089638	-0.696906	-0.500339	-1.28279	-0.423999	1.76564	-0.419294	1.09772	4.41461	-0.208394	0.201879	-0.558274	-0.536545	-0.032345	-0.406678	0.0589145	-0.291806	-0.724173	-0.541109	0.184396	-0.497458	-0.697486	-0.500375	-0.302918	1.96516	0.191939	-0.449236	-0.465744	-0.948264	-0.753163	0.176506	-0.741832	-0.643461	-0.0567983	-0.822002
TCGA-AJ-A3NH	Dead	-0.411531	0.182187	-0.317479	-0.352196	-0.858621	0.536535	-0.271787	-0.879291	0.0738613	-0.589687	-0.388898	0.400892	-0.0598612	-0.541905	-0.0162526	-0.982838	0.8885	8.07104	-0.874898	0.525096	-0.225885	1.55821	1.23265	2.43358	-0.823832	0.647073	-0.0899566	-0.472621	0.804127	-0.256962	0.543327	-0.475541	2.16705	0.280167	-0.584265	1.565	0.117765	-0.455489	-0.516177	-0.180786	-0.632603	-0.83135	-0.709359	-0.417402	-0.633487	-0.300728	-0.0480972	-0.852949
TCGA-B5-A5OD	Alive	-0.472958	0.0781476	-0.05469	-0.219945	-0.470162	-0.0796073	0.369163	0.0574001	-0.524338	-0.254493	-0.0107957	-0.80029	-0.396957	-0.480168	-0.700181	-0.236244	2.3078	3.63845	-0.995713	-0.611307	-0.174406	7.39445	1.66081	1.06712	-0.296433	-0.747916	0.747611	-0.335384	4.38645	-0.104648	-0.419463	-0.154796	-0.706966	0.0490849	-0.469629	-0.981958	0.422529	0.249398	-0.373697	-0.361052	-0.541086	-1.01395	-0.677393	0.648142	-0.783477	-0.649547	0.324497	0.355381
TCGA-D1-A2G7	Dead	-0.295653	-0.755022	-0.312496	-0.319471	-0.691426	-0.663951	-0.384497	-0.412593	-0.676815	-0.518723	0.215574	-0.615472	-0.392527	-0.342472	-0.665371	-0.79241	1.56645	-0.273192	-0.0976823	0.577353	0.115656	5.14618	3.42193	2.18288	3.25223	2.87817	0.176702	0.124506	0.515876	0.133046	-0.242032	-0.412776	-1.34146	-0.050523	2.3148	-0.848897	0.021143	-0.573651	-0.501455	-0.437719	-0.592136	-0.541148	-0.634147	-0.930796	-0.171245	0.129104	1.32509	-0.0479338
TCGA-61-2111	Alive	0.369927	-0.36505	-0.176538	-0.279886	-0.570438	-0.59291	-0.50308	-0.449756	-0.685129	-0.633976	-0.183727	-0.678918	-0.167489	-0.345724	-0.212594	0.434692	3.30062	0.488401	0.9594	-0.458513	-0.355936	9.59968	2.72067	2.11274	1.09749	0.172738	0.165394	0.573795	0.114568	0.00138392	-0.702223	-0.18699	-0.600558	0.23381	2.08401	-0.826864	0.768243	-0.565945	-0.140731	-0.369096	-0.78393	2.22774	-0.730568	-0.236672	0.51294	0.0203529	1.95008	1.18362
TCGA-D1-A0ZZ	Alive	-0.498039	-0.850671	-0.322472	-0.344978	-0.943386	-1.0805	-0.490659	0.500396	-0.457649	-0.494941	-0.51142	-0.796969	-0.537197	-0.0291446	0.969687	-0.966338	0.77907	-0.133832	-0.571341	-0.418416	-0.483312	1.67845	4.4421	2.43501	5.99292	2.75339	1.00017	0.118687	0.495037	1.62034	-0.448558	-0.394593	-1.43804	-0.396743	0.0046394	-1.06675	-0.203187	-0.724951	0.00423922	0.465431	0.635687	-0.381376	-0.625567	-0.646894	-0.580328	-0.495137	1.02394	-0.500334
TCGA-EO-A2CG	Alive	-0.364344	-0.447342	-0.270224	-0.237452	-0.743815	-0.88628	-0.452465	-0.538047	-0.520722	2.07344	-0.240067	-0.175017	-0.163506	-0.264129	-0.836995	-0.284217	-0.44002	-0.149795	0.363994	-0.247557	1.62236	1.12052	2.82053	0.338042	0.116501	-0.634503	-0.0444804	0.670677	0.156496	-0.297219	-0.837414	-0.321296	-0.0827323	0.603625	-0.498245	-0.922122	0.0339643	-0.654862	-0.0485924	-0.765816	-0.0303987	-0.770686	-0.458787	-0.715648	-0.601625	-0.391257	0.45126	0.0154129
TCGA-D1-A16S	Alive	0.537797	-0.00181448	-0.305986	-0.317136	-0.57139	-0.746168	0.908506	-0.210529	-0.528917	-0.214954	-0.143575	-0.566543	-0.372748	-0.179215	-0.872142	0.0431967	-0.19273	0.0454047	-0.144107	0.099303	0.21266	0.566032	3.08074	-0.222289	0.643931	0.264841	0.127235	0.459499	1.70867	0.610518	-0.777759	-0.283293	-1.25854	-0.157337	-0.386677	-0.93735	-0.223378	-0.834481	-0.249147	-0.707519	-0.747623	-0.847533	-0.720155	-0.68983	-0.607929	-0.0571388	0.527496	-0.176305
TCGA-AP-A05J	Alive	0.164565	-0.885175	-0.331698	-0.328342	-0.637209	-1.16723	-0.128547	-0.773776	-0.744167	-0.520359	-0.121953	-0.771196	-0.424469	-0.386875	-0.690142	-0.241083	-0.532912	2.54935	-0.688179	-0.322711	0.639266	3.99886	4.38385	-0.480437	1.03067	-0.528014	-0.0294137	-0.350049	0.223301	0.265444	-0.550605	-0.223771	-1.22459	1.15964	0.0357868	0.0966358	-0.18377	-0.730451	-0.10073	-0.41534	-0.789983	-0.199413	-0.630729	-0.930816	-0.46382	-0.381848	-0.418585	0.38396
TCGA-EO-A3AY	Alive	1.04903	-0.249013	-0.214304	2.08685	0.940729	-0.499795	5.71491	7.00242	1.26479	-0.346037	-0.383103	-0.779827	-0.608434	-0.543106	-0.540119	-0.521844	0.748581	-0.24157	-0.611078	-0.458659	0.38662	-0.00135842	0.365886	-0.633113	-0.410555	-0.0787357	0.313376	0.22652	0.249748	1.21036	-0.254545	-0.521879	-0.686586	2.15935	0.184724	0.646643	-0.283478	-0.730478	-0.602666	-0.538065	-0.533891	-1.02005	-0.751783	-1.12142	-0.575973	-0.285926	0.0949516	2.61614
TCGA-AJ-A3BI	Alive	-0.281344	-0.129606	-0.305298	0.234984	0.469137	0.284968	10.1575	1.85922	0.0257381	1.82869	-0.314352	-0.41948	-0.633148	-0.440745	0.163764	0.878318	-0.401416	-0.0108422	0.252494	0.597888	-1.47081	-0.10396	-0.823988	-0.52607	-0.617037	-0.593865	-0.176881	0.778554	-0.766716	-0.303952	-0.188601	0.00546365	-0.304674	7.21912	-0.635791	-0.982145	-0.243458	-0.179928	-0.451089	-0.295943	-0.919627	-1.1116	-0.763112	-0.276499	-0.764931	-0.480797	-0.481698	-0.408354
TCGA-DF-A2L0	Dead	-0.421593	0.976359	-0.315901	-0.161601	-0.071994	0.538574	7.42041	-0.311953	0.241136	0.0145415	-0.342139	0.245828	-0.619324	-0.491193	-0.0971866	0.130517	-0.791148	-0.100851	0.924953	-0.354112	0.175135	-0.488617	-0.993616	-0.507671	-0.172506	-0.455175	-0.449163	-0.110344	-0.173654	-0.128402	0.818743	-0.217469	-0.443541	0.484825	-0.818729	-0.731383	-0.311285	0.0709776	-0.604533	-0.522792	-0.767272	-0.846323	-0.741978	-0.484471	-0.73113	-0.573317	-0.811208	0.399604
TCGA-BS-A0UA	Alive	0.155294	0.32385	0.91182	0.00949724	-0.0837515	-0.00638361	-0.307098	0.102695	0.662168	0.344147	0.236159	-0.499708	-0.247984	2.66066	3.14014	0.320883	0.837118	1.75778	0.44272	-0.184912	0.234225	0.200003	-0.463769	-0.898805	-0.402562	0.412628	-0.371644	-0.181346	-0.0787099	-0.385861	-0.792077	-0.279167	-0.390768	-0.613568	-0.698622	-0.380554	-0.291049	-0.212126	-0.363069	-0.763248	-0.449551	-0.557689	-0.740692	-0.719762	0.277277	0.0579665	-0.42177	-0.770784
TCGA-D1-A17Q	Alive	-0.44165	-0.738167	-0.322214	-0.202672	-0.774769	-1.07698	-0.405123	0.237127	0.547436	0.965056	-0.456739	-0.644821	-0.351959	0.562171	1.66172	-0.55632	1.76828	0.90543	1.99794	-0.0932669	-0.323124	1.27125	1.05373	0.921802	-0.136567	-0.543785	-0.253147	-0.385769	-0.0314102	0.318771	-0.384075	-0.346788	-1.23907	-0.352544	0.0326978	-0.547085	-0.312363	-0.379315	-0.559123	-0.60093	-0.761588	0.0835018	-0.716254	-0.860436	0.0479596	0.22161	-0.742076	-0.611825
TCGA-B5-A11U	Alive	-0.166723	-0.569873	-0.263508	0.186025	-0.767815	0.191991	-0.172371	-0.539575	0.263054	2.62058	6.76968	1.12249	0.39585	-0.0861111	-0.5591	-0.842839	-1.055	-0.209473	0.455332	-0.461134	0.566106	0.322181	-0.908013	-0.040724	-0.804473	-0.260109	-0.429965	-0.499568	-0.530555	-0.444818	-0.0936387	-0.335281	0.0973303	-0.50053	-0.263117	1.48623	-0.249911	0.364823	-0.559458	-0.539753	-0.619548	-0.629009	-0.700371	-0.58928	-0.501171	-0.622101	0.15141	-0.9776
TCGA-A5-A1OJ	Alive	0.245694	0.24098	0.0540207	0.466124	-0.476835	0.105582	-0.126793	0.382014	0.948459	1.47888	2.80356	-0.0540494	-0.284054	2.91584	-0.426642	0.127978	-1.13577	-0.176272	0.496126	-0.0842228	-0.594678	0.647307	-0.918535	-0.0831805	-0.653257	0.206797	-0.280991	1.15917	-0.315078	-0.462018	-0.951786	-0.423497	-0.623643	-0.524792	-0.792215	-0.473024	-0.290159	-0.0423647	-0.492622	-0.59627	-0.71392	-0.571274	-0.65993	0.350623	-0.145213	0.00287015	-0.812894	-1.11839
TCGA-BG-A0M8	Alive	2.12884	1.96741	5.43319	0.576566	1.33811	1.12672	0.913982	0.886897	-0.405327	0.457744	1.23597	-0.22912	-0.518283	1.82885	2.39103	1.63669	-1.30228	-0.102736	-0.442662	-0.23241	-0.275304	-0.255773	-0.974008	-0.767465	-0.524928	0.474639	-0.0579659	3.16382	-0.622683	-0.280424	-0.305387	-0.215581	-0.320635	-0.499087	-0.554641	0.83027	-0.292332	-0.603086	-0.0515847	-0.237203	-0.552648	-0.80825	-0.635542	0.390086	-0.53752	-0.554379	-0.646877	-0.594551
TCGA-61-2102	Dead	2.70377	-0.318962	-0.315011	-0.369748	-0.839909	-1.09949	-0.799232	-0.906895	-0.679354	4.16187	-0.477964	-0.81795	-0.404156	0.295927	-0.246041	-0.553947	-1.72523	-0.675905	-1.03747	-0.385508	-0.525332	0.769017	-0.906991	-1.54343	-0.858678	-0.61804	-0.637773	-0.499276	-1.44858	-0.25219	-0.57036	-0.528931	-0.718134	0.559707	0.296636	-0.918617	-0.306061	1.05631	-0.384206	-0.791931	-0.493278	-0.314443	-0.158572	-0.182723	-0.822702	-0.640096	1.93712	-0.411721
TCGA-AX-A2IN	Dead	0.313156	-0.244783	-0.00681178	-0.130128	-0.499982	0.994013	1.32184	0.323675	1.2775	2.41846	0.400024	-0.486788	-0.504983	-0.15866	-0.51588	-0.862095	-0.464189	-0.6398	-0.980847	-0.566958	-0.114909	-0.44859	-0.981456	-1.52023	-0.482526	-0.775837	-0.603426	-0.448218	-1.43113	-0.486631	-0.622902	3.00209	1.61915	-0.260762	0.0672774	1.64915	-0.125548	0.788499	-0.495567	-0.743767	-0.759453	-1.01528	-0.736203	-0.978479	-0.814175	-0.651423	-0.740811	-1.00217
TCGA-24-1550	Dead	3.63337	0.174908	0.191979	-0.163467	-0.483313	-0.551904	-0.664956	-0.910481	-0.339737	1.12308	0.428874	-0.314559	-0.493394	1.07827	-0.0639702	-0.534918	-0.832043	-0.517642	-1.03231	-0.37742	-1.36488	-0.335209	-0.706277	-1.162	-0.767973	-0.175309	0.0970945	-0.490401	-1.19838	-0.14233	-0.05156	-0.168776	-0.578725	0.117027	-0.579417	-0.257213	-0.14108	-0.306204	0.946902	0.372644	-0.342224	1.50052	-0.491371	0.105753	-0.735678	-0.641002	2.58995	1.17887
TCGA-23-1111	Alive	-0.633987	0.0676547	-0.321071	-0.371491	-0.604951	-0.370688	-0.672046	0.221494	-0.852433	-0.0907988	-0.60429	0.619215	-0.252365	-0.471562	-0.171304	-0.759121	-0.520503	-0.575129	-0.223273	0.961908	0.174855	-0.548628	-0.699799	0.0831543	1.62242	-0.501573	0.726152	0.274888	0.207208	-0.481076	-0.629881	-0.388034	0.348791	0.126366	-0.433419	-1.0815	-0.294407	0.799867	-0.428061	-0.563806	0.0655948	0.316931	0.0801922	0.83222	0.486982	0.793407	0.645613	-0.48567
TCGA-EY-A3QX	Dead	-0.556913	1.80647	-0.00784212	-0.230201	-0.667747	1.03942	0.492968	0.573572	0.148019	-0.755209	-0.639684	-0.815055	-0.631652	2.35365	-0.0567639	-0.100445	-0.540474	1.33747	-0.81359	-0.508486	0.898119	-0.605351	-0.814458	-0.665989	-0.433942	-0.36537	0.79845	0.0250944	0.0370488	-0.348094	-0.0336753	-0.226671	0.196688	-0.410865	1.18554	-0.835009	-0.301679	1.0609	-0.2147	-0.527292	0.486412	-0.936948	-0.675998	-0.867555	-0.514051	-0.640734	0.515112	0.984256
TCGA-D1-A3JP	Alive	-0.651313	2.17405	0.34595	-0.141211	-0.49958	0.302207	-0.194085	-0.401102	-0.574147	-0.435444	0.0712852	-0.658259	-0.422351	0.00286539	-0.643221	0.178057	0.821062	0.34223	-0.802615	-0.36819	-0.829435	-0.446062	-0.675996	-0.745839	-0.795137	-0.210438	6.02353	-0.392846	-0.445359	2.29091	-0.0178152	-0.409923	-0.250128	-0.0893153	-0.144684	-0.698168	-0.111265	-0.617899	0.169197	-0.280335	-0.350079	-0.132286	-0.712921	-0.729542	-0.757613	-0.535264	-0.487012	-0.117653
TCGA-KP-A3W4	Dead	-0.394955	-0.4971	-0.311475	0.121056	-0.685695	1.16977	0.257006	-0.614961	-0.508847	-0.185625	0.91259	1.78878	-0.147652	-0.481568	-0.474412	-0.577825	-0.687437	-0.348222	-0.360765	1.52355	-0.957945	-0.289258	-0.258531	3.12093	1.31646	1.23517	0.412213	-0.174884	0.914642	-0.213536	-0.725626	-0.493919	-0.356991	-0.0995869	-0.0823245	0.211864	-0.271989	-0.305972	-0.551438	-0.742506	-0.600926	-0.663933	-0.650558	-0.525885	-0.0799326	-0.552341	0.396098	-0.417712
TCGA-AP-A05A	Dead	-0.114813	-0.722979	-0.3208	-0.342531	-0.685218	-1.1351	-0.527135	-0.516075	-0.636263	-0.253765	0.178413	-0.813016	-0.396238	-0.25539	-0.842165	0.395582	-0.391684	-0.102957	-0.919057	-0.631572	-0.217828	1.87077	-0.638486	0.52683	0.114128	0.0959331	-0.122447	-0.370505	0.103552	0.129435	-0.754259	-0.493329	-0.772607	0.107329	0.878011	-0.388027	-0.227984	-0.300458	-0.0046658	-0.476992	-0.411105	-0.658612	-0.759734	-1.03687	-0.353218	-0.361001	-0.0323695	0.0544006
TCGA-29-1702	Dead	-0.404171	2.08057	-0.322809	-0.368787	-0.742844	-0.481196	-0.758678	-0.970828	-0.543666	-0.650568	-0.702405	1.2606	0.421856	-0.41414	-0.662857	-0.663494	-0.984452	-0.664034	-0.210222	-0.540669	7.22753	-0.497557	-0.766057	-0.113087	-0.0726525	-0.394424	-0.662693	-0.340867	-0.367844	-0.400459	-0.765542	-0.45625	0.17063	-0.449192	-0.678179	-0.421187	0.0434718	-0.50073	0.934622	-0.222355	2.44097	0.727635	1.82887	1.79625	-0.415179	-0.380198	0.925926	0.106428
TCGA-KP-A3W0	Alive	-0.736934	-0.0552056	-0.0565727	-0.250211	0.469345	0.0894546	0.132742	0.469585	-0.651269	-0.508307	3.91797	-0.432843	0.357924	-0.569068	-0.691824	-0.0938301	-0.702126	-0.617824	-0.297316	-0.379	0.187888	1.27369	3.21723	0.533059	-0.183965	-0.111063	0.0471356	-0.491746	-0.526664	-0.370311	0.590656	-0.524573	1.21993	0.0382495	-0.0544806	1.91761	0.268821	-0.924583	-0.338724	-0.126636	0.963296	-0.196498	-0.0829513	0.329572	-0.542446	-0.584339	0.579977	-0.498026
TCGA-61-2092	Alive	-0.873169	-0.823625	-0.217217	-0.38825	-0.5444	-0.382886	-0.555192	-0.326386	-0.787603	0.0970619	-0.650076	-0.848222	-0.649595	-0.285783	-0.679217	-0.142619	0.111374	-0.512259	-0.50385	0.24231	1.63852	-0.61582	0.663199	-0.444789	0.262846	0.494124	0.932641	1.01498	-0.413675	-0.0595059	-0.252106	-0.49394	0.184811	0.176294	-0.402551	-1.11175	-0.246159	-0.300268	-0.494082	0.413027	8.29862	-0.387344	-0.52115	-0.94447	-0.186084	-0.57383	-0.827172	0.689678
TCGA-29-1707	Alive	0.328926	0.959641	-0.308614	-0.275585	-0.161818	0.757001	0.199658	-0.252174	-0.615842	-0.740595	-0.62702	0.153933	-0.115477	-0.583031	-0.19526	0.36091	1.56124	-0.676618	-0.562144	-0.655105	-0.616598	-0.60841	-0.604876	0.0164831	-0.477374	0.259836	-0.645851	4.80183	-0.964216	-0.456134	0.100184	-0.287574	-0.68905	0.165768	0.154992	0.816332	0.278696	0.708662	-0.394404	-0.0200338	0.30315	1.6444	1.72519	4.93882	1.21323	1.07791	-0.0088053	0.636839
TCGA-13-0891	Dead	-0.239701	-0.78267	-0.32708	-0.272445	0.269179	-0.479895	-0.445167	-0.526973	-0.796006	-0.434085	-0.672347	-0.787963	-0.512162	-0.582666	-0.285826	1.70447	0.136732	-0.656018	-0.639093	-0.574382	1.67934	-0.588504	-0.431504	-0.705443	0.017022	-0.823305	-0.530479	-0.121954	-0.639768	-0.448976	-0.743077	0.0566973	-0.403041	1.05614	-0.410874	0.537331	1.64938	2.4777	6.75558	0.512185	-0.743322	-0.284001	1.89109	2.14972	0.959227	-0.458249	-0.817053	-0.855874
TCGA-23-1110	Alive	-0.548735	-0.835445	-0.278181	-0.394004	-0.941607	-1.19292	-0.80468	-1.06443	-0.774685	-0.660024	-0.801845	-0.617564	-0.0497775	-0.51166	-0.812543	-1.00067	0.106876	-0.620881	-0.869744	-0.68866	0.324793	-0.582982	-0.715694	0.965028	1.94665	0.236889	-0.280819	0.968136	0.706473	-0.255811	-0.697273	0.106335	1.01437	0.132972	-0.932271	-0.171092	0.643644	4.55378	0.446833	0.688321	0.607806	0.783184	2.62313	2.07881	-0.367076	-0.0882732	1.53794	4.71595
TCGA-20-0991	Alive	6.41647	2.38609	3.89643	1.83751	4.27699	4.10883	1.86377	0.675501	-0.337603	-0.637181	-0.100934	-0.77517	-0.467145	-0.563921	0.332608	0.702709	-1.15866	-0.666157	-0.215046	-0.610913	0.821048	-0.231114	-0.640447	-0.674031	-0.243727	-0.406763	-0.57239	0.296849	-0.531888	-0.042843	-0.663285	-0.287122	0.279288	0.939791	0.203129	2.91076	1.16493	-0.52344	2.66617	2.29411	1.42005	-0.18294	0.331706	1.36205	-0.206283	-0.321326	-0.296309	3.49182
TCGA-20-0987	Dead	1.84942	0.693155	0.948355	1.07484	4.23621	2.7392	1.06675	0.586187	-0.349031	-0.492451	0.28254	-0.758516	-0.469962	-0.548423	0.277967	0.457094	-1.19214	-0.602522	-0.969406	-0.619198	-0.230312	-0.615569	-0.940774	-0.995441	-0.736999	-0.513283	-0.222663	-0.214859	-0.554665	-0.261149	-0.786105	0.610948	-1.04895	0.35728	2.11007	2.90268	-0.0995793	1.77853	2.12612	4.69165	0.0139036	-0.103494	1.5469	1.23836	2.4087	-0.390111	-0.655453	0.767275
TCGA-29-2427	Alive	0.389083	0.693946	0.352188	0.56069	4.68922	4.55166	0.288035	0.189066	-0.509442	-0.526176	-0.124701	-0.535604	-0.426334	-0.381232	0.341992	0.678283	-0.902851	-0.644962	-0.267638	-0.507041	-0.593607	-0.585926	-0.490239	-0.844336	-0.53214	-0.102627	-0.64113	-0.0774022	-0.301299	-0.210679	0.104725	-0.22859	0.03718	0.387871	1.94451	1.08099	-0.245917	2.74866	4.37777	4.22237	0.70839	1.44087	1.4034	-0.0179831	2.38414	0.21276	-0.543925	0.177845
TCGA-29-1781	Alive	1.18295	0.862429	4.80628	0.320287	0.536494	2.53339	-0.480172	-0.298037	-0.553345	-0.562991	-0.448897	-0.767207	-0.186578	-0.562105	3.05304	-0.603334	-0.87587	-0.664934	-0.645596	-0.607353	-1.35953	-0.604941	-0.316785	-0.913771	-0.576977	-0.638973	-0.647753	-0.314811	-0.82657	-0.422855	1.08052	0.410519	0.603018	0.129412	1.21638	3.40744	0.145313	0.380072	2.75261	0.0808143	-0.335582	-0.166729	2.02457	1.97147	-0.336111	-0.35918	-0.497355	-0.266777
TCGA-13-0911	Dead	1.52019	0.489157	-0.046658	-0.253217	0.861322	0.496645	0.272824	0.27756	-0.394843	0.174477	-0.580063	-0.282105	-0.193388	-0.179985	-0.545697	0.393663	-1.3372	-0.641854	-0.873537	-0.592589	-0.788182	-0.532234	-0.878544	-0.923996	-0.782086	-0.729533	-0.611049	-0.118986	-0.155369	-0.365502	0.427068	-0.178373	-0.40045	-0.316702	1.56647	1.12164	0.157146	0.110447	-0.348921	-0.189738	-0.388938	-0.299002	0.875428	0.961976	0.0718812	-0.00591514	0.193302	0.863665
TCGA-29-1688	Dead	0.00537904	-0.114827	-0.288344	-0.116363	0.210944	2.10506	-0.410539	-0.591878	-0.342381	-0.537933	-0.413386	-0.723872	-0.322126	-0.334993	0.24422	0.294631	-0.609631	-0.638271	-0.749725	-0.429204	-0.151976	-0.581682	-0.53371	-0.238835	-0.434098	-0.724654	-0.668809	0.107662	-0.82481	-0.416282	3.53113	2.22531	-0.00240915	0.166737	0.265038	-0.0905136	0.754478	0.693223	3.56057	0.797094	1.11854	0.156279	1.00999	2.22608	0.717583	0.70707	-0.0637921	0.446013
TCGA-29-1703	Dead	-0.345393	-0.36314	-0.142897	-0.232022	0.272652	-0.287537	-0.662265	-0.386758	-0.50107	-0.531047	-0.709047	0.320267	-0.314714	-0.508592	-0.690354	-0.652556	-0.546883	-0.642058	-0.0257359	-0.576655	1.10354	-0.608819	0.0403448	0.945157	1.07285	-0.665728	-0.542383	-0.200734	0.271218	0.0169341	0.309969	4.29219	-0.177517	0.479937	0.506537	1.31729	0.175821	0.353292	5.21652	1.38396	1.25123	-0.149006	1.00539	1.83253	1.14286	-0.0261569	0.882284	-0.172194
TCGA-24-2035	Dead	0.0598975	0.651659	0.0460683	-0.0298306	0.170561	0.597301	-0.423501	-0.248866	0.125038	-0.112027	-0.317371	-0.570053	-0.143241	-0.00625037	-0.562358	-0.809921	-0.763562	-0.678045	0.185561	-0.415672	-1.13843	-0.473264	-0.0422374	-0.863902	0.245579	0.515025	-0.404672	-0.507566	-0.120727	-0.434275	-0.53668	-0.392386	-0.723878	-0.19398	-0.705766	0.130522	-0.20414	0.435661	0.325179	-0.046427	2.50915	0.308076	1.3433	0.277143	-0.16327	0.270482	0.0588282	-0.72045
TCGA-29-1761	Dead	1.23195	-0.0513755	-0.244259	-0.257228	0.696426	1.07594	-0.360341	-0.476956	-0.779356	0.120313	-0.593546	-0.784138	-0.540325	-0.547548	-0.348169	0.865801	-0.556957	-0.633805	0.368156	-0.467265	-1.46093	-0.00984634	-0.621756	0.268674	0.100608	-0.450076	-0.164186	0.0948535	-0.957482	-0.187773	1.8962	0.924652	5.24156	6.11099	0.358201	-0.904396	-0.133723	0.202523	0.885836	0.0786269	2.56754	-0.668429	-0.329607	-0.782028	-0.679933	-0.534391	-0.316732	0.785808
TCGA-13-1506	Dead	0.811741	-0.500178	-0.220491	-0.260401	-0.278872	-0.276394	-0.559274	-0.762475	-0.784684	-0.757874	-0.708254	0.0478719	-0.098807	-0.549296	-0.2357	-0.42015	-0.386413	-0.650278	-0.72087	-0.519617	-1.41292	-0.400003	-0.353875	-0.685563	-0.439562	-0.644072	-0.471309	-0.320031	-0.289015	-0.299972	0.315386	-0.0972243	2.08003	4.92328	1.13965	2.42336	0.546248	-0.308845	0.890264	0.552319	0.334958	1.06757	3.04397	1.27087	0.750133	-0.533444	0.22525	1.70303
TCGA-24-1469	Alive	-0.0919294	-0.155904	0.0531543	-0.223218	-0.364999	-0.532505	-0.424273	-0.426294	-0.655451	-0.77852	-0.655655	-0.141536	-0.237512	-0.556735	-0.560375	-0.415052	0.0966719	-0.638764	-0.0470136	-0.583888	0.880161	-0.600942	-0.231151	1.38772	0.115814	-0.228159	-0.312936	-0.209873	0.565992	-0.0632496	0.0850546	1.84919	2.07074	7.9859	5.37398	0.956841	0.456114	1.23394	-0.22911	-0.488435	0.117998	1.33337	2.75877	0.59667	1.27799	-0.0403816	0.606381	1.92924
TCGA-AP-A053	Dead	-0.68684	-0.709409	-0.29344	-0.314141	-0.664931	-0.990561	-0.554711	-0.942921	-0.204183	-0.368045	-0.329214	0.302683	-0.259049	-0.561281	-0.528805	-0.985944	-0.632722	-0.30152	-0.510408	0.198299	0.352617	-0.533275	-0.461687	1.87447	0.447628	-0.202442	-0.130003	-0.494466	0.0910705	0.450669	0.565314	-0.489783	2.75023	6.31327	1.85754	1.34466	-0.228226	0.0697659	-0.409509	0.258366	0.069544	0.248155	-0.746516	-1.04899	-0.774605	-0.295686	-0.819078	0.572006
TCGA-24-2019	Alive	-0.184691	-0.393602	-0.16674	-0.192884	-0.424135	-0.604505	-0.632509	-0.141065	-0.526235	-0.566412	-0.55571	-0.527723	-0.494394	-0.333843	0.993519	-0.68084	-0.869331	-0.192779	-0.659763	-0.559944	0.425662	-0.409051	-0.675598	-0.557863	-0.602206	-0.488982	-0.530375	-0.0902399	0.470524	-0.3063	0.157442	0.711162	1.53282	8.15169	2.0656	-0.278835	0.844885	0.959962	0.0112292	0.735175	-0.526067	-0.0969221	1.0786	1.05368	1.09684	0.607165	0.0495415	0.0621829
TCGA-AX-A3G6	Alive	-0.694786	-0.474063	-0.271156	-0.277774	-0.610863	-0.452913	0.282043	0.665639	-0.806592	0.129024	-0.140961	-0.776445	-0.402572	-0.563921	-0.56296	-0.486935	-0.510443	-0.417614	-1.00965	-0.17188	-1.46771	-0.296597	0.719859	0.690906	0.0461537	-0.34088	-0.166282	-0.136151	0.875508	-0.317833	0.613608	0.708206	3.14711	9.65007	2.32902	-0.22023	-0.120012	0.0244017	-0.564078	-0.0191649	-0.439887	-0.87396	-0.760003	-0.78398	0.270688	-0.0592092	-0.811706	-0.681487
TCGA-13-1492	Dead	0.903888	0.194604	-0.206605	-0.367234	-0.734321	0.111282	-0.273029	-0.351338	-0.65994	1.13491	5.53703	1.63503	0.133031	-0.569431	0.436631	-0.796682	-0.691919	-0.407747	-0.959998	-0.451916	-1.47065	-0.435571	-0.845475	-0.171477	-0.758449	-0.834259	-0.285675	-0.448072	-1.45056	-0.495844	1.71666	-0.104394	0.473638	-0.284589	0.995607	0.733878	-0.277387	1.36044	-0.141951	-0.785863	-0.820663	-0.679278	0.164083	0.303142	-0.775793	-0.591479	0.503872	-0.352641
TCGA-E6-A8L9	Alive	0.101814	-0.10255	-0.322935	1.67599	-0.635701	-0.117144	0.00991333	-0.287115	-0.425535	-0.470981	9.57368	0.772194	-0.375605	-0.395653	-0.251476	-0.674587	0.317983	2.07733	-0.960691	-0.423883	-0.352661	-0.336847	-1.05782	0.943668	-0.48824	-0.63529	-0.551662	-0.502244	2.38935	-0.41516	-0.57348	-0.47802	-0.818195	-0.435238	-0.366662	0.376697	0.0418887	-0.172222	-0.493963	-0.735764	-0.453949	-0.870372	-0.663761	-0.447487	-0.29157	-0.573091	0.0643444	-0.208922
TCGA-D1-A16Y	Alive	-0.234131	0.382266	-0.325479	-0.183544	-0.412102	-1.22931	0.277108	-0.0718544	-0.32217	3.30236	-0.455116	1.59693	1.04761	0.356089	-0.831843	-0.031018	-0.208947	0.861852	-1.01386	-0.56243	1.23807	1.88829	-0.843701	-1.1261	-0.870699	-0.54731	-0.0425859	-0.377391	0.344801	7.82877	-0.742294	-0.587334	-1.46335	-0.251598	1.58453	2.31667	-0.303374	-0.93572	-0.615593	0.0232812	-0.490335	-0.312834	-0.71051	-0.880291	-0.814597	-0.650795	-0.386998	0.307064
TCGA-BS-A0TE	Dead	-0.258516	0.496163	-0.23707	-0.0813924	-0.437953	-0.0816723	0.430264	-0.00130491	-0.549747	-0.422555	-0.521452	-0.723789	-0.454934	0.231253	-0.547237	2.06129	0.0224243	2.8421	-0.982121	-0.443535	-0.735426	-0.541928	-0.987604	-0.834326	-0.631994	-0.826956	0.925823	-0.457195	-1.44748	5.32429	1.85277	-0.426427	-0.169784	-0.492029	1.91855	-0.697102	-0.228226	-0.790329	0.384546	-0.108193	-0.274802	-0.747119	-0.748918	-0.787424	-0.824675	-0.650735	0.40046	0.640229
TCGA-A5-A0GH	Alive	-0.596686	-0.782106	-0.252324	-0.120921	-0.927817	-1.07933	-0.586025	0.0163483	0.120833	1.05971	-0.650905	-0.807557	-0.595834	-0.356233	-0.373063	-0.595801	3.05739	0.523062	-1.02411	-0.61998	1.44388	-0.514389	-0.976187	-1.53401	-0.573043	-0.844363	0.551498	-0.491834	-0.689049	4.71952	-0.237025	-0.402414	-0.030931	-0.428965	1.12307	-1.02363	-0.282212	-0.295775	-0.309519	0.658274	-0.623343	-0.432223	-0.758494	-1.04866	-0.82448	-0.621481	0.988345	-0.478253
TCGA-AX-A1C4	Alive	-0.898032	-0.344902	-0.318697	-0.367681	-0.971493	-1.07423	-0.760176	-0.640418	-0.443992	-0.0772872	-0.516197	-0.785721	-0.398055	0.390413	-0.0716546	1.0747	3.06512	1.02898	0.0649625	-0.472181	2.53863	-0.459189	4.61922	-0.573862	-0.860707	-0.393007	-0.342145	-0.315601	0.572007	3.59594	0.724434	-0.113159	-0.0586896	-0.493957	2.64438	-0.895124	-0.280285	0.271508	-0.419659	0.475429	-0.329458	-0.351691	-0.755968	-1.00808	-0.77292	-0.650337	0.0309682	0.0234261
TCGA-AX-A2HG	Alive	-0.0134082	-0.27779	-0.186223	0.460493	-0.609599	-0.748303	-0.608381	-0.0884722	0.189322	0.484506	-0.209631	-0.731903	-0.584905	-0.472611	-0.731999	0.689861	-0.547536	-0.0747315	-1.00323	-0.443586	0.801344	-0.280792	-0.199285	-0.141777	0.278239	0.39349	1.79711	0.991151	1.73787	8.05408	0.567395	-0.333793	-1.04729	-0.373447	0.0644673	0.710121	-0.276121	-1.11565	-0.455159	0.292781	-0.441921	-0.799822	-0.737917	-1.12052	-0.773607	-0.63334	0.536597	-0.443823
TCGA-AX-A1C8	Alive	0.701571	-0.805388	-0.322144	-0.298433	-0.835058	-0.140415	-0.16608	0.265766	-0.597481	1.32204	-0.378488	-0.590344	-0.443811	-0.150499	-0.86173	-0.605036	-1.28087	-0.0655438	-0.977416	-0.349601	-0.299933	-0.597021	-0.591964	-0.083561	3.38999	-0.0490524	0.543614	-0.422732	0.160622	7.84306	-0.668965	-0.327932	-0.730004	-0.20556	1.65972	-0.80658	-0.237666	-1.03026	3.43897	-0.479607	-0.367352	-0.523989	-0.721167	-0.744374	-0.654598	-0.636284	0.44651	0.403816
TCGA-BK-A0CC	Alive	-0.378694	-0.0407745	-0.267409	-0.243843	-0.90606	-0.916101	-0.433435	-0.765089	1.19888	0.492115	-0.753003	-0.835414	-0.535303	-0.391484	-0.663247	-0.44506	0.0809302	0.13543	-1.0265	-0.564303	-1.43788	-0.567586	-0.656794	-1.24186	0.158278	0.130999	1.27047	-0.263197	0.264004	3.54918	0.0240931	-0.564291	-1.07315	0.285382	0.7673	-1.05294	-0.275459	-1.0747	0.752667	0.788466	1.0611	0.893883	-0.762714	1.04424	-0.690774	-0.642402	1.07567	3.30423
TCGA-D1-A0ZP	Alive	-0.580001	-0.701301	-0.315812	-0.258792	-0.834527	-0.973073	-0.177761	-0.648095	-0.830205	-0.0323039	-0.400119	-0.643974	-0.124172	-0.523529	-0.842732	-0.824833	0.898837	0.0908507	-0.727601	-0.150237	-1.44243	0.125874	1.36262	1.57794	4.31275	0.430539	1.17837	-0.236455	0.409797	2.45983	-0.420871	-0.55048	-1.02294	0.138602	0.59024	-0.835263	-0.0833458	-0.785427	-0.357778	-0.635299	0.142615	-0.215005	-0.704352	-0.571233	-0.780152	-0.201294	0.584207	1.31414
TCGA-25-2392	Dead	1.08938	0.306557	-0.202198	-0.296623	0.720551	0.156473	-0.520423	-0.574389	-0.42801	-0.716614	-0.0349414	1.1353	0.612339	-0.519671	-0.562216	-0.0736667	0.657662	-0.570119	-0.265351	-0.61435	0.141441	-0.595383	0.591522	-1.57284	-0.831513	-0.329958	-0.660083	-0.433918	-0.399223	-0.413887	-0.543147	-0.107483	1.4613	-0.523836	-0.799015	0.0177465	2.30083	-0.285414	1.73143	2.2036	-0.562392	0.661815	0.201525	2.47642	1.25442	0.795986	-0.353868	0.288661
TCGA-24-1474	Dead	-0.608086	-0.216447	-0.334695	-0.336129	-0.360217	-0.806186	-0.745642	-1.00003	-0.429346	-0.618071	-0.573384	-0.341089	-0.481435	-0.581388	-0.66337	-0.236274	-0.608746	-0.477784	-0.57978	-0.518717	-1.31445	-0.605932	-0.880505	0.0849744	-0.291062	-0.775333	-0.279626	-0.326596	-1.45128	-0.450051	1.21454	-0.165476	6.16828	-0.370922	0.882408	-0.544063	0.483639	2.44631	1.25154	0.957851	2.06157	0.305312	0.538598	1.39708	-0.593102	-0.531193	0.571544	0.32256
TCGA-AX-A06J	Alive	-0.562279	-0.586736	-0.255762	0.11661	0.0310112	-0.272865	-0.341309	-0.341147	7.69683	1.38873	-0.372891	-0.0737259	-0.53607	-0.313833	-0.109492	1.17894	0.481895	1.73507	-0.58069	0.211567	0.0728629	-0.567062	-0.826483	-0.750224	-0.527706	-0.822392	-0.533119	-0.417747	-1.03339	-0.457605	-0.604113	-0.532569	-0.716165	-0.497659	-0.65218	0.218584	-0.175358	1.19804	0.46019	-0.834152	-0.320312	0.731402	-0.762295	1.16783	-0.0762795	0.145662	-0.779966	-0.655875
TCGA-D1-A17M	Alive	0.0830538	-0.527487	-0.218824	-0.15111	0.193207	0.652649	0.821097	0.302524	2.97602	1.37478	0.726752	0.350854	2.43918	0.532699	-0.0470787	0.984698	-0.771369	-0.057392	1.20066	-0.382932	0.13481	-0.129302	-0.129585	-0.527956	-0.85084	0.0438692	-0.0522227	-0.218807	-0.700415	0.18792	-0.143824	-0.438888	-0.178655	-0.452676	-0.269809	0.0232147	-0.26059	-0.516741	-0.552109	-0.576994	-0.527631	-0.175612	-0.757054	-0.603451	0.245205	-0.470246	-0.732707	-0.515892
TCGA-A5-A0VQ	Alive	-0.223536	-0.538022	-0.204441	-0.0975257	0.931369	-0.487094	0.288464	2.47437	1.68331	1.79752	0.503222	1.41167	1.89101	1.12585	0.0695328	2.20787	-0.28812	0.891283	0.0837688	-0.171638	-0.0035721	-0.271205	-0.791249	-0.411788	-0.747709	0.464944	-0.0437868	0.34358	0.46915	0.628416	-0.702901	-0.493699	-0.75554	-0.612925	-0.721382	-0.0400276	-0.281479	-0.413297	-0.600727	0.21965	-0.753975	-0.620305	-0.762061	1.89039	-0.582788	-0.63737	-0.798283	-1.14589
TCGA-D1-A16N	Alive	-0.107044	0.115663	-0.292114	-0.258792	-0.727082	-0.886342	1.76712	-0.627058	0.807065	-0.572862	0.609575	0.708381	-0.33629	-0.547857	0.882166	-0.602622	-0.610694	1.59963	-0.2696	0.00593715	0.582094	0.25748	-0.869653	0.374162	-0.532171	-0.00954811	-0.256429	-0.264513	-0.759724	-0.0344691	0.832672	0.72118	-0.574708	0.0312315	0.349556	-0.0787463	-0.253819	0.626362	0.000552733	-0.506059	-0.543414	0.0772044	-0.691258	-0.451132	-0.390831	-0.64219	-0.793407	0.0231407
TCGA-D1-A17B	Alive	0.524949	0.626307	1.02972	1.53048	0.691971	0.303967	2.6757	1.26325	0.920031	0.998168	0.0881034	0.675927	-0.33764	0.0431583	1.0966	-0.0376944	1.13698	2.25957	1.42232	0.633986	-0.174268	0.214825	0.237774	0.630795	-0.297057	0.438283	-0.565766	-0.416562	-0.528245	-0.247626	-0.561989	-0.447464	-1.21162	-0.581556	-0.506804	2.33958	-0.202659	-1.05818	-0.271553	-0.455135	-0.554827	0.0745644	-0.759196	-0.238873	2.25611	1.03219	-0.818755	-0.686447
TCGA-D1-A16X	Alive	0.316337	0.312769	0.784942	0.839001	1.29621	1.19696	6.96199	1.78656	0.446612	-0.0125748	-0.316903	-0.259504	-0.156074	-0.236856	0.846046	0.115554	0.844423	0.425717	1.25211	0.55823	0.609786	0.138082	0.304611	0.111067	-0.59031	0.979475	-0.236417	-0.208879	-0.35655	-0.0832791	-0.201657	-0.504651	-1.15677	-0.31512	0.783174	-0.0517297	-0.279529	-0.711186	-0.122992	0.246307	-0.514131	0.0810543	-0.755674	-0.557692	0.308446	0.0627774	-0.809556	-0.62363
TCGA-D1-A169	Alive	1.75966	-0.201296	-0.216979	0.136072	2.38363	0.420318	4.1496	1.86353	0.491831	-0.36028	-0.464075	-0.615952	-0.513046	1.49501	0.299285	0.472676	0.174314	1.42125	0.938589	-0.0307736	-0.197884	0.418786	-0.78798	-0.813454	-0.457609	0.166065	-0.424624	-0.442515	-0.800417	-0.464753	0.115643	-0.412371	-0.83202	-0.579354	-0.1133	0.687585	-0.214622	-0.734182	-0.0341577	-0.437061	-0.706501	-0.228053	-0.753207	0.142584	-0.360083	0.817989	-0.708508	-0.184326
TCGA-D1-A174	Alive	1.59125	0.248541	2.84825	1.66736	0.301757	-0.586446	0.918069	1.79871	-0.0762962	-0.00474938	-0.22087	0.314958	-0.190561	2.3444	0.750823	1.54029	0.00109343	1.40056	0.0253771	-0.389147	0.27865	-0.10679	-0.401795	-0.650345	-0.807533	-0.74694	-0.64471	-0.439299	-0.721456	0.304475	-0.876117	-0.351524	-1.16848	-0.578979	-0.0549311	-0.433018	-0.31039	-0.926789	-0.219463	-0.734601	-0.638077	-0.290422	-0.727155	-0.78198	-0.570745	-0.576968	-0.823521	-0.275863
TCGA-BK-A0CB	Alive	0.783683	-0.119118	-0.246067	-0.123033	0.0973175	-0.544114	-0.0266897	0.545438	1.74555	2.1708	1.16899	0.664394	0.723173	1.02633	-0.0780819	0.19466	-0.680666	0.125207	-0.0900622	-0.413034	0.0543268	-0.29045	-0.655907	-0.781388	-0.770845	-0.1845	-0.449469	-0.346876	-0.319184	0.369957	-0.599759	-0.456737	-1.07892	-0.484098	-0.748111	0.319651	-0.262334	-0.468682	-0.269829	-0.498916	-0.736983	-0.676115	-0.763037	-0.315913	-0.281988	-0.531193	-0.599618	-0.953817
TCGA-D1-A17C	Alive	0.887067	-0.364712	0.17126	-0.0676165	0.942931	-0.662198	1.31584	0.401877	0.374882	1.93508	1.03126	0.532778	0.527337	0.10879	0.216174	0.359032	-0.692192	1.01646	0.967546	0.0266295	0.604776	1.45955	0.360933	-0.774819	-0.782617	-0.170304	-0.350141	-0.334287	-0.013149	-0.0136287	-0.951924	-0.476901	-1.23978	-0.517814	-0.684529	0.439302	-0.256435	-0.796646	-0.491928	-0.597186	-0.599094	-0.0981183	-0.475273	-0.252155	-0.452735	-0.400726	-0.779064	-0.770351
TCGA-D1-A17N	Alive	1.24075	-0.355099	-0.243182	0.690773	3.60886	-0.205827	4.33937	1.44309	0.614568	1.24215	1.75323	0.983588	1.41797	0.0297623	-0.304577	0.535416	-1.022	1.04104	0.205479	-0.240127	0.875895	1.71721	-0.308856	-0.393662	-0.772188	-0.465217	-0.347784	-0.304313	0.418603	0.518386	-1.00836	-0.498431	-1.34989	-0.505386	-0.560218	1.23159	-0.296983	-0.923317	-0.538943	-0.735081	-0.596481	-0.492735	-0.62346	-0.307559	-0.303624	-0.497448	-0.781871	-0.781621
TCGA-A5-A0GX	Alive	0.420473	0.202462	-0.268739	0.22494	0.848344	-0.301002	4.91008	0.855341	0.833611	0.644224	1.04322	1.37444	1.21489	0.473611	0.656627	1.40537	-0.421024	1.00975	0.451104	-0.0564324	0.110674	0.859217	-0.567628	-0.768325	-0.720669	0.173305	-0.490933	-0.373867	-0.507139	-0.265053	-1.01238	-0.469265	-1.25636	-0.582094	-0.510773	1.01407	-0.295606	-0.712235	-0.455327	-0.644154	-0.406075	-0.348253	-0.688279	-0.179584	-0.343902	-0.617743	-0.814935	-0.978002
TCGA-D1-A16J	Alive	0.00683997	0.215566	2.00313	0.0187482	0.985432	-0.423745	2.23845	0.856919	0.47713	-0.603252	-0.534926	-0.460348	-0.410635	-0.0206265	0.738022	0.305755	-0.026223	2.11187	-0.715673	-0.4357	0.653994	-0.143247	-0.623597	-0.977712	-0.519901	-0.458984	0.203442	-0.412059	0.204787	-0.0554321	-0.692603	1.91889	-0.653906	-0.501206	3.72454	-0.724558	-0.299769	-0.612548	-0.0879468	0.356457	-0.881984	0.453658	-0.693545	-0.589012	-0.157096	0.5222	-0.567812	0.14718
TCGA-AP-A05D	Alive	0.593435	1.131	-0.228533	-0.0468242	2.75714	0.774821	3.88294	-0.382212	-0.550252	-0.372788	0.155592	-0.70967	-0.511754	-0.5253	-0.78903	0.0844007	-0.416003	0.519904	-0.953846	-0.571047	0.508052	0.857408	-0.487331	-0.482712	-0.822521	-0.756824	-0.47961	-0.475326	5.75658	-0.320756	-0.493031	0.758988	-0.386604	2.2313	2.16576	2.26352	-0.24085	-0.375979	-0.212593	-0.347075	-0.717632	0.223364	-0.734325	-0.515541	-0.0371006	-0.058405	-0.254686	1.4478
TCGA-D1-A2G0	Alive	-0.559739	-0.104503	-0.264735	1.37885	-0.81563	-0.839791	-0.560519	-0.620631	0.012307	-0.400863	-0.539613	-0.825621	-0.576424	-0.570703	-0.775538	-1.02534	-0.0416297	0.515064	-0.939311	-0.274824	-0.78895	0.177225	-0.533214	-0.308658	-0.307985	0.236417	0.773374	0.315989	-0.0780276	4.98062	5.00377	-0.54563	0.985217	-0.272006	-0.748154	-1.02981	-0.207431	-1.11268	0.300977	4.26802	1.48588	-0.885482	-0.75244	-1.0922	-0.808276	-0.628145	0.217747	1.20942
TCGA-EY-A2ON	Dead	-0.0289185	-0.602786	-0.334241	0.0666901	-0.279627	-0.0282758	0.784896	0.751695	-0.683264	-0.62006	-0.0667121	-0.783516	-0.617284	-0.549993	-0.780832	1.00832	3.35181	-0.567402	-0.945429	-0.480336	-1.43938	0.306088	-0.437885	1.66339	-0.464572	0.286561	0.53708	1.62216	0.115386	1.35598	-0.0374811	2.14806	0.369299	0.172381	-0.0351529	-0.743428	-0.235019	-0.680376	-0.507201	5.63659	0.572825	-0.352749	-0.762161	-0.829777	-0.182735	-0.315309	0.545911	0.0233508
TCGA-DI-A2QT	Dead	-0.409933	-0.263091	-0.317048	-0.284646	-0.593345	1.12955	1.30418	-0.381315	-0.764891	-0.221467	-0.46586	-0.731071	-0.57897	-0.512892	-0.715001	-0.320622	3.13392	-0.658107	-1.03451	-0.405902	-0.93847	-0.221305	-0.659447	0.499248	0.483941	2.08937	0.873799	1.31002	2.02054	3.39737	-0.623134	0.787117	0.327708	-0.0220387	0.0452898	-0.00315607	-0.244696	-0.711431	0.251856	5.33339	-0.0679317	-0.945995	-0.730548	-0.906788	-0.484091	-0.613052	-0.0302407	-0.0577268
TCGA-AP-A0LI	Alive	2.19111	0.0436435	0.87913	2.17241	0.15291	0.295819	0.54598	1.26647	-0.621182	-0.273841	1.25871	-0.666597	-0.52757	-0.494312	-0.440381	3.21311	-0.633365	-0.359652	-0.924022	-0.617544	-0.375239	0.445909	0.592378	-0.590276	-0.510065	-0.777348	1.18896	0.0381221	1.25829	1.33568	-0.226801	-0.398093	-0.355511	5.36114	1.86297	-0.311974	-0.257468	-1.11569	-0.301404	0.879846	-0.611645	-0.215472	-0.70187	-0.643718	1.19072	-0.443825	-0.398003	0.411871
TCGA-E6-A1LZ	Alive	1.04919	-0.403723	-0.101182	0.0601094	-0.0678774	-0.492174	0.0674176	-0.145586	-0.791145	-0.459135	-0.145368	-0.835347	-0.658347	-0.572377	-0.773218	-0.157881	1.15986	-0.17459	-1.0405	-0.528408	-0.742721	-0.315878	-0.377331	-0.289961	0.984519	-0.657985	0.797167	0.0278725	3.54152	3.53611	-0.0433642	-0.38611	-0.486417	0.291566	1.53198	-0.914058	-0.139921	-0.125605	-0.116314	-0.11862	-0.589997	-0.670464	-0.751528	-0.281111	-0.357496	-0.629795	0.466495	0.705227
TCGA-EY-A1GS	Dead	-0.0678583	-0.781447	-0.320224	-0.322052	0.408252	-0.208097	0.751268	1.37765	-0.595361	-0.666311	-0.379651	-0.84667	-0.64327	-0.575187	-0.911838	1.30583	-0.0263632	-0.229173	-0.996358	-0.543099	-0.556993	-0.4761	0.917619	-0.854429	0.614175	3.92892	0.507386	0.00795802	1.15654	6.46456	-0.489972	0.0791245	-1.03295	-0.42434	1.21621	-0.647333	-0.316061	-0.819832	-0.283977	-0.021455	-0.377231	-0.725752	-0.750891	-0.711313	-0.0539271	-0.174185	-0.662304	-0.514057
TCGA-10-0934	Dead	-0.666769	-0.836664	-0.318196	-0.40321	-0.766475	-0.0682986	-0.382329	0.320783	-0.737641	-0.50974	1.28502	-0.826971	-0.631001	0.0741032	-0.691293	-0.230413	0.23938	0.631413	-0.378406	-0.293098	0.367809	0.172077	0.629806	-0.143126	-0.365437	0.977398	-0.374389	-0.157119	-0.473035	2.24091	1.74804	-0.214975	-0.734872	0.224214	-0.109096	-1.16212	-0.202771	-0.873256	-0.361704	0.17751	0.376533	-0.425155	-0.673571	-0.948298	-0.477176	-0.377485	-0.827325	0.163146
TCGA-B5-A5OE	Alive	-0.299504	-0.798155	-0.33233	-0.288198	-0.941843	-0.361669	0.493211	1.1882	-0.487774	-0.774374	-0.492439	-0.830765	-0.647273	-0.56457	-0.798308	-0.735965	-0.062441	-0.483966	-1.03594	-0.608512	-0.291509	-0.488789	-0.257381	0.0538683	-0.344267	-0.412744	2.05861	0.468754	1.19258	1.38445	2.5493	-0.449234	0.18532	1.20802	2.7003	0.416847	-0.09411	-0.943153	-0.0768634	1.96847	-0.117229	-0.941375	-0.762086	-0.783291	-0.67633	-0.61692	0.66301	0.201128
TCGA-D1-A16G	Dead	-0.0010108	-0.626769	-0.260801	-0.345592	0.980632	-0.091108	-0.176099	0.704557	-0.555829	-0.145461	-0.173101	-0.795281	-0.58032	0.436105	-0.542421	1.63289	-0.299709	1.39384	-0.795743	-0.280426	-0.243213	-0.266516	-0.828174	-0.761103	-0.0775234	-0.230741	0.814994	-0.245403	-0.958032	1.0183	0.63396	-0.514427	-0.676918	-0.14966	0.27173	-1.08369	-0.299331	-0.0288045	0.845212	1.05192	2.8947	-0.20725	-0.714765	-0.864694	-0.0340101	-0.438002	-0.485321	0.654592
TCGA-D1-A15X	Alive	0.310221	-0.270431	0.0786787	1.88761	0.875729	2.39899	1.11892	3.65092	0.187539	-0.402649	-0.710859	-0.822314	-0.632847	-0.581042	-0.240003	0.453318	0.429084	-0.663915	-1.03733	-0.665859	-0.145785	0.114284	-1.02892	-1.18794	-0.866265	0.909344	3.82379	-0.216146	-0.572587	1.70388	-0.0519982	-0.451667	-0.616446	-0.127758	-0.613267	-0.75031	-0.271613	-0.730519	-0.559458	-0.446227	-0.18068	0.318292	-0.763092	-0.780946	-0.49329	0.0433675	0.236195	1.05991
TCGA-EC-A1QX	Alive	0.225037	-0.147524	-0.115274	1.84688	0.515479	0.494257	0.185603	2.24952	1.07839	-0.405831	-0.39591	-0.530197	-0.402048	0.170768	-0.364653	0.310636	0.965886	-0.34863	0.1049	-0.370333	-0.0298216	0.63209	-0.548613	0.489089	-0.0717157	2.45243	1.41911	0.446588	0.613467	1.3698	0.822119	-0.438529	-0.280926	0.537611	-0.661876	-0.601284	-0.285897	-1.05405	-0.514478	0.551131	-0.588503	0.710035	-0.719727	-0.728307	0.379751	-0.489129	-0.362903	-0.926878
TCGA-SL-A6JA	Alive	-0.817408	-0.827277	-0.322191	-0.353469	-0.879135	-1.00289	-0.771034	2.31701	3.2742	0.91715	-0.175778	-0.0654099	-0.368338	3.69605	0.617993	1.19109	-0.2541	1.02677	1.55684	-0.504875	-0.998882	-0.420871	-0.911312	-1.31944	-0.861831	-0.691509	-0.162254	0.0818696	0.0368173	-0.356732	0.432537	-0.181811	-0.571574	-0.280033	-0.513132	-0.875598	-0.284247	-0.552194	-0.0781322	1.43283	-0.78017	-0.995975	-0.760756	-0.845977	-0.740577	-0.580661	-0.811553	-0.919346
TCGA-BS-A0U7	Dead	-0.376031	-0.0334248	0.0650688	0.129056	-0.604241	-0.537705	-0.486126	-0.488851	0.244202	-0.397912	0.245271	-0.592841	-0.316705	4.73418	0.268247	-0.150296	-0.386977	0.63486	-0.286916	0.0146944	-0.561242	3.37948	-0.23394	-0.911024	-0.8687	-0.541015	-0.319776	1.22967	-0.441296	-0.320615	-0.37198	-0.386459	-1.13951	-0.256796	-0.678823	-0.624994	-0.285302	-0.503099	-0.51297	-0.578387	-0.617457	-0.370542	-0.656572	-0.134371	-0.0795011	-0.474669	-0.797905	-0.910686
TCGA-EY-A1GE	Alive	0.559342	0.0707273	-0.225797	-0.0466119	-0.253003	0.0226918	-0.570448	0.434557	1.94447	3.32224	-0.209495	-0.728296	-0.105083	6.12189	1.2589	-0.0699725	1.72489	0.973989	1.02007	0.462412	-0.925322	-0.112585	0.0830564	-0.202583	0.316707	-0.44227	-0.52581	0.977275	-0.332831	-0.455228	-0.560533	-0.488869	-0.12502	-0.615272	-0.750857	0.33226	-0.203303	0.681964	-0.450252	-0.72529	-0.458693	-0.375436	-0.734599	0.488465	-0.269916	-0.495664	-0.399979	-0.962974
TCGA-D1-A17A	Alive	-0.328326	-0.398726	-0.184101	0.00932965	-0.207636	-0.312729	-0.106337	0.596807	4.37136	-0.02631	0.314193	-0.697312	-0.293157	3.06275	-0.411556	-0.0525229	0.151435	-0.463009	-0.1353	-0.14184	0.800078	0.695714	0.111631	-0.265176	0.239272	0.174879	0.66332	1.53913	0.214315	-0.200183	-0.116396	-0.538035	-0.373568	0.313237	-0.758665	-0.00273107	-0.136017	0.207465	-0.406038	-0.218627	-0.839109	-0.653277	-0.661699	-0.535378	1.94328	-0.424979	-0.821278	-0.975824
TCGA-BG-A0MQ	Alive	-0.648091	-0.70954	-0.300895	-0.292947	-0.523334	-0.628061	-0.219524	0.729597	-0.211727	1.91248	-0.45563	1.55435	-0.37745	2.71065	5.60994	0.0854326	0.52013	1.2081	1.70529	-0.297328	0.0613759	5.26282	3.61751	0.0121067	-0.525396	0.204184	-0.286644	0.260091	2.72485	1.05524	-0.548519	-0.448541	0.0561075	-0.506128	-0.601598	1.68715	-0.294667	-1.05665	-0.54452	0.182012	-0.813279	-0.520249	-0.747149	-0.759234	-0.562738	-0.642546	-0.821568	-1.04407
TCGA-B5-A11Q	Alive	-0.157657	-0.315541	-0.32486	-0.378921	-0.6647	-1.1001	-0.209733	1.19102	-0.239495	-0.755505	-0.533069	-0.764897	-0.433445	7.277	2.53732	-0.418643	-0.672543	0.732783	1.5662	0.108274	0.51895	-0.01646	0.176724	0.0241438	-0.677643	-0.279405	-0.654645	0.760321	1.94842	2.68297	-0.891673	-0.338273	0.0581496	-0.570223	-0.849812	-0.122817	-0.293938	-0.0483279	-0.548829	-0.829716	-0.932177	-1.1038	-0.756386	-0.859479	-0.746325	-0.634819	-0.78974	-1.16966
TCGA-AP-A1DM	Alive	-0.407134	-0.654041	-0.191918	0.0937615	-0.872122	-0.895278	-0.602454	0.636091	0.657731	0.703386	-0.4507	-0.369877	-0.159513	4.84093	3.36072	2.28953	0.108353	0.481064	2.20799	-0.492057	0.438999	-0.226963	0.0177602	-0.385232	-0.829515	-0.798878	0.10418	0.987174	1.93103	-0.413717	-0.284411	-0.389887	-0.6961	-0.43717	0.0569164	-0.340339	-0.275777	-0.162582	-0.623181	3.27269	-0.644078	-0.720335	-0.726866	-0.653258	-0.742195	-0.644353	-0.705979	-0.662917
TCGA-AX-A06B	Alive	-0.538453	-0.199066	0.172454	-0.0099432	-0.612863	1.09175	0.734044	-0.655583	-0.554025	0.0839634	0.316834	1.50929	-0.222435	-0.354689	2.59949	1.11221	-0.302187	0.0150395	2.42272	1.72911	-0.598549	0.629153	0.805621	1.65067	0.444006	2.0816	-0.330927	-0.41336	-0.669042	2.32633	-0.415382	0.287503	-0.286885	-0.10854	-0.241236	3.07163	-0.266305	-0.727538	0.606165	-0.772408	-0.531145	-0.806325	-0.653996	-0.412244	-0.694597	-0.626939	-0.80236	-1.09998
TCGA-EY-A1GU	Dead	-0.414944	0.19235	-0.285389	-0.313203	-0.118685	-0.133011	-0.0709426	0.403581	0.0111453	-0.200498	-0.333135	0.0785938	-0.371806	1.73437	1.82042	0.489125	1.613	0.794855	0.594634	0.398243	0.131426	2.15732	0.0250654	0.42087	0.197058	1.17322	1.33407	-0.12191	0.404095	-0.184331	-0.354733	-0.52368	0.288916	-0.341567	-0.759008	-0.63157	-0.244638	1.97675	-0.512204	0.13797	-0.719394	-0.0436282	-0.761503	0.163799	1.49244	-0.51091	-0.795514	-1.03268
TCGA-BG-A0RY	Alive	-0.769498	0.486945	-0.320514	-0.363435	0.187136	0.100686	-0.304569	-0.430461	-0.0373063	-0.523767	-0.269026	-0.538783	-0.601274	-0.502493	-0.23632	-0.540646	0.924875	-0.390255	-0.356375	1.7711	-0.222547	1.38247	0.382225	0.124089	1.76018	-0.532673	0.976103	-0.213748	0.0636618	-0.483066	0.30973	-0.531866	-0.26787	-0.13978	-0.582613	-0.446481	-0.241034	-0.0413572	-0.0154619	0.276484	-0.822838	-0.384429	-0.761498	0.0113267	1.0485	0.229213	-0.828107	-1.01833
TCGA-AJ-A23O	Dead	0.484125	0.991246	2.94571	0.297484	0.171188	1.01749	0.851522	0.221077	-0.235495	-0.205855	0.238331	0.991409	-0.328732	2.56532	2.80211	0.0231674	0.158897	0.106135	2.10675	1.10095	0.257669	2.82743	1.70047	0.159381	-0.378207	-0.322749	-0.308655	-0.048554	0.0428594	-0.295304	-0.53666	-0.368204	-0.456898	-0.117543	-0.073036	0.557905	-0.258779	1.18942	-0.364074	-0.784819	-0.831668	-0.20384	-0.730882	-0.573893	-0.288097	-0.476905	-0.798841	-0.850383
TCGA-AP-A051	Alive	-0.62615	-0.394233	0.125147	-0.114866	-0.576624	-0.684683	-0.619717	-0.708353	1.3579	-0.563949	-0.496017	0.408668	-0.127951	4.2961	2.42115	-0.819931	1.01448	1.05474	0.544144	0.245837	0.499709	0.0447578	-0.845941	-0.0689346	-0.509253	-0.424579	-0.505529	-0.438875	-0.313812	-0.372235	0.57654	-0.339521	-0.0655991	-0.442909	-0.552174	-0.705938	-0.302859	-0.0512279	-0.343966	-0.885359	-0.435665	-0.544806	-0.74128	-0.812792	-0.74951	-0.642227	-0.802135	-0.28977
TCGA-EY-A2OO	Alive	-0.451085	-0.581349	-0.32635	-0.31203	-0.717607	-0.965851	-0.687708	-0.615845	0.185996	0.996983	1.49345	-0.0466258	-0.475198	-0.205981	0.444528	-0.500535	1.40172	0.0296957	-0.905557	-0.254222	-0.112865	1.08706	-0.594767	0.808307	-0.121549	-0.434243	-0.020232	-0.389542	0.080433	-0.0910023	-0.86685	-0.537239	-0.435359	-0.218215	-0.301386	-1.01523	-0.183689	-0.0163198	-0.515148	-0.458355	-0.807471	-0.383356	-0.747832	-0.70981	-0.427343	-0.438497	-0.322566	-0.734272
TCGA-DF-A2KZ	Alive	0.086672	-0.284223	-0.0393894	-0.13844	-0.498645	0.850705	0.89404	0.0460859	2.53045	0.798583	2.53371	-0.306416	-0.264411	1.52341	0.199335	0.897904	1.35288	-0.207961	0.0529416	-0.478823	0.0842927	0.669209	-0.0726458	-0.58475	-0.741682	-0.43311	0.962453	-0.0280986	0.0476115	0.642561	-0.141219	-0.479026	-1.27008	-0.395213	-0.787753	0.906367	-0.27901	-0.107919	-0.571499	-0.0922402	-0.739004	-0.959552	-0.729856	-0.550104	-0.142494	-0.653184	-0.601216	-0.915986
TCGA-BK-A13B	Alive	-0.546632	1.09551	-0.29358	-0.310108	-0.353594	0.577976	0.324858	-0.054618	5.11957	1.89176	0.131339	0.716487	0.0447162	2.2709	0.80341	0.655809	0.381927	1.81493	0.832206	0.623164	-0.274061	0.448487	-0.485061	-0.529073	-0.850216	-0.441042	-0.631769	0.526992	-0.425176	-0.411266	-0.441174	-0.477702	0.414392	-0.572142	-0.758129	-0.239737	-0.298906	-0.121602	-0.560966	-0.150084	-0.666112	-0.894502	-0.759141	-0.0668423	-0.621957	-0.626865	-0.82588	-0.937021
TCGA-AX-A0IS	Dead	0.120341	0.655536	-0.311574	-0.331671	0.943781	1.10595	0.884728	-0.136583	0.549059	1.88437	0.496003	2.17798	3.02074	1.70074	0.368888	1.36753	0.466546	0.942265	0.792534	1.21127	0.182368	0.706894	-0.263499	0.0298024	-0.775248	-0.458575	-0.543278	-0.368882	-0.388075	-0.274407	0.0875052	-0.465103	-1.30511	-0.648968	-0.0888028	2.72818	-0.302381	-0.303549	-0.639244	-0.754373	-0.641455	-0.913229	-0.756232	1.12152	-0.438264	-0.634218	-0.824474	-0.93428
TCGA-A5-A0GN	Alive	-0.0646907	1.39196	0.206966	-0.0166245	0.755224	-0.128431	0.217391	0.717033	0.850899	1.69541	0.630097	1.83367	0.866647	3.02467	-0.262012	1.20059	-0.746077	0.628067	0.0953127	0.818912	-0.550849	1.23358	-0.916205	0.998376	-0.838632	0.0977902	-0.239042	0.699891	0.575416	-0.205493	-0.722749	-0.413884	-0.883748	-0.648121	-0.793781	2.08077	-0.315274	-0.568845	-0.412836	-0.00818907	-0.819442	-0.979984	-0.762833	1.49473	-0.635762	-0.647657	0.700211	-0.916331
TCGA-B5-A1MZ	Alive	-0.0214091	0.972491	-0.308295	-0.0308584	0.929431	1.90195	0.880789	0.576224	0.48339	2.46991	-0.224232	4.86163	0.761798	0.397458	1.15275	0.252746	0.765773	0.990598	1.78023	1.61808	0.939646	0.440875	1.38093	1.19664	-0.160048	0.173116	1.29634	-0.276401	-0.363964	0.0918652	1.0857	-0.533401	-0.00698871	-0.585604	-0.7175	0.0383146	-0.201573	-0.539246	-0.437062	-0.480662	-0.430025	-0.670066	-0.759659	0.123676	-0.290509	-0.639814	-0.766045	-0.441753
TCGA-AX-A2HA	Alive	1.90072	1.28594	-0.0851133	0.211443	1.32667	1.25075	0.697415	0.845807	1.67787	0.294098	-0.129226	1.17741	-0.183965	2.50515	0.00154185	0.898895	-0.06535	0.875795	0.978613	-0.171835	0.502412	3.46507	0.317936	1.07857	-0.693629	-0.548915	-0.169549	0.387459	-0.133612	-0.109532	0.177749	-0.538522	0.133398	-0.440654	0.12303	0.145491	-0.119422	0.387288	-0.143675	-0.673406	-0.432511	-0.982982	-0.741499	-0.0130646	-0.702068	-0.55363	-0.448141	0.0202272
TCGA-B5-A0JU	Alive	-0.78819	-0.821174	-0.298746	-0.361871	0.167492	0.518594	0.315346	-0.185602	2.14814	0.12618	1.92347	2.1426	1.05287	0.722391	1.61525	-0.0674959	1.18248	0.433852	2.34638	0.0982513	1.63036	-0.11904	-0.465933	0.12988	-0.862018	1.38163	0.73461	-0.444899	0.46893	-0.466554	0.610967	-0.503557	0.511761	-0.559352	0.221363	0.302769	-0.274261	-0.0467214	-0.626557	0.620628	-0.489962	-0.155262	-0.762823	-0.0280401	-0.663828	-0.205735	-0.823713	-1.07285
TCGA-BG-A0M2	Alive	-0.40439	0.330879	-0.230106	-0.0960733	-0.426189	-0.35657	-0.187025	-0.49322	0.0703455	0.0155932	0.0948	1.35188	-0.352047	2.3329	0.742749	1.83252	0.302484	1.89366	1.13806	4.46318	-0.615843	-0.155168	1.07518	1.04906	0.901246	4.07916	-0.26118	0.499518	-0.0112491	-0.27999	-0.358165	-0.465852	-0.376461	-0.030494	-0.786616	0.0856721	-0.0786815	-0.308328	-0.486183	-0.364938	-0.710125	-0.670712	-0.761897	-0.459984	-0.578821	-0.387218	-0.818832	-0.958798
TCGA-BG-A0MT	Alive	-0.037452	0.280485	-0.324298	-0.290746	0.00102772	1.69334	1.80097	-0.683768	0.139754	-0.424662	0.807364	2.71995	-0.317851	-0.5717	0.214492	-0.4027	0.597666	0.211428	0.90025	4.69753	0.177409	-0.0310302	-0.820373	2.61492	-0.383515	1.0786	0.166118	-0.386924	-0.935134	0.132122	0.296239	0.567694	-0.0680295	-0.170592	-0.922661	-0.599416	-0.243319	-1.00607	0.0900338	-0.776655	-0.735055	-0.723964	-0.754219	-0.840312	-0.693328	-0.643521	-0.827899	-0.996913
TCGA-A5-A0GU	Alive	-0.563371	0.999113	-0.301837	0.0713044	0.372137	1.66389	1.08653	0.122747	0.551859	0.679302	0.369398	0.972025	0.0771338	0.347245	0.715022	-0.575576	0.699678	1.08908	2.83068	1.76942	0.503134	0.79828	0.206246	1.39451	-0.0845175	1.75429	0.0867864	-0.0867453	-0.429513	-0.187	0.0210907	-0.513894	-0.565066	-0.394824	-0.354628	-0.515216	-0.21735	-0.947224	-0.478618	-0.780461	-0.717114	-0.719798	-0.754617	-0.130907	-0.463609	-0.569167	-0.825152	-0.953563
TCGA-AX-A2H4	Dead	1.90237	1.62305	0.0718316	3.28757	-0.178561	0.794586	0.0997522	2.25886	-0.229339	-0.315045	-0.0341573	-0.749112	-0.655287	-0.534362	0.459595	0.0425569	-0.450778	-0.580224	-1.03123	-0.622393	0.803663	0.372972	0.175123	1.07756	-0.470786	0.591735	1.59247	0.417213	2.2216	0.956903	3.40527	-0.530224	-0.42847	0.61298	0.035894	0.102018	-0.274118	-0.772412	-0.406014	0.825891	0.421239	-0.459654	-0.760043	-0.330812	-0.778875	-0.475135	0.783047	-0.230566
TCGA-B5-A1MR	Alive	0.216244	2.28388	4.71815	2.94685	0.947231	0.165464	-0.038472	1.13618	0.477982	-0.619827	-0.432413	-0.680995	-0.59222	-0.492819	1.78423	-0.584677	-1.54513	0.129198	-1.03047	-0.457557	0.314285	-0.560692	-1.02222	-0.716098	-0.700249	1.38151	0.43799	-0.187853	0.364735	2.99877	-0.225725	0.391197	-0.712215	-0.464286	0.049816	-0.0868906	-0.299327	-0.844393	0.237517	0.526778	-0.175074	-0.0780437	-0.733871	0.0808357	-0.78396	-0.652043	0.247057	-0.1935
TCGA-AX-A3FT	Alive	0.85008	0.860269	0.061486	3.80235	0.0019004	0.245514	-0.0415659	2.07759	-0.157841	-0.280874	-0.242257	-0.719988	-0.536721	-0.505918	-0.380907	1.03676	-0.781074	-0.658803	-0.894409	-0.64061	-0.468407	0.337648	-0.844325	-0.840605	0.908333	1.93441	1.48539	4.37965	0.465095	0.938061	-0.864566	-0.314512	0.135259	-0.388508	-0.507212	-0.507975	-0.286715	-0.727742	-0.260134	0.663321	0.0225137	-0.924655	-0.757612	-0.670846	-0.667712	-0.588614	0.322297	-0.531773
TCGA-AP-A059	Alive	0.572805	1.06999	1.54129	4.87608	0.201175	1.18066	0.546044	2.26863	-0.582568	-0.527206	0.000632682	-0.696629	-0.480833	-0.506422	-0.217251	1.44937	-0.582653	-0.5619	-0.228795	-0.563392	0.934527	-0.558703	-0.297417	0.385239	-0.222308	0.795112	1.34892	-0.267291	-0.0039991	-0.177947	-0.115524	-0.153118	-1.07533	-0.468671	0.110009	-0.84839	-0.277221	-0.540976	-0.234736	-0.784725	-0.0389034	-0.343936	-0.665121	-1.04758	-0.533468	-0.516072	0.127655	0.0496177
TCGA-BS-A0TA	Dead	3.52349	1.92145	0.449181	6.06819	2.94923	2.03942	3.79179	3.90313	0.896518	0.0228552	-0.383301	-0.77718	-0.64465	-0.468883	-0.0426168	1.10927	-0.61012	0.0450481	-0.602613	-0.125512	0.677237	0.527643	-0.100086	-0.240465	0.496462	1.1408	1.07562	-0.169459	0.454672	0.282211	-0.515643	-0.391545	-0.150127	0.26206	-0.932271	0.748463	-0.258439	-0.738007	-0.00765807	-0.724602	0.00536382	-0.910328	-0.754169	-0.947934	-0.47903	-0.033528	-0.032758	-0.494663
TCGA-13-0897	Dead	1.23799	-0.448283	-0.328387	0.0290494	0.841186	0.549786	-0.114376	-0.603053	0.79175	-0.273032	-0.276218	-0.106997	-0.404515	-0.23564	-0.785559	-1.06192	-0.839891	-0.594829	-0.657953	-0.61318	-1.43399	-0.591657	-0.773993	-0.792987	-0.504913	-0.503682	-0.114332	-0.370782	-0.358682	-0.372376	0.767081	1.81488	-0.432152	-0.116695	3.09366	-0.547489	-0.0806224	-0.338852	0.180951	3.50447	-0.743827	1.16372	1.27941	0.574394	-0.530332	0.944772	0.350519	5.03187
TCGA-FI-A2EX	Alive	0.295393	-0.708755	-0.267222	-0.164316	-0.762059	-0.805086	-0.257148	-0.541381	-0.748348	-0.680025	0.019614	-0.752262	-0.569469	-0.192243	-0.845406	2.07265	0.889977	-0.544798	-0.976934	-0.677535	-0.379712	0.16361	-0.249279	1.25689	0.527935	-0.508404	3.70938	0.324294	0.872931	1.75204	1.37949	-0.24275	-0.287454	0.484061	6.99189	-0.643079	-0.222408	-1.09682	0.286016	0.417477	0.0617554	-0.229648	-0.753143	-0.649201	-0.241019	-0.450069	1.63689	1.80343
TCGA-AJ-A3TW	Alive	-0.406574	0.715336	-0.212759	0.0636847	-0.0721577	0.674016	-0.060285	0.647013	-0.733979	-0.410859	-0.456405	-0.84181	-0.61265	-0.534325	-0.485744	-0.0354758	-0.677821	0.760804	-1.02399	-0.583584	0.650392	-0.614076	-0.680822	-1.02136	-0.83782	-0.386743	-0.434007	-0.111938	-0.360885	-0.177778	1.70302	-0.37622	0.502133	2.04692	4.71849	-0.68926	0.00378258	-0.250724	-0.206561	-0.259954	-0.665695	-0.889552	-0.757706	-0.958202	-0.523426	-0.46794	2.43854	1.8404
TCGA-20-1686	Alive	-0.121093	-0.178626	-0.017134	-0.381457	-0.810756	-0.354825	-0.535486	-0.75404	-0.763817	-0.413849	-0.390791	-0.797029	-0.608638	1.06849	0.205267	0.65522	-0.624901	-0.467204	-0.806962	-0.38107	-0.329406	-0.382984	0.651384	-0.241027	0.170955	1.27011	-0.119739	0.841163	-1.02312	-0.41103	0.162919	-0.146149	0.333406	0.104814	7.08996	-0.955181	0.570025	1.05996	-0.403093	0.390151	-0.448119	-0.756386	-0.341271	-0.0236192	-0.213659	-0.11462	-0.509159	0.799472
TCGA-FI-A2EU	Alive	-0.790838	-0.82938	-0.330485	-0.166204	-0.588954	-0.731559	0.155716	-0.872346	-0.757623	-0.661378	-0.643271	-0.156211	-0.4108	-0.578906	0.430522	-0.580549	-0.103749	-0.592214	-0.706931	0.28014	-1.47948	-0.563945	-0.61784	0.0436844	2.06167	0.157598	-0.606327	-0.056976	0.292209	-0.124894	-0.320704	-0.0522262	-0.477566	0.161203	7.55891	0.687813	0.503951	0.0153207	0.135492	-0.1355	-0.595088	0.245762	2.22258	0.440782	2.20196	-0.389053	-0.27466	-0.809061
TCGA-AX-A2H2	Dead	0.0485104	0.797881	1.75909	0.110152	-0.269803	-0.436995	-0.0964336	-0.360909	-0.567306	-0.576742	-0.10691	-0.745416	0.144806	-0.486165	0.460056	-0.495696	0.0277604	0.179756	-0.81669	-0.586655	-1.31427	-0.388787	-0.360706	0.434182	0.367789	-0.811595	-0.552348	-0.472913	1.08333	0.00274184	0.572012	-0.173692	-0.922032	-0.228754	6.98985	-0.608036	-0.0254152	-0.486952	-0.211157	-0.467824	1.22381	-0.757129	0.227532	-0.66342	-0.765954	0.585902	-0.731519	0.605946
TCGA-D1-A3DH	Alive	-0.789773	-0.842512	-0.331576	-0.348274	-0.689437	-0.0865709	0.544981	-0.885655	-0.708712	-0.449777	3.7217	-0.819345	-0.385057	-0.562964	-0.737647	0.0250971	-0.447507	-0.357393	-0.838792	-0.524482	2.80625	3.9168	-0.259057	-0.319057	-0.802038	-0.234361	-0.408327	-0.292367	1.23151	0.331851	1.47034	-0.418026	0.996706	0.408484	5.44917	0.365262	-0.0798084	-0.596088	-0.532384	1.455	-0.096323	-0.660496	-0.754169	0.323227	-0.498589	-0.628053	-0.131437	0.59366
TCGA-29-1691	Dead	0.0799954	-0.340427	-0.28093	-0.28297	-0.0589842	-0.46578	-0.339964	-0.631162	-0.488366	-0.572578	-0.202105	2.16407	0.0839923	-0.49972	-0.379367	-0.361878	-0.517338	-0.619862	0.153092	-0.555794	-1.28796	-0.474937	-0.837365	1.93815	-0.412148	-0.829632	-0.483787	-0.476247	-1.4382	-0.40541	5.14209	0.56929	-0.158576	-0.317451	3.87601	0.303596	0.434604	1.14899	0.757024	-0.585799	-0.721415	0.615932	1.60064	-0.335137	-0.79048	-0.6107	-0.150962	0.153229
TCGA-EY-A1GR	Alive	-0.563262	-0.037396	-0.273657	-0.341939	-0.208439	0.352364	-0.138958	-0.597396	-0.823999	0.944124	0.534506	3.94992	0.0400532	-0.584113	-0.584933	0.315775	-1.17722	0.305666	0.231179	0.0295261	-0.124197	-0.344444	-0.806935	3.85971	-0.721325	-0.457001	0.00960309	-0.466407	-1.3688	-0.270994	2.2646	2.24908	-0.602205	0.646825	-0.711729	-0.716382	-0.138267	0.667124	1.35251	-0.624104	-0.552833	-0.919651	-0.747328	-0.604217	-0.814845	-0.649852	-0.590287	-1.0104
TCGA-D1-A1O0	Alive	-0.220586	-0.0808355	-0.318196	-0.33337	-0.390106	-0.530578	0.752989	-0.613711	-0.768474	-0.476387	1.25334	8.63457	-0.0165439	-0.373473	-0.68267	0.87092	-0.504645	0.296869	1.66431	-0.489414	2.23714	0.0756576	-0.827377	0.797295	-0.655599	-0.138008	-0.51319	1.01349	0.532003	0.225376	-0.565385	2.46334	0.552087	-0.488657	1.65195	-1.09625	-0.289077	0.810718	-0.293576	-0.735883	-0.593805	-0.531578	-0.699683	-0.546181	-0.34811	-0.624171	-0.810251	-0.639964
TCGA-AX-A3FW	Alive	-0.648432	-0.742078	-0.314697	-0.371256	-0.298458	-0.381072	-0.289883	1.49793	-0.630929	-0.451771	-0.285799	-0.792192	-0.459898	0.207568	0.538121	3.842	-0.839977	2.53328	4.18429	3.59766	-0.601086	-0.599297	1.57022	2.48948	0.532962	-0.657765	0.126273	-0.244482	0.721889	0.3312	-0.257673	1.25836	0.859487	-0.591993	-0.451438	-1.09181	-0.282776	-0.438498	-0.612696	-0.851765	-0.125514	-1.00396	-0.757946	-0.441544	-0.73005	-0.526299	-0.698143	-0.815374
TCGA-D1-A1O5	Alive	0.250773	-0.719836	-0.183005	-0.364564	-0.242582	-0.672927	-0.186253	-0.156673	-0.0484735	-0.443861	-0.117428	0.233171	-0.226729	-0.305377	-0.741418	7.02917	0.0620572	0.0468822	0.504342	1.23244	0.10217	0.156185	0.249491	4.24913	-0.174972	-0.323946	0.0594128	0.311076	-0.584027	-0.475899	-0.578905	-0.495664	-0.438479	-0.090802	-0.586839	-0.770371	-0.250327	-0.479178	0.283502	-0.666178	-0.761834	-0.842432	-0.75398	0.108366	0.0724408	-0.559536	-0.230246	-0.765811
TCGA-D1-A17S	Alive	-0.331712	-0.442594	-0.259846	-0.367469	0.452506	-1.13495	0.432584	2.41479	-0.231154	-0.2328	-0.289828	2.07053	0.486079	-0.260594	-0.484841	0.994171	-0.62447	1.63002	2.33622	1.19298	0.0177757	-0.258919	-0.579022	2.62794	-0.415457	0.713302	-0.216211	4.80721	2.72238	-0.293333	-0.934806	-0.537537	-1.30856	-0.35266	-0.863927	-0.931689	-0.281725	-0.650982	-0.493316	-0.878211	-0.845	-1.02545	-0.762868	-0.0247579	-0.640508	-0.613057	-0.821119	-1.19037
TCGA-AX-A3FX	Dead	0.175979	-0.52481	0.392461	-0.283875	-0.517623	-0.676725	-0.334437	0.436236	-0.367755	0.0508265	0.239061	1.93192	-0.364287	-0.183022	0.102041	4.59755	-0.748309	0.452244	2.69401	1.78194	-1.29038	1.7202	0.68537	1.53587	0.0202692	1.07835	-0.461739	1.0835	1.85742	-0.215366	-0.157428	1.11715	0.30483	-0.235792	-0.494062	-0.337617	-0.273586	-0.699777	-0.459803	-0.287863	-0.592079	-0.744383	-0.74121	0.526597	-0.731776	-0.605519	-0.798305	-1.12258
TCGA-13-0916	Alive	0.0330274	1.03685	0.0996884	0.140541	0.664006	0.441166	0.780736	-0.792983	-0.7424	-0.63105	0.0439129	1.75014	0.602965	-0.555871	-0.471491	1.16082	-0.968956	-0.667583	-0.0979587	-0.62683	-1.41806	-0.596453	-0.755918	1.58915	0.638686	-0.806496	-0.594781	-0.161929	-1.43918	-0.275841	-0.292684	2.1793	0.753567	-0.0574752	0.134763	0.0137154	2.78216	2.61837	0.584286	-0.336233	2.01121	0.300871	4.77754	3.25798	-0.805499	-0.525938	0.174411	0.987412
TCGA-61-2110	Dead	-0.472944	2.3238	-0.299205	-0.362553	-0.417133	-0.792513	-0.768088	-0.145687	-0.876163	-0.652678	-0.677358	0.302473	0.309895	-0.43757	-0.554691	-0.328032	0.65866	-0.673578	-0.206672	0.0342281	0.389621	-0.613874	0.215941	-0.988831	-0.138004	-0.634125	0.693744	0.101082	0.225573	-0.39663	-0.733274	-0.416476	1.61425	-0.300006	-0.264018	0.0148789	-0.232761	1.13581	-0.181234	-0.721865	1.90087	0.408518	1.72316	1.01565	-0.310514	-0.0935831	-0.196575	-0.0957617
TCGA-30-1891	Dead	-0.527995	-0.128321	-0.169096	-0.283495	0.0158733	0.467314	-0.552171	-0.562696	-0.507527	0.648549	-0.568833	-0.0793948	-0.100769	-0.278876	-0.340095	-0.641535	0.998405	-0.645981	-0.614455	-0.445554	0.103676	-0.591448	-0.283521	-1.3929	-0.836477	-0.813201	-0.591633	-0.497404	-0.922411	-0.458142	0.0370319	-0.31909	4.7781	-0.329637	-0.492496	-0.200592	0.100803	-0.0328208	-0.0593167	0.221521	1.35351	0.718986	0.586762	0.840469	-0.362211	-0.26	0.0307712	-0.331298
TCGA-24-2033	Dead	-0.658946	-0.549343	-0.296451	-0.364988	-0.0188224	-0.810552	-0.737515	-0.7637	-0.635167	-0.37973	-0.670183	0.750508	0.884707	-0.190764	-0.755725	-0.665465	-0.810575	-0.676092	0.0133075	-0.413405	0.21057	-0.612208	-0.472397	-0.941857	0.124026	-0.706744	-0.133262	-0.38612	-0.601013	-0.465781	-0.105239	-0.487627	0.183378	-0.0442862	-0.706023	0.982528	0.103129	-0.124529	-0.135943	-0.28215	3.66039	1.18609	1.33276	1.65167	-0.0219363	-0.169379	0.676483	2.0626
TCGA-13-0800	Alive	0.279432	1.03263	-0.327005	-0.388272	-0.943129	-1.15143	-0.644984	-0.948464	1.57343	-0.667732	-0.621676	2.37543	-0.344498	-0.402407	-0.784178	-0.229773	-0.19823	-0.492117	-0.554963	-0.101664	1.40112	-0.58882	-0.728456	0.638729	0.104042	-0.704886	-0.658561	-0.282512	0.234708	-0.270315	-0.444371	-0.537152	-0.592631	-0.380162	0.717383	3.56755	-0.0844236	-0.116565	-0.218578	-0.679674	-0.610986	-0.412973	0.195088	-0.226606	-0.501921	1.28237	1.73301	3.25834
TCGA-OY-A56Q	Alive	-0.746219	0.0818836	-0.315995	-0.389903	-0.908281	-1.30182	-0.835246	-1.0622	-0.890095	-0.838219	-0.719196	2.39904	0.334862	-0.587544	-0.704661	-0.622104	1.30864	-0.668483	0.88585	-0.508261	-1.38963	-0.569676	0.73577	1.75792	0.454091	0.70304	-0.632679	-0.333717	2.69608	-0.401289	-0.957049	-0.444733	-0.60724	-0.433096	-0.695684	3.15003	0.460394	1.42968	-0.580811	-0.473684	0.379507	0.126745	1.34121	1.36743	0.257563	-0.369328	2.15325	0.352379
TCGA-61-2088	Alive	-0.449815	-0.82003	-0.323287	-0.395143	-0.804062	-1.27787	-0.828967	-0.570676	-0.82437	-0.612392	-0.724676	1.57351	0.44894	-0.548015	-0.536348	-0.753445	-0.780773	-0.660705	-0.136872	-0.646589	-0.515031	-0.544147	-0.650864	-0.90501	0.0614533	-0.797242	-0.676671	-0.350108	4.27435	-0.354516	-0.926785	-0.457523	-0.510058	-0.620912	-0.789791	-0.760702	-0.19253	0.00389802	-0.375397	-0.501434	0.136764	1.62498	0.940406	4.49359	-0.639151	1.01779	1.5069	-0.934971
TCGA-AW-A1PO	Alive	0.346935	0.275051	-0.323287	-0.33071	-0.705516	-0.464827	0.151062	-0.917199	-0.0736321	-0.57583	-0.524381	-0.823581	-0.59837	-0.579096	1.16116	-0.669974	-1.03296	1.17296	-0.567477	-0.214283	1.07474	-0.537857	-1.00917	0.95884	0.296755	0.328269	-0.627204	-0.154618	-0.325863	-0.391519	2.9584	0.829564	2.74379	-0.33416	0.332845	-0.298589	-0.214041	2.15221	-0.0621654	1.65369	-0.902494	0.217149	-0.760616	1.2271	-0.813902	-0.458577	-0.812976	-0.687851
TCGA-25-2393	Dead	0.315682	-0.35539	-0.285473	-0.279473	-0.535641	-0.832839	-0.681493	-0.880175	-0.785228	-0.715699	-0.421471	1.15525	-0.369125	-0.46865	-0.675428	-0.843789	-0.922887	-0.566094	-0.900733	-0.553336	2.67995	-0.614456	-0.854772	0.255876	-0.797479	-0.559775	-0.606663	-0.33496	1.21558	0.0311074	-0.403972	-0.197321	-0.355545	-0.164727	-0.655848	-0.700384	-0.0796788	-0.346735	0.820867	-0.393996	-0.349402	-0.487098	0.0964094	-0.777674	-0.81962	-0.372873	1.04767	0.997329
TCGA-B5-A1MS	Dead	-0.581981	-0.503598	-0.32168	-0.0530697	-0.383829	-0.81214	-0.478957	-0.47712	-0.830244	-0.598732	-0.25109	-0.600017	-0.318784	-0.476392	-0.550035	-0.644424	-0.559169	-0.198315	-0.240041	-0.159613	-1.19885	1.7801	-0.521797	0.555288	0.0551773	-0.5113	-0.0324867	-0.145392	-0.366021	-0.295125	-0.686753	-0.243997	-0.320743	-0.229786	-0.401907	-1.0528	-0.157148	-0.523018	-0.554455	-0.218946	-0.0922727	-0.244429	-0.725182	-0.145356	-0.1057	-0.60935	0.914763	0.563266
TCGA-59-2363	Alive	0.0820161	-0.0753867	-0.301846	-0.366664	-0.672662	-0.881622	-0.784699	-0.812416	-0.723251	-0.668379	-0.618116	-0.281505	-0.408051	-0.34467	-0.180458	-0.884652	-0.831588	-0.592095	-0.591714	-0.411982	0.348689	0.774439	-0.119799	-0.539637	0.22978	0.269091	-0.412824	0.350481	-0.0373871	-0.192809	-0.0290986	-0.45546	1.3873	-0.414408	-0.566353	-0.882541	-0.207802	-0.441221	0.158497	1.20092	1.83099	0.58747	0.508994	-0.0796073	0.462677	0.754319	3.00313	1.07912
TCGA-59-A5PD	Dead	-0.0661243	-0.382601	-0.119307	-0.319761	-0.865374	-0.719094	-0.648447	-0.595515	-0.529888	-0.798693	-0.759853	-0.786186	-0.600225	-0.522694	-0.503291	-0.62747	-0.594392	-0.674801	-0.858736	-0.682079	-1.48219	-0.622413	-0.186749	1.51	2.18679	3.09738	-0.332523	0.315477	1.35573	0.284625	1.17686	-0.0605607	-0.0322634	0.997316	0.466337	0.67914	0.165867	-1.0681	-0.617197	0.328893	-0.198243	1.02451	0.288734	0.0159676	-0.466992	-0.0877787	4.35704	0.341664
TCGA-D1-A15V	Alive	-0.606625	-0.530786	-0.28751	0.222493	-0.825993	0.178432	0.350823	-0.514951	-0.814818	-0.638363	1.20888	-0.794457	-0.571528	-0.550823	-0.463116	-0.963232	0.559619	0.110721	-0.66133	-0.472496	1.22768	0.442168	2.56067	2.12021	2.08069	4.42787	1.47374	0.448445	0.206964	0.460618	4.09711	-0.57611	-0.676904	-0.271294	0.181056	-0.415094	-0.194489	-1.08078	-0.437971	0.381427	-0.0389034	-0.0636065	-0.752002	-0.864847	-0.739233	-0.435243	3.80351	0.474069
TCGA-BK-A0CA	Alive	-0.894223	-0.251163	-0.309073	-0.305382	-0.753773	-0.670827	-0.710147	-0.571927	0.648756	-0.33201	-0.467419	-0.742019	-0.223795	-0.541647	-0.133555	-0.690447	1.99761	0.207811	1.81876	2.25804	-0.554617	-0.0179178	2.37349	3.03793	5.19378	4.43039	0.750759	-0.181069	-0.872269	-0.280952	0.393745	-0.542531	-0.594251	-0.403352	-0.369644	-0.776374	-0.178739	-0.127293	-0.536357	-0.697312	-0.846458	-0.627854	-0.703355	-0.780563	-0.165349	1.09514	-0.634723	-1.08535
TCGA-AJ-A3QS	Alive	-0.412336	0.0733011	0.220346	0.446516	-0.399681	0.633847	0.295516	-0.128388	-0.821995	-0.63558	-0.25757	-0.749015	-0.467155	-0.532118	-0.269466	-0.483055	1.94313	-0.119294	-0.863717	-0.258958	-1.44815	2.74803	3.12718	0.118	3.013	4.23494	2.51882	0.201386	-0.21658	0.449519	1.13094	-0.536234	-0.54162	0.0746618	4.15773	-0.466371	-0.2309	-0.64894	-0.544927	-0.206979	-0.067488	-0.541272	-0.728127	-0.729149	-0.661809	-0.225496	0.612543	-0.0556793
TCGA-AX-A2HK	Dead	-0.596617	-0.285724	-0.309241	-0.287752	-0.835905	-0.175526	-0.196073	-0.657376	-0.739861	0.562047	-0.284258	-0.122947	-0.176261	-0.543166	-0.618645	-0.33736	-1.39111	-0.192252	-0.616688	0.0725363	-1.2646	1.37718	2.70417	4.3122	1.50008	3.79766	0.572763	0.446939	0.683035	1.13651	0.820455	-0.586667	0.334028	0.0733102	0.477449	2.67721	-0.272436	-0.231296	-0.346264	-0.623665	4.84185e-05	-0.676597	-0.654534	-0.644952	-0.742486	-0.610713	3.19201	-0.372546
TCGA-EY-A54A	Alive	-0.714952	1.8171	-0.241304	0.0390713	-0.370621	1.67295	0.391643	0.331832	-0.373159	-0.49298	-0.137148	-0.102341	-0.501913	-0.494652	-0.74889	-0.0827681	-0.860815	-0.374766	-0.147424	-0.421797	-1.33337	-0.458026	1.01192	3.80188	3.3929	1.5981	0.120276	0.849907	0.00896987	0.17981	1.46636	-0.420587	1.63201	0.352448	0.385122	-0.33214	-0.285222	-1.02993	-0.538272	-0.36128	-0.56096	-0.566049	-0.693879	-0.725217	-0.604299	-0.641811	-0.143853	-0.530808
TCGA-61-2000	Alive	-0.317308	-0.349302	-0.303073	-0.073404	2.27967	-0.0451749	-0.669679	-0.487979	-0.751661	-0.741588	-0.51489	0.185629	-0.407507	-0.398682	-0.774954	-1.01581	-1.0071	-0.518525	-0.307836	-0.259003	0.860365	-0.602126	-0.913988	1.67492	-0.674114	-0.405409	-0.600218	-0.141064	0.896291	0.0227901	1.4856	-0.283016	-0.761218	0.103812	-0.366276	0.525938	-0.13498	-0.407198	-0.436607	1.73547	2.93239	0.22555	1.40243	0.598412	1.00907	-0.182217	-0.173103	0.747269
TCGA-09-2056	Alive	-0.0174496	-0.470553	-0.290367	-0.242759	0.0375397	0.357033	-0.474299	-0.640064	0.206723	-0.626825	-0.536098	-0.708275	-0.424391	-0.490831	-0.633111	-0.671553	0.0518977	-0.649089	-0.51237	-0.688677	-0.146478	-0.522496	-0.165833	-0.983106	-0.80057	-0.825036	-0.488412	-0.418112	0.289002	-0.441329	-0.210291	-0.312141	-0.136991	0.0176799	-0.877506	0.408637	0.196366	-0.592385	-0.180636	0.984697	0.499393	-0.273647	0.791662	1.46846	5.25033	0.73839	-0.454796	-0.456102
TCGA-BG-A0M4	Alive	-0.565774	-0.672161	-0.325624	-0.276333	-0.0830336	-0.748495	-0.285418	-0.103171	1.12787	-0.138009	-0.428943	-0.77358	-0.341574	-0.238051	-0.480114	1.53411	2.36944	-0.0724218	0.557639	-0.187696	0.762004	1.40609	0.236992	-0.0462916	0.555474	0.0726712	2.81342	-0.230211	1.40788	2.57781	-0.33217	-0.492087	-0.465427	-0.444287	-0.570064	-0.519725	-0.256252	-0.500553	-0.436344	0.474452	0.0321122	-0.193541	-0.75963	-0.529875	1.0522	-0.65146	-0.825305	-0.865316
TCGA-AX-A2H5	Alive	-0.379431	-0.652018	-0.314627	0.00850287	0.00380609	0.596075	0.472865	1.84711	-0.454843	-0.430845	-0.572492	-0.79103	-0.596184	-0.573323	-0.438522	-0.635354	-0.0633332	0.729658	-0.459202	-0.639114	0.599302	-0.381326	0.0807866	-0.451821	0.957854	-0.738473	-0.389434	-0.488383	3.43541	-0.186331	-0.708443	-0.106698	0.131115	1.10938	-0.124369	-0.769955	0.283257	-0.53621	-0.429354	1.00297	-0.134343	0.224381	0.989716	0.192649	0.334003	0.101666	-0.111955	-0.214816
TCGA-09-1674	Alive	-0.128466	-0.814285	-0.333019	-0.395266	-0.953073	-1.18167	-0.782913	-0.998305	-0.424837	-0.59231	-0.714707	0.534518	-0.380986	-0.4456	-0.318334	-1.12021	0.323462	-0.305018	-1.01364	-0.442545	-1.44281	2.4921	0.962037	0.576459	0.843544	-0.509757	-0.128548	-0.486058	0.829802	-0.320417	-0.287324	-0.270053	-0.0232917	-0.21629	0.0185828	-0.828181	0.397982	-0.117627	-0.238853	-0.721976	-0.799446	1.67734	0.808516	-0.31888	-0.638964	-0.475186	1.84323	0.588175
TCGA-D1-A17K	Alive	0.110579	0.0153458	-0.157528	-0.234659	-0.101851	-0.69906	0.233112	0.0438003	-0.35434	-0.645532	-0.3887	-0.516062	-0.455769	-0.494865	-0.297494	0.111375	-0.33661	-0.134901	0.447132	1.36987	-1.46635	0.279856	-0.696424	0.498776	0.0750668	-0.49937	0.13039	-0.103297	-0.399973	0.650954	-0.0688768	-0.494915	-0.399131	0.167087	-0.243274	-0.596879	-0.278558	-0.569975	-0.1572	0.21577	-0.849806	-0.209436	-0.731126	-0.870206	-0.435725	-0.587195	-0.822	0.615034
TCGA-AX-A2H7	Dead	-0.544488	0.319629	-0.244803	-0.259183	-0.661136	-0.395683	-0.253238	-0.826041	0.187756	0.0617964	0.258097	4.62264	-0.306155	-0.568	-0.376941	-0.886644	-0.297285	-0.501237	3.55729	5.1685	0.604627	0.360484	-1.02789	2.26032	0.403197	-0.165834	-0.596064	-0.325295	-0.657831	-0.321388	-0.0636144	0.38103	-0.379735	0.468976	-0.673567	-0.349921	-0.226468	-0.856986	0.0705959	-0.789355	-0.707959	-0.80583	-0.745909	-0.655612	-0.813459	-0.569953	-0.814755	-0.818916
TCGA-DI-A2QU	Dead	-0.199027	-0.649543	-0.216721	-0.331627	-0.584358	-0.902937	-0.433223	-0.718013	-0.387011	-0.521069	0.742687	3.93865	-0.179457	-0.505649	0.469121	1.407	-0.718299	-0.231466	1.23329	-0.4284	1.27339	1.37995	-0.920166	0.443257	-0.853651	-0.429616	-0.524848	-0.354231	0.378818	-0.110032	-0.0467115	-0.517496	-0.0137643	0.466764	-0.458346	0.333596	-0.239035	-0.625427	1.71838	-0.682195	-0.900421	-0.738759	-0.736113	-0.741809	-0.770777	-0.640669	-0.815307	0.056672
TCGA-AP-A1E4	Alive	0.0768551	-0.902119	-0.291496	-0.337168	-0.82539	-1.14122	-0.689475	-0.980677	-0.619236	0.513091	-0.544146	-0.162555	-0.484806	-0.438595	-0.0657054	-0.360867	-0.390194	-0.622562	-0.999756	-0.395007	1.131	-0.463957	-0.561495	1.58203	-0.696065	-0.537835	0.78122	-0.480677	-0.419768	-0.473278	-0.946414	-0.584619	-0.624146	-0.612154	-0.207365	-1.10146	-0.0868385	-1.10032	0.0497458	-0.877825	-0.388007	-0.848674	-0.721256	-0.894807	-0.781824	-0.642347	-0.0702441	0.49226
TCGA-EY-A1GO	Alive	-0.336204	0.470081	-0.197519	-0.350888	-0.8584	-1.01418	-0.628973	-0.938072	0.248752	0.808929	-0.28917	-0.569288	-0.58779	-0.54984	-0.712806	-0.865758	0.733164	-0.204803	-1.02302	-0.656325	1.42187	-0.310607	-1.05563	-0.301155	-0.186494	-0.846724	-0.0766576	-0.497755	-0.308212	0.887337	-0.904129	-0.479478	-0.031018	-0.104248	0.229171	2.70099	-0.217623	-0.805781	-0.640345	-0.790313	-0.859694	-0.876861	-0.750891	-1.08277	-0.795126	-0.63011	0.482825	0.237272
TCGA-AP-A05P	Alive	-0.638138	-0.557893	-0.0316056	-0.113022	-0.351721	-0.357578	-0.0881229	-0.423655	0.0130418	1.18659	0.400555	0.22187	-0.200606	-0.126917	0.0781733	0.156995	1.03385	-0.045555	0.276357	-0.0410551	1.28542	0.400999	0.162933	1.27101	-0.757482	-0.540889	1.92419	-0.428683	-0.484227	0.636045	-1.00283	-0.450456	-0.304989	-0.63032	-0.271633	-0.314309	-0.0762442	-1.02031	-0.544257	-0.759881	-0.833996	-0.889992	-0.616281	-0.819098	-0.620681	-0.426098	-0.226613	-0.385459
TCGA-EY-A1G7	Dead	0.000518396	-0.74396	-0.310782	-0.36177	-0.877179	-0.995361	-0.621267	-0.806734	-0.0114375	-0.400833	-0.693897	-0.62438	-0.410247	-0.389223	-0.479405	-0.741372	0.31425	2.47377	-1.02658	-0.00100342	0.953859	-0.528256	-0.951664	2.67672	-0.868232	-0.705642	1.07426	-0.488558	2.26692	-0.0377791	0.256717	-0.584701	-0.783285	-0.238627	0.424378	-0.99054	-0.14938	-0.462841	-0.624953	-0.711933	-0.843107	-0.616717	-0.754882	-1.00062	-0.223507	0.0277888	-0.684112	0.849156
TCGA-A5-A0G2	Alive	-0.618081	-0.29904	0.187441	0.499318	-0.60245	-0.674014	-0.696001	-0.781151	-0.774794	-0.662949	-0.740944	-0.821759	-0.663778	-0.532466	-0.125587	-0.0151679	1.49366	-0.67509	-1.02591	-0.547666	-0.677744	-0.577668	-0.830932	0.0430556	-0.869169	-0.632173	4.84277	0.705798	0.780448	0.630727	-0.084956	-0.519308	0.644769	0.135365	-0.919336	-0.546083	-0.323337	-1.05742	-0.0248936	2.50261	0.345993	-0.238627	-0.761229	-0.543435	0.378498	-0.643678	0.808204	0.635352
TCGA-EY-A1GT	Alive	-0.0821672	-0.818445	-0.329572	-0.240156	-0.577988	-0.499632	-0.339294	-0.0971851	0.970418	0.0944522	0.46918	-0.625198	-0.606374	-0.37862	0.641843	-0.604902	1.28605	0.692007	-0.219343	-0.501203	0.409313	0.309334	-0.827573	-0.796139	-0.687166	-0.603183	1.58931	-0.247816	0.155942	0.212928	-0.952297	-0.499662	-1.32827	-0.613083	-0.274486	-0.762974	-0.272723	-0.957408	-0.510696	-0.70323	-0.760705	-0.282777	-0.751538	-0.499446	1.42383	-0.216272	-0.143574	-0.642311
TCGA-BG-A2AE	Alive	-0.167638	-0.148263	-0.226762	0.346789	0.112602	0.00269932	-0.249602	0.351291	-0.296583	-0.567854	-0.530573	-0.653212	-0.581398	-0.574717	0.587255	-0.488421	0.170096	2.68444	-0.180479	-0.496647	0.0362431	-0.597279	-0.822109	-0.425058	2.00591	-0.56223	3.71503	-0.422835	0.776441	0.299383	-0.392441	-0.312659	0.212824	-0.318367	-0.407999	-0.592444	-0.195741	-0.402664	-0.326419	-0.22835	0.996836	0.0281316	-0.761045	-0.837221	2.20853	-0.574348	-0.49469	-0.157508
TCGA-29-1695	Dead	-0.594269	3.07648	-0.309241	-0.229285	-0.365184	-0.365929	-0.379113	-0.685207	-0.731186	-0.472587	-0.575268	-0.5992	-0.116128	-0.262033	-0.831967	-0.412142	-0.503647	-0.677365	0.0927492	-0.394642	1.32304	-0.479784	-0.537979	0.772617	1.66729	0.117369	-0.414801	1.29689	1.1728	-0.478398	1.43269	-0.184172	1.68907	1.63972	-0.798221	2.42698	0.168125	1.82908	0.0390454	0.0636232	-0.0699129	2.8151	0.0638006	1.124	0.652175	-0.375632	-0.77607	2.35053
TCGA-FI-A2CY	Alive	-0.46426	2.53934	-0.286232	0.175467	1.65861	1.99464	0.214363	0.740494	-0.665151	-0.653621	-0.368367	-0.617361	-0.381744	-0.581756	-0.672808	-0.559622	-0.890631	-0.647595	-0.189503	-0.453637	0.594543	-0.59226	0.126339	0.612843	0.7475	0.626361	-0.378596	-0.348514	-0.0901141	-0.352186	2.85518	-0.396851	0.694328	4.68266	0.10087	-0.340665	-0.2118	0.350923	-0.231289	-0.68625	0.377205	1.14505	1.14827	0.261632	1.12578	0.164628	0.66162	1.47676
TCGA-AP-A0LD	Alive	0.658139	-0.588501	-0.311747	-0.33776	-0.609052	-0.966519	0.526047	0.430907	-0.4137	-0.196815	4.00621	-0.533564	-0.571499	-0.0832528	-0.569529	0.0858867	-0.0703785	0.101431	-0.697024	-0.60071	1.7752	2.27625	0.044764	-0.593916	-0.539072	-0.654176	0.484719	-0.496322	0.316423	0.488437	-1.00297	-0.350652	-0.748731	-0.37077	0.166983	0.532199	-0.240341	-0.521112	-0.576621	-0.814477	-0.873817	-1.09728	-0.747513	-1.05199	-0.616912	-0.603278	-0.0653025	-0.740481
TCGA-AX-A3G8	Alive	-0.760514	-0.599347	-0.322397	-0.294656	-0.648601	-0.247752	0.0208724	0.986982	1.16973	-0.464079	-0.119681	-0.849751	-0.621238	-0.56229	0.459967	-0.878007	0.669968	0.0431121	-0.24668	-0.703002	-0.351945	-0.135154	-0.901594	-0.995035	-0.719607	-0.685244	-0.576962	-0.500943	0.403027	-0.214781	0.827901	0.0134235	-1.46104	0.878217	-0.575127	0.0378518	-0.115911	-0.394454	-0.620141	1.30917	-0.864935	-1.05092	-0.761134	-0.982392	-0.422558	-0.166735	0.0104412	0.494829
TCGA-AX-A1C7	Alive	-0.487758	-0.800456	-0.297125	-0.335716	-0.38142	-0.855034	0.881037	-0.407378	-0.230624	-0.637965	-0.257543	-0.81639	-0.438273	-0.550749	-0.802292	1.2585	-0.96242	-0.0809132	-0.763453	-0.698975	-1.59341	0.0741783	0.65778	-0.257871	0.21651	-0.854625	-0.567929	-0.357257	0.951374	0.141571	-0.284963	-0.587144	-0.929564	0.0632298	-0.635212	2.74279	0.248697	-0.315652	0.128646	-0.0291221	-0.515541	-0.933263	0.0586341	-0.91474	-0.137834	-0.222456	0.222109	2.03075
TCGA-AX-A0IW	Alive	0.551	-0.742925	-0.28863	-0.272691	-0.767232	-0.974134	0.216964	-0.408275	-0.60417	-0.52917	2.76855	-0.0304063	-0.37507	-0.416194	-0.710734	-0.695648	-0.350961	-0.364424	-0.918591	-0.618276	-1.42555	0.465621	-0.427491	0.52721	-0.533452	-0.716596	-0.31868	-0.347052	0.724025	0.197963	-0.579477	-0.563562	-1.09593	-0.0367935	-0.908546	1.09625	-0.145574	-0.85557	-0.29597	-0.707955	-0.775074	-0.430559	0.0967482	-0.198578	-0.786587	-0.298658	0.589242	2.83189
TCGA-EO-A2CH	Dead	-0.427478	-0.723529	-0.319526	-0.29031	2.34508	0.267542	-0.0804583	1.28525	-0.313325	-0.0471964	-0.358506	-0.77739	-0.586984	-0.583799	-0.604144	0.434124	0.108421	1.44197	0.234019	-0.0921083	0.612564	2.52969	0.52216	-0.084984	3.44913	-0.721412	-0.554466	-0.393182	0.526029	-0.0189661	1.59528	-0.528525	-0.11428	-0.118614	0.681688	-0.718194	-0.215516	-0.352712	-0.0186457	4.69948	2.21569	-0.497864	-0.751643	-0.724499	0.0452126	0.875899	-0.217972	0.27911
TCGA-24-2280	Alive	-0.700848	-0.370749	-0.069349	-0.303069	-0.638653	-0.804738	-0.696271	-0.705272	-0.226741	0.280236	-0.256777	-0.053997	0.364588	0.17328	-0.386626	-0.537736	-1.19416	-0.635571	-0.868958	-0.352582	-1.25803	-0.546775	-0.413504	-0.228395	0.148068	0.182433	-0.0671924	3.41605	0.418882	-0.157305	-0.61043	0.0701382	-0.604448	-0.411145	-0.0778411	-0.725903	-0.0593534	1.32007	0.473907	-0.490714	0.434594	-0.065944	0.132546	2.47234	0.0154037	-0.207723	1.97929	0.0694896
TCGA-25-1320	Dead	-0.681761	-0.253215	-0.206108	-0.312957	-0.311473	-0.274806	-0.630208	-0.412025	-0.53043	-0.424935	-0.486581	-0.324	-0.205735	-0.0940683	-0.414708	-0.373497	-0.258326	-0.640054	-0.59096	-0.481005	-1.26423	-0.238359	-0.46434	0.534945	0.0535537	-0.176757	-0.473859	0.171499	0.0183994	-0.206869	-0.430373	0.628361	0.205626	1.71965	1.39422	-0.189239	-0.0261621	0.711903	0.755971	0.803592	0.178093	0.703243	1.79318	0.47413	0.103952	1.22677	0.248518	-0.2977
TCGA-29-1770	Alive	-0.631598	-0.483017	-0.320875	-0.306544	-0.182887	-0.309216	-0.563991	-0.787439	-0.619827	-0.336351	-0.477441	-0.63865	-0.253988	-0.0236264	-0.771041	-0.79758	0.409203	-0.673527	-0.698384	-0.534016	1.1035	-0.584856	-0.268294	-0.522579	-0.0938221	-0.622919	-0.326511	-0.389235	-0.301786	-0.463734	-0.615473	-0.0441021	-0.290661	0.183404	6.41873	-0.606306	0.0358157	0.0493847	-0.269135	1.46227	1.6565	-0.221233	0.296476	1.42398	0.928082	0.395015	-0.733166	-0.466712
TCGA-24-1427	Alive	-0.480071	0.571231	0.128271	-0.176394	-0.122694	-0.573817	-0.688995	-0.764205	-0.222453	-0.364323	-0.589067	0.0356417	0.0333502	0.0038172	-0.420657	-0.728143	-0.616574	-0.633839	-0.577292	-0.579861	-0.632724	-0.592195	0.630678	-0.661737	-0.856086	-0.650241	-0.369847	-0.235987	-0.615431	-0.332892	0.484232	-0.434813	0.230526	-0.583557	-0.10369	0.502193	-0.0738472	-0.143821	0.280462	0.946265	0.737642	2.75285	0.875408	0.70947	0.381497	1.41849	0.801889	0.451936
TCGA-13-0883	Dead	-0.548571	0.10446	-0.316627	-0.295807	-0.398032	-0.257105	-0.64107	-0.603445	0.0524955	-0.472802	-0.552727	-0.377683	0.534506	-0.0695367	-0.834233	-0.876397	0.546971	-0.645828	-0.537392	-0.266438	0.901405	-0.593883	0.280012	-0.729947	0.808043	-0.210217	0.165521	0.380309	-0.836091	-0.448203	-0.444684	-0.283899	0.520405	-0.566475	-0.471538	-0.594007	-0.250291	-0.633909	-0.0582395	-0.0238784	1.89992	0.700534	0.467357	0.623684	0.582733	0.770841	-0.0989578	-0.242295
TCGA-24-1849	Alive	0.725929	0.740279	0.739045	0.456035	0.573571	0.756319	-0.284891	-0.376681	0.179567	0.236975	-0.282563	-0.596958	-0.136762	0.00395033	-0.107987	-0.338671	0.19168	-0.657869	-0.634806	-0.258485	-0.55799	-0.536133	-0.450459	-1.09945	0.240771	-0.402891	-0.410751	-0.427221	-0.446239	-0.422487	-0.0452752	3.29117	0.459906	-0.371459	0.0655613	-0.0420663	-0.225892	0.441175	0.755301	-0.433741	0.320545	2.25344	1.39378	0.522511	0.00249753	1.74297	-0.0235261	0.175875
TCGA-24-1425	Alive	-0.215917	-0.199231	-0.188635	-0.0535166	0.0183565	-0.394037	-0.513514	-0.62135	-0.295005	-0.184976	-0.318219	-0.332264	-0.141765	0.476259	-0.341919	-0.27916	-1.36314	-0.674207	-0.651872	-0.469087	-0.201108	-0.528507	-0.558962	-0.165123	0.0926457	-0.503808	-0.141571	0.227236	-1.02549	-0.219157	-0.0290905	-0.236812	-0.63074	-0.464435	-0.537716	-0.452938	-0.0831714	1.08839	1.85952	0.0506848	1.95861	1.95487	0.998245	1.44714	-0.344246	1.54837	-0.304644	-0.146635
TCGA-61-1737	Alive	-0.368918	-0.298	-0.322818	-0.26096	-0.306253	-0.0545347	-0.636625	-0.359381	-0.163089	-0.279448	-0.43372	-0.615764	-0.265363	0.274761	-0.69448	-0.700839	-0.601065	-0.428721	-0.883716	-0.148786	-1.25176	-0.432232	-0.499904	-0.893717	0.926943	0.112522	-0.437729	-0.190558	-0.0385131	-0.250427	0.1862	2.26448	0.306845	-0.0144207	-0.154723	-0.00591854	0.316202	1.35614	-0.0244148	1.13955	-0.0528816	0.376687	-0.274778	0.00227443	1.18002	-0.207676	-0.592569	1.2548
TCGA-24-1422	Dead	-0.170164	-0.00772435	-0.29425	0.176428	0.0976456	-0.265938	-0.643232	-0.329909	-0.556746	-0.341535	-0.371801	-0.471386	-0.163535	0.225207	-0.743543	-0.268718	-0.871518	-0.6461	0.0289162	-0.458198	0.5009	-0.54814	0.119455	-0.150232	3.27187	0.201886	-0.492454	-0.0629269	0.284156	0.066357	-0.854471	-0.0678226	1.42352	0.00328441	-0.774024	-0.510091	0.025454	-0.195353	0.13949	0.423695	1.77066	1.09034	0.251566	0.0769794	1.20167	2.69881	0.000311736	-0.306774
TCGA-29-1698	Alive	-0.0660561	-0.421505	-0.234434	-0.309047	-0.638539	-0.632736	-0.632839	-0.769533	-0.531655	-0.333502	-0.569013	-0.628437	-0.269133	0.114181	0.0434519	-0.49585	-0.526585	-0.535457	-0.0380061	-0.214412	1.77583	-0.553791	-0.112967	0.37115	0.38824	0.275607	-0.579953	0.824466	0.676178	-0.29372	-0.0820712	-0.32883	1.8679	1.61284	-0.510837	-0.291635	0.939888	0.160821	0.10217	0.242127	-0.0504523	2.78703	0.847577	0.355944	1.20245	1.61083	-0.698986	0.499342
TCGA-13-1411	Dead	-0.211097	1.5243	-0.156666	0.963576	0.491156	0.227264	-0.310399	-0.229445	-0.519189	-0.510461	-0.374513	-0.404918	-0.370096	0.167927	-0.442365	-0.394043	0.331554	-0.662489	-0.95099	-0.550062	0.33364	-0.582881	-0.44401	-0.817913	-0.227959	-0.641994	-0.246382	-0.208294	0.950735	-0.27172	0.379841	-0.371422	-0.318962	-0.242361	-0.494384	0.0626593	-0.0604357	-0.590383	0.0335156	-0.274208	-0.133197	1.12977	0.118252	-0.132572	1.43543	0.030215	1.06582	1.21151
TCGA-61-2003	Alive	-0.457952	0.857648	-0.271179	-0.192303	-0.108584	-0.272131	-0.430483	-0.237716	-0.667056	-0.270346	-0.263465	-0.493619	-0.00963683	-0.127449	-0.400083	-0.5906	-0.72761	-0.480858	-0.893655	-0.509611	0.156456	0.103735	0.0815457	-0.912455	-0.672584	-0.343493	-0.357503	0.350759	-0.100139	-0.334892	-0.952082	-0.221159	0.431659	0.241029	0.560616	0.140686	-0.131527	-0.229893	0.0405774	0.707649	-0.270321	1.78091	-0.396778	0.0200344	0.465811	0.53142	-0.599448	-0.658603
TCGA-24-1564	Dead	-0.390982	1.10085	-0.312997	-0.207945	-0.261645	-0.303392	-0.582202	-0.402416	-0.0510862	-0.604536	-0.184493	-0.478509	0.0228584	-0.133432	0.0572803	-0.627976	-0.152078	-0.434461	-0.618839	-0.388652	-1.12645	-0.216142	-0.258801	-0.48914	-0.601363	-0.353975	-0.151581	-0.473966	-0.294797	-0.320266	0.0968006	-0.355938	-0.497712	-0.488383	-0.0396791	1.35552	0.262422	-0.396796	-0.13647	0.0734388	-0.686003	1.53755	0.320476	0.134766	1.03272	1.42646	-0.0025777	0.092099
TCGA-24-1434	Dead	-0.496783	0.335933	-0.278219	-0.238368	0.41463	0.135845	-0.654106	-0.81301	-0.0178144	-0.225023	-0.350467	-0.608416	-0.209981	0.554069	-0.476643	-0.304504	-0.475862	-0.63625	-0.390427	-0.48699	-0.00800427	-0.593911	0.0168057	-0.852386	-0.209912	-0.217111	0.134948	-0.228691	0.131282	-0.382551	0.482933	-0.385237	0.696417	0.236991	0.301119	-0.495551	-0.0908946	1.01532	0.607243	0.733584	0.486412	1.47759	-0.193438	0.527726	2.57516	-0.23961	0.435959	-0.378935
TCGA-24-2289	Dead	-0.185292	-0.200732	-0.271432	-0.299516	-0.203375	-0.258034	-0.623219	-0.725514	-0.357764	-0.257464	-0.401841	-0.0746482	0.174862	0.3674	-0.655243	-0.651916	0.652483	-0.611795	-0.208509	-0.490325	-1.27789	-0.586149	-0.341895	-0.71082	-0.723541	-0.47743	-0.5072	-0.477402	0.0533305	-0.329356	0.767085	-0.45899	-0.238431	-0.503349	-0.311296	-0.200644	-0.195665	-0.635938	-0.0411955	0.470596	0.926594	2.67279	-0.00291658	-0.454893	0.0942675	1.45121	-0.0226724	-0.247488
TCGA-61-2012	Alive	1.15145	0.952616	2.39419	0.0530818	-0.0936133	1.45382	0.067598	-0.428807	-0.325713	-0.676158	-0.669994	0.0322073	-0.344129	-0.48474	1.40508	-0.221745	0.630565	-0.608806	-0.0637604	-0.59548	3.94824	-0.482477	-0.839673	-0.982303	-0.339584	-0.659748	0.119128	-0.36084	0.726552	-0.247899	-0.122977	0.339989	4.20544	2.34223	0.69207	0.956294	0.182413	-0.356673	0.0428276	0.401049	-0.578768	0.151219	1.4455	0.0359477	2.97526	-0.0761281	-0.53113	-0.447229
TCGA-EO-A1Y5	Alive	-0.0179548	-0.0198076	-0.0766691	0.192114	0.282325	0.857782	0.832498	-0.170298	-0.689076	-0.567575	-0.24324	-0.606218	-0.27705	-0.521546	-0.414247	-0.517097	-0.780517	-0.488568	-0.876627	-0.618731	0.0356246	-0.535609	-0.719197	-0.989848	-0.610199	-0.721223	-0.555458	-0.401283	-0.1693	0.155395	0.920055	0.0790065	0.752864	5.11427	0.441454	0.164826	-0.0543358	-0.233801	-0.0595082	-0.134489	0.259638	-0.542468	0.0196978	-0.136294	-0.422929	-0.444967	-0.0982245	0.159912
TCGA-13-0726	Dead	0.164975	-0.606743	-0.33292	-0.124876	0.378175	0.315641	-0.333516	-0.250823	-0.787517	-0.707467	-0.578936	-0.246577	-0.313975	-0.392232	-0.685202	-0.887603	-0.685058	-0.623615	-0.655449	-0.600637	-0.589284	-0.614485	-0.0745473	-1.16845	-0.527894	-0.163914	-0.33124	-0.299649	0.560104	-0.443705	-0.204384	-0.00389215	-0.491539	-0.427581	0.164002	0.545119	-0.220606	-0.0482599	-0.349639	2.78451	-0.57829	0.147369	0.666926	1.13556	4.83286	5.01918	0.274764	-0.541908
TCGA-30-1857	Dead	0.260071	0.206499	-0.259462	-0.294086	2.05812	1.38167	-0.132483	0.374955	-0.486543	-0.327973	0.779821	-0.410632	-0.314568	0.212942	-0.765321	-0.00194919	-1.24145	-0.529293	-0.870421	-0.56238	-0.0875602	-0.571528	0.572379	-1.08205	-0.480278	-0.645677	0.0472177	-0.165877	-0.352493	-0.430211	0.309328	0.118128	-0.889446	-0.445869	0.393939	0.966283	-0.165193	-0.0876199	0.181789	1.85911	0.0127966	0.481625	-0.440338	0.301822	2.86539	0.0169238	-0.030082	-0.545825
TCGA-20-1687	Alive	-0.467496	-0.251285	-0.143201	-0.301572	5.64784	0.01488	-0.565442	-0.0442887	-0.677367	-0.388074	-0.328989	-0.725357	0.0155142	-0.463333	-0.304347	0.366183	-0.900776	-0.631342	-0.518564	-0.475741	0.195263	-0.594127	2.13455	-0.89102	-0.370776	-0.521561	-0.359397	-0.385565	-0.0169006	-0.429022	-0.748757	-0.248647	0.266814	-0.525939	-0.636135	-0.224217	-0.0618667	1.12473	1.02853	1.29322	2.62042	2.29993	0.253485	1.58027	1.79474	1.41781	0.720541	-0.73074
TCGA-31-1953	Alive	0.892515	1.38234	-0.306043	0.664216	2.16758	0.482029	-0.390565	-0.143768	0.0434259	-0.535862	-0.296155	-0.653362	-0.371894	-0.194857	-0.555842	0.472707	0.234136	-0.627844	-0.51825	-0.552065	-1.03549	-0.58309	-0.020968	0.107013	-0.702715	-0.72094	-0.437587	0.74589	-0.301285	-0.375196	-0.577671	1.09805	-0.167648	0.352382	-0.777671	-0.00957728	0.0681752	0.695129	0.542346	0.976686	1.2669	1.07902	0.311348	1.24181	0.991677	0.371131	-0.031866	0.317818
TCGA-61-2094	Alive	0.925365	1.7325	3.85182	0.869603	1.39481	1.44242	-0.232807	1.28946	-0.643153	-0.739361	-0.54731	-0.793504	-0.285405	-0.543627	3.61661	0.214854	0.056933	-0.651331	-0.482984	-0.253294	-0.346545	-0.566365	-0.744066	-0.285105	0.969657	0.397141	-0.21378	0.46197	0.706724	-0.444695	-0.321333	-0.190397	0.571543	-0.0135141	-0.277618	0.0354848	-0.0519835	1.9187	0.803536	0.373549	0.156238	2.82525	0.356971	1.69941	0.572168	1.7649	0.531896	0.427145
TCGA-24-1847	Alive	0.825722	1.19487	0.011341	0.350856	1.93701	0.87923	-0.392882	0.503465	-0.387926	-0.565488	-0.167297	-0.583078	-0.270716	-0.305261	-0.146338	-0.85999	1.26841	-0.659924	-0.782649	-0.572144	0.341508	-0.599232	0.0958631	-0.690643	-0.731316	0.104589	-0.451453	-0.40583	-0.26488	-0.38041	0.299927	-0.265326	-0.705674	-0.217473	0.893713	0.171132	0.314821	0.12417	0.99485	1.37538	0.099609	5.80619	1.28781	0.350757	3.30166	0.69981	0.858309	0.603076
TCGA-29-1699	Dead	0.519556	-0.0825153	-0.0418856	0.177679	1.24357	0.277537	-0.392321	-0.287556	-0.595909	-0.679117	-0.0835934	-0.619214	-0.386563	-0.45264	-0.508532	0.154127	1.12985	-0.617688	-0.591155	-0.527008	0.348563	-0.591793	-0.334883	-0.504238	-0.176659	-0.562577	-0.31495	-0.0939391	0.510051	-0.375337	-0.503422	-0.253743	0.76817	0.972943	-0.287571	-0.847453	-0.0298649	0.895225	0.10837	0.161917	1.19699	3.05457	0.787815	0.412238	2.65724	1.97213	0.176895	-0.183773
TCGA-24-1552	Dead	-0.868745	-0.663386	-0.332639	-0.375524	-0.845701	-0.733674	-0.831321	-0.963049	-0.797214	-0.746929	-0.702261	-0.815858	-0.486526	-0.538792	-0.695914	-0.947186	-0.400039	-0.63034	-0.192386	-0.378112	1.1276	-0.612639	-0.0759226	-0.621498	0.024984	-0.226554	-0.543681	0.0571739	0.719765	-0.398997	-0.241902	-0.513375	0.726612	0.421781	1.4649	-0.697161	-0.285982	0.404211	-0.427223	1.40043	0.861175	0.891037	1.52009	1.29119	1.76582	1.35653	0.055791	0.339651
TCGA-61-2104	Alive	-0.128698	-0.285357	-0.0224121	-0.148507	-0.162554	0.0684175	-0.347106	0.157978	-0.653656	-0.675938	-0.552366	-0.587862	-0.257718	-0.439994	-0.300469	-0.785104	-0.135766	-0.660162	-0.454877	-0.485758	0.363778	-0.597387	-0.439072	-0.469657	-0.160828	-0.602238	0.619014	-0.233823	-0.465057	-0.197241	-0.588468	-0.304422	0.410703	-0.215298	-0.61464	-0.83379	0.0592267	-0.110261	-0.0769831	0.40611	1.12919	0.624127	0.226471	0.544156	1.01004	3.51773	0.0728704	0.708097
TCGA-61-2008	Alive	-0.346963	-0.479314	0.0317418	-0.280322	0.0134308	-0.664983	-0.41121	-0.373612	-0.46347	-0.105758	-0.568445	-0.73728	-0.367872	-0.228592	-0.18492	-0.935907	-0.76684	-0.642636	-0.780606	-0.0321573	-1.30592	-0.607735	-0.708637	-0.861056	-0.0953521	-0.43311	-0.534462	-0.322765	-0.665305	0.454309	-0.572137	2.06525	-0.473381	-0.244352	-0.920666	-0.771648	-0.0124509	-0.492494	0.386413	2.69582	2.1543	1.59681	0.986392	5.42804	0.754942	1.29808	-0.651162	-0.559407
TCGA-10-0933	Dead	3.91507	-0.260602	-0.289721	-0.372641	-0.909657	0.277871	0.18635	-0.970171	0.0872267	0.0238783	2.45159	2.85474	-0.127455	-0.268177	-0.628915	-0.427291	-0.647145	-0.644334	-0.900175	-0.58792	-1.3586	-0.557985	-0.559308	0.912057	-0.841723	-0.765229	-0.318173	-0.479347	-1.44685	-0.0238226	-0.252743	-0.270422	3.21308	-0.0232188	-0.792708	-0.607836	-0.132538	0.22206	1.30645	-0.645056	-0.495936	-0.607573	-0.360393	-0.475734	-0.779707	-0.642929	2.0647	-0.206117
TCGA-29-1769	Alive	0.729888	-0.352374	-0.248531	-0.245385	-0.366759	0.286361	-0.472408	-0.731702	-0.724162	-0.411647	-0.348142	-0.430983	-0.224795	-0.372162	-0.732955	0.111354	-0.454077	-0.66096	-0.818847	-0.658496	-0.362647	-0.613422	-0.571987	-0.679772	-0.650915	-0.37837	-0.249768	-0.4574	-0.24145	-0.261177	0.641381	-0.17514	4.56181	-0.368611	-0.502964	-0.895267	0.148502	1.14918	-0.173502	-0.234221	0.114382	-0.565691	0.193767	-8.91063e-05	0.244379	-0.369791	1.6095	0.274139
TCGA-29-1701	Dead	0.257586	-0.281743	-0.160619	-0.245407	-0.329422	1.32488	-0.586545	-0.723052	-0.472324	0.0837792	-0.570013	-0.239363	-0.38154	-0.303654	-0.533674	-0.604882	-0.368316	-0.647459	-0.879775	-0.576014	-1.04698	-0.610973	-0.64189	-0.853503	-0.806846	-0.67791	-0.574971	0.052729	0.0318819	-0.305772	1.74019	0.0412754	0.798124	2.67435	1.8241	0.174864	-0.141536	0.0963418	0.909247	0.899632	0.769592	-0.573226	0.665018	-0.425593	0.448444	-0.376154	-0.392284	0.902847
TCGA-13-1507	Dead	0.776611	-0.0860396	0.251453	0.192897	0.435332	3.70427	0.623798	-0.349014	-0.367098	0.615219	-0.375	-0.649178	-0.30665	-0.382711	-0.393496	-0.665455	-1.38208	-0.6658	-0.633218	-0.624491	-1.29611	-0.579075	-0.645333	-1.08279	0.199462	0.212494	-0.167849	-0.284881	-0.233089	-0.334345	0.377662	-0.0687002	0.260682	0.392737	-0.329359	-0.33124	0.352645	0.289793	0.40372	2.87508	0.635354	-0.642607	-0.410673	-0.573261	1.06722	-0.560202	-0.160758	0.773395
TCGA-13-0884	Dead	-0.0299699	-0.0784452	-0.269428	0.146765	0.358913	-0.0210785	-0.235339	0.143633	-0.770724	-0.615209	-0.641576	-0.641942	-0.117886	-0.397693	-0.645877	0.858723	-1.02133	-0.671116	-0.655731	-0.453389	-0.937857	-0.613903	-0.160722	-0.14761	2.14916	-0.782258	-0.59596	-0.193511	-0.418034	-0.403429	-0.64355	-0.288287	0.0276392	0.325572	-0.468621	0.509456	0.581322	2.86742	0.728729	0.152646	0.956505	-0.211114	0.590842	3.06683	0.638718	1.64131	0.194976	0.608458
TCGA-13-1496	Dead	0.270803	0.0789475	0.0459559	0.141972	0.534756	1.56336	1.59266	-0.030689	-0.674174	-0.710774	-0.397028	-0.814118	-0.594435	-0.561196	-0.717374	-0.476574	-0.390724	-0.561577	-0.536595	-0.642247	1.34489	-0.572175	-0.258215	-0.519311	0.0999833	-0.820913	-0.413936	0.578795	0.440135	-0.401656	0.0330476	0.164035	1.42003	1.45116	1.04128	-0.332689	-0.195039	1.71272	-0.0947453	-0.497087	-0.640796	-0.797457	-0.388363	-0.516508	2.22964	-0.00553156	0.843528	1.01075
TCGA-24-1431	Dead	-0.830898	-0.512261	-0.28093	-0.306924	-0.0593372	-0.68806	-0.623302	2.22239	-0.856113	-0.779958	-0.651211	-0.83186	-0.512405	-0.506085	-0.91113	-0.599423	-0.429013	-0.671948	-0.450872	-0.671888	-1.33351	-0.613659	-0.493448	-0.590896	3.70804	-0.393322	-0.0979524	0.906127	-0.131157	-0.500644	1.20146	0.060259	0.754103	0.293264	-0.75032	-0.988699	0.178885	0.157703	0.409058	-0.0817113	3.02892	0.469883	-0.437637	1.50753	0.167787	1.10093	0.46898	4.52081
TCGA-WR-A838	Dead	-0.377383	-0.404443	-0.321156	-0.363391	-0.809146	-0.916182	-0.716074	-0.842242	-0.781021	-0.793243	-0.791975	1.01996	-0.366415	-0.453507	-0.612962	-0.777943	-1.0611	-0.643892	-0.175905	-0.467197	0.460793	-0.613551	-0.594098	0.230213	1.84251	-0.584611	-0.442958	-0.14124	1.01903	-0.203833	-0.514628	-0.56134	0.421047	-0.434493	-0.881667	-0.0396762	-0.115518	0.425477	-0.0799036	-0.478905	9.04895	-0.466982	1.33461	1.51678	-0.745262	0.412414	0.168468	0.707723
TCGA-DI-A1NN	Alive	-0.124739	-0.13961	-0.142016	-0.0320204	0.100001	-0.0710508	0.0667945	-0.0366618	-0.826318	-0.477394	-0.224286	0.0948733	-0.172589	-0.565785	-0.736284	-0.193368	-0.726007	-0.38409	-0.209349	-0.412072	-1.36079	-0.137129	-0.0196002	0.0860002	0.320423	-0.597926	-0.399406	-0.302866	-0.240387	-0.225654	-0.283551	-0.529085	0.0534227	0.0470971	-0.684121	-0.112904	0.190718	-0.520118	0.121991	-0.533138	5.64632	-0.686359	0.461498	-0.685792	-0.420674	0.0486683	-0.298197	1.15649
TCGA-25-1323	Dead	-0.271609	-0.649581	-0.316585	-0.357011	-0.744468	-0.819881	-0.536135	-0.548061	-0.652884	-0.323663	-0.662838	-0.450007	-0.0970778	0.0562654	-0.399605	-0.836916	-1.13968	0.403894	-0.35083	-0.313993	0.23702	0.187501	1.05528	0.180758	1.33348	-0.580676	-0.206686	0.0458569	0.273827	0.359386	-0.185473	-0.391432	-0.860067	0.00532819	-0.868753	-0.748718	-0.00525985	-0.419206	0.661056	-0.21919	-0.0180196	0.924682	-0.153296	-0.133222	-0.412887	-0.552317	2.28528	0.671795
TCGA-61-1900	Alive	0.254091	-0.63011	-0.109162	-0.383222	-0.837288	-1.04508	-0.626013	-0.858734	-0.551845	-0.536583	-0.591897	0.0542083	-0.633478	-0.318606	-0.548972	-0.726678	-0.604767	-0.592146	-0.708118	-0.461848	-1.24438	-0.604374	0.247048	-0.448735	0.375938	-0.542494	-0.345763	-0.213821	-0.670518	-0.00727287	0.0100101	0.481255	0.930704	-0.546535	-0.464845	-1.01508	-0.117664	-0.554931	-0.0118233	-0.210282	1.20175	1.4969	-0.62481	0.616096	-0.680319	0.0617468	2.35438	1.15706
TCGA-04-1655	Dead	0.991312	-0.824223	-0.308829	-0.38635	-0.395307	-1.18817	-0.772531	-0.695764	-0.655546	-0.479701	-0.775833	-0.347973	-0.39993	-0.447932	-0.710769	-0.722581	-0.54219	-0.546377	-0.674109	-0.54455	0.361596	-0.612223	1.01946	-0.796991	-0.489676	-0.81254	-0.113951	-0.434956	1.27974	-0.338899	-0.853615	-0.55784	1.00027	-0.58925	-0.271333	-0.221339	-0.0954203	1.0103	0.205703	-0.82535	-0.672917	-0.895534	-0.184081	1.26235	0.0195974	-0.587657	3.58494	0.218943
TCGA-20-1682	Alive	0.190411	-0.173991	-0.104713	-0.136306	-0.0420946	-0.225736	-0.649662	-0.740238	-0.503615	-0.288247	-0.597936	-0.401288	-0.398997	-0.134435	0.639665	-0.514012	-0.705104	-0.52469	-0.937029	-0.12	-0.208042	-0.404649	-0.859364	-0.995821	-0.590435	-0.698937	-0.571308	-0.436111	-1.19727	-0.425901	2.83984	0.974879	0.623465	-0.282571	-0.631694	-0.374255	0.672242	0.691413	4.31075	0.786046	-0.484378	2.39269	3.25051	0.364939	-0.625844	-0.442268	-0.678776	-0.670695
TCGA-13-1497	Alive	-0.487417	-0.554392	0.48707	-0.255831	-0.719129	-0.347698	0.108234	-0.823781	0.0926882	-0.507617	-0.272595	-0.5596	-0.472711	-0.368363	0.857873	0.6342	-0.6318	-0.637948	-0.749481	-0.521102	-0.672762	-0.57448	-0.605612	-0.0450424	-0.199733	-0.41564	-0.65202	-0.261545	-0.564288	-0.447694	3.40481	-0.232547	0.398859	0.267453	0.363457	-0.0914246	4.08248	1.39441	4.7887	-0.27221	0.138583	-0.339646	0.890883	0.685059	-0.216226	-0.528864	-0.532395	0.849223
TCGA-29-1784	Alive	0.939811	0.282189	1.93756	-0.115994	1.46408	0.741465	-0.399859	-0.379169	-0.457417	-0.677503	-0.549031	-0.807812	-0.491373	-0.543027	1.70452	-0.339971	0.292215	-0.575707	-0.430494	-0.268435	-0.0635611	-0.614032	-0.459004	-0.798455	-0.122048	-0.852107	-0.550349	-0.24609	-0.280256	-0.440056	-0.0734494	1.31796	0.421696	0.0612519	0.574281	0.2615	4.70155	0.31999	2.64934	0.243509	-0.39551	-0.0138325	2.30668	0.420707	1.27278	-0.309241	-0.746771	-0.462473
TCGA-24-1845	Alive	-0.342785	-0.462784	-0.318575	-0.327113	-0.0124509	-0.261841	-0.2561	-0.104042	-0.578662	-0.785875	-0.525417	-0.850164	-0.535516	-0.580416	0.151866	-0.0388398	-0.270919	-0.471619	-0.765122	0.401584	-1.21321	-0.619397	0.0541285	-0.581101	1.09349	1.64787	-0.361269	1.87239	0.185771	-0.328309	-0.885936	0.777746	0.0547618	0.216012	-0.432432	-0.923969	2.21229	1.07827	3.41845	-0.0251831	1.5336	1.23922	0.380407	2.53011	0.41222	0.572389	-0.409391	1.95307
TCGA-23-1114	Dead	0.0940858	-0.731519	-0.327595	-0.388451	-0.921304	-1.16579	-0.824626	-0.99953	-0.164458	-0.398878	-0.636295	0.420816	0.0480289	-0.187141	-0.538951	-0.858524	-0.485625	-0.604747	-0.492945	-0.618658	-0.484211	-0.563356	-0.565238	0.91889	-0.105781	-0.416269	-0.572047	0.266671	0.658486	-0.0308291	-0.449727	-0.515356	-0.601589	-0.275088	-0.249495	0.503954	0.176224	-0.132181	0.0138624	-0.510933	0.0570814	0.739845	0.774313	0.858583	0.0968944	1.09287	1.56915	1.15237
TCGA-10-0926	Dead	0.758806	-0.630665	-0.284869	-0.29355	-0.257165	-0.638324	-0.532254	-0.689147	-0.441745	1.35508	-0.431917	1.1408	-0.457265	-0.364941	-0.72373	-0.570086	-0.971045	-0.607142	-1.03074	-0.629851	1.49044	-0.602794	-0.575339	-1.44136	0.425959	-0.805237	-0.524616	-0.491103	1.38831	-0.421148	-0.878365	-0.553539	0.740565	-0.368011	1.51432	0.399996	-0.219085	-0.107429	-0.351674	-0.58971	-0.346766	-0.57643	0.871627	0.862391	-0.0114546	-0.252153	0.848005	0.387042
TCGA-04-1648	Dead	0.407147	0.236001	-0.282883	-0.266669	1.94836	-0.249422	-0.216325	-0.191752	-0.584002	-0.372359	-0.129001	1.05594	-0.312431	0.0409431	0.459666	-0.333645	0.732559	-0.472247	0.26135	-0.332959	-1.52196	-0.578759	-0.843927	-0.154807	-0.38364	0.0152562	-0.282728	-0.296783	0.638597	-0.376572	-0.644573	-0.422794	-0.816273	-0.402258	-0.713832	1.38625	-0.192029	0.58579	0.274166	-0.571489	-0.215129	0.106161	1.01521	0.525152	0.768697	0.606102	0.594298	-0.422825
TCGA-23-1809	Alive	1.02155	-0.681963	-0.278364	-0.345458	-0.829477	-0.717958	-0.558998	-0.730287	-0.539344	-0.344765	-0.636628	-0.715024	-0.472284	-0.262566	-0.671498	-0.877697	0.0677454	-0.669706	-1.02882	-0.123386	0.683192	0.172206	-0.716574	-1.57487	-0.812404	-0.795951	-0.494043	-0.47632	1.34536	-0.0971318	-0.756904	1.72038	0.540383	-0.290427	-0.790413	0.812414	-0.25432	0.792556	-0.0153901	-0.609355	-0.524964	0.349683	1.91805	-0.0458384	0.654115	-0.510471	-0.660498	-0.648583
TCGA-23-1032	Dead	-0.128985	-0.822407	-0.315358	-0.354721	-0.607876	0.858728	0.627524	-0.913524	-0.638708	-0.560102	-0.766126	-0.277854	-0.323972	-0.409718	-0.496509	-0.125128	0.30474	-0.623275	-0.903362	0.283121	0.660865	-0.621407	-0.921977	-0.511493	-0.499792	-0.859504	-0.52534	-0.415831	1.67377	-0.105609	-0.560805	0.498042	0.175745	0.123073	1.41841	-0.083396	-0.0175579	1.07306	-0.319836	-0.710939	0.396617	0.600134	2.67578	0.188286	-0.418481	-0.158482	-0.280713	0.706691
TCGA-AX-A1CR	Alive	-0.538057	0.635605	-0.254923	-0.276031	1.36508	-0.322	0.315237	0.525967	-0.683529	-0.600283	-0.478496	-0.80203	-0.377936	-0.445629	-0.721747	0.676426	-0.624785	-0.375836	-0.139213	-0.503779	-0.163692	-0.204551	-0.0995068	0.889613	2.28161	0.633286	-0.293111	0.329397	0.654985	-0.405589	-0.378147	0.771931	-0.375262	0.921884	1.10557	-0.826647	-0.202516	0.68869	0.211448	-0.539311	-0.0996528	-0.783872	-0.249717	0.965813	-0.069566	-0.00733853	-0.426427	-0.893136
TCGA-24-1435	Dead	-0.308747	-0.26183	-0.316135	-0.213096	0.709268	0.366719	-0.235823	-0.738495	-0.453325	-0.5479	-0.342761	-0.472863	-0.208951	0.282868	-0.13359	-0.670862	-0.612369	-0.613018	-0.227901	-0.532964	0.127389	-0.598579	-0.648835	0.611999	-0.419391	-0.182297	-0.652579	-0.343411	-0.123078	-0.308516	0.0203766	5.32799	-0.402097	0.00547324	0.432079	2.09164	0.868752	0.00843171	0.226075	0.102902	0.611874	2.2424	2.55732	1.82799	1.65591	0.314903	-0.465177	-0.135584
TCGA-13-1495	Dead	-0.440667	-0.663249	-0.322865	-0.264356	0.225874	-0.523392	-0.664497	-0.656442	-0.828937	-0.735116	-0.613456	-0.0417967	0.16168	-0.395571	-0.278832	-0.741093	-0.828758	-0.674427	-0.379945	-0.377943	1.66238	-0.396671	-0.561488	0.687026	0.372223	-0.133727	-0.052976	-0.340019	0.993196	-0.348197	-0.210949	1.63795	0.931488	0.0864069	-0.927723	3.42042	0.630183	2.54014	-0.178649	-0.431182	-0.352873	-0.487964	1.49784	1.17773	0.871375	0.200075	1.69995	-0.695645
TCGA-04-1331	Dead	-0.355879	-0.296005	-0.271891	-0.379848	-0.804531	-0.827038	-0.700171	-0.896768	-0.64481	-0.499768	-0.653735	-0.729211	0.357361	-0.41642	-0.47273	-0.403402	-0.823285	-0.560184	-0.361187	-0.514741	-1.4415	0.251218	0.243869	-0.0214895	-0.276949	-0.331343	-0.410206	-0.110008	1.39373	-0.335212	-0.186576	4.67651	1.00906	-0.204482	-0.408643	-0.251976	0.420083	1.41241	0.00869172	0.334717	-0.510244	-0.101047	0.694607	-0.169642	0.531193	-0.223833	-0.779666	-1.01504
TCGA-13-0905	Alive	-0.456205	-0.558039	-0.195079	-0.331392	0.686849	-0.177422	-0.0512226	-0.814323	-0.611049	-0.627368	-0.492556	-0.0744007	-0.154948	-0.551055	0.293283	-0.272887	-0.791271	-0.348579	-0.481748	0.244566	0.504937	-0.612438	-0.0309639	-0.839546	-0.0979436	0.190271	-0.595989	0.854089	-0.0738757	-0.491242	-0.876782	4.27011	0.311077	-0.351437	-0.0224966	0.255851	-0.0345561	2.60494	-0.335444	-0.321076	-0.529296	-0.290133	1.52791	1.2068	2.53649	-0.10296	-0.341834	-0.882492
TCGA-13-1510	Dead	-0.479566	-0.298823	-0.314749	-0.198784	0.854714	-0.0818485	0.494313	-0.683452	-0.0925493	-0.647854	-0.637061	-0.318819	-0.534273	-0.504674	-0.636581	1.68114	0.0172659	-0.624855	-0.176165	-0.453271	-1.4434	-0.552915	0.902498	-0.27349	-0.324003	-0.595061	-0.377082	-0.0459075	0.19184	-0.381712	-0.724863	3.7814	2.33323	-0.205132	0.181206	0.177425	0.0572277	1.59163	0.0642523	1.5276	0.524754	-0.812059	1.05121	1.0465	0.49095	0.105853	-0.618273	0.627174
TCGA-AJ-A3EJ	Dead	-0.14881	-0.271664	-0.244138	-0.200091	-0.612846	0.496911	0.246221	-0.574389	-0.405673	-0.639975	2.52751	-0.671209	-0.454273	-0.35327	1.3731	-0.351528	1.37253	-0.194256	-0.256631	-0.48465	0.407802	0.173376	-0.776428	1.93656	-0.668119	-0.719461	-0.281431	-0.501674	-0.308891	-0.178589	-0.923653	-0.540314	0.463006	0.187113	-0.50689	0.72221	-0.093381	-1.09603	-0.436559	-0.246705	-0.691855	-0.6853	-0.728869	-0.545243	-0.0527278	-0.349775	0.598364	0.623548
TCGA-EY-A547	Alive	-0.269493	-0.785663	-0.311719	-0.243418	-0.855394	-0.982216	0.167393	0.515499	0.0883493	-0.506213	0.406639	1.25658	-0.614175	-0.552857	-0.393142	0.161928	-0.956599	-0.128006	0.373603	-0.593567	-0.935309	0.0550769	-0.645498	-0.184755	-0.667401	-0.827649	0.799718	-0.40099	-1.22205	0.553806	0.641701	0.931621	0.879124	0.119668	-0.871992	-0.500276	-0.0299633	-1.13193	0.546942	-0.572428	-0.745576	-1.09983	-0.711108	-0.726059	-0.758115	-0.652505	-0.823888	-0.599138
TCGA-D1-A3DG	Dead	-0.64252	-0.789418	-0.321498	-0.323728	-0.932268	-1.12003	-0.741161	-0.645469	2.87873	1.53762	-0.0919664	-0.656152	-0.271377	-0.443184	-0.224617	-0.41014	-0.0869953	0.152108	-0.665562	-0.423956	-1.00318	2.60189	-0.727156	-0.274442	-0.723417	-0.54709	-0.445516	-0.173305	-1.09285	-0.160992	-0.597678	1.68709	1.61271	0.199896	0.0586754	-1.01432	-0.113384	-0.742541	-0.442496	-0.605189	-0.743893	-0.864927	-0.760327	-0.98843	-0.707044	-0.646945	-0.21743	0.0312512
TCGA-AP-A054	Dead	-0.613643	-0.79162	-0.30911	-0.141624	-0.963917	-0.951311	-0.666725	-0.964388	0.712674	0.329164	-0.728182	-0.352195	-0.390788	-0.533489	-0.54752	-0.562408	-0.332525	-0.635316	-1.00983	-0.0715397	0.320355	-0.243034	-0.104685	-1.55038	-0.0587891	-0.57756	-0.622468	-0.481467	-1.44173	-0.218346	0.40003	1.48259	2.63728	-0.0836784	-0.788611	0.177002	-0.16437	-0.516796	-0.406445	-0.631468	-0.682133	-0.802929	-0.692897	-0.878789	-0.819972	-0.6475	-0.801402	-0.785751
TCGA-24-1418	Alive	-0.523093	-0.486673	-0.172599	-0.29288	-0.422838	-0.750023	-0.729705	-0.957771	-0.522185	-0.546225	-0.651572	-0.465822	-0.394946	-0.148281	-0.358916	-0.883631	-1.26577	-0.653284	-0.635169	-0.525967	-1.29154	-0.591692	-0.421486	-0.587844	1.19562	-0.485079	-0.19118	-0.448174	-0.0233356	-0.00844219	0.116913	-0.117034	0.64641	0.373195	-0.528792	-0.53164	-0.211103	1.01422	-0.311338	-0.204395	0.818045	-0.279078	-0.00831733	0.418678	0.255902	-0.206539	1.34887	-0.150507
TCGA-24-1426	Alive	-0.616456	-0.633686	-0.319545	-0.386529	-0.521161	-0.730843	-0.741013	-0.68128	-0.727707	1.4832	-0.658079	-0.716801	-0.144854	-0.169232	-0.595911	-0.631773	-0.878328	-0.64734	-1.0345	-0.305866	0.883774	-0.44561	0.00314974	0.249241	2.16415	-0.748672	-0.607267	0.175301	1.68567	-0.0751221	-0.703871	-0.361388	0.313407	0.266701	0.109858	-0.792928	-0.131925	-0.0673477	-0.203712	-0.305609	0.883513	0.5596	0.577281	0.115743	-0.555242	0.785227	2.42735	0.844757
TCGA-24-0970	Dead	-0.657239	-0.661527	-0.32028	-0.354631	-0.609706	-0.728395	-0.70235	-0.254081	-0.573211	-0.0582235	-0.634105	-0.559255	-0.403631	0.0885417	-0.666752	-0.698713	-1.08714	-0.646745	-1.03438	-0.564388	-1.31584	-0.426925	-0.324556	-0.0656089	0.512167	-0.806118	-0.586211	-0.438772	1.00644	-0.190329	1.16266	-0.0835884	-0.00999489	0.317038	-0.449315	-0.630491	-0.206742	-0.649212	-0.351076	-0.386374	-0.70412	-0.132259	0.400142	-0.467199	-0.606619	3.01195	1.18872	0.951996
TCGA-23-1113	Dead	-0.797365	-0.688743	-0.320458	-0.389356	-0.687967	-0.960439	-0.784038	-0.157039	-0.755179	-0.607412	-0.667038	-0.509134	-0.241456	-0.288026	-0.618061	-0.536735	-0.595082	-0.674173	-0.795694	-0.662411	-1.43323	-0.568857	-0.276088	-0.424115	0.81385	-0.506515	-0.382601	-0.0764372	0.44578	-0.33293	-0.468577	-0.363174	-0.0995709	0.0699677	-0.367735	-0.32364	0.173277	0.965585	0.703809	0.533978	0.481365	-0.543568	0.520244	0.0518609	-0.435663	2.81665	0.196886	0.379168
TCGA-25-2399	Dead	0.888023	0.211082	-0.323245	0.350878	0.347917	0.203207	-0.54058	-0.360354	-0.617455	-0.619774	-0.503056	0.0462747	-0.115487	-0.274463	-0.773679	-0.843335	-0.969356	-0.666123	-0.152513	-0.464228	-0.18741	-0.610384	-0.0983644	-0.538181	-0.566923	-0.460526	-0.505999	0.133264	-0.121581	0.0537773	0.489997	-0.406915	0.17754	-0.0972795	-0.614555	0.484701	0.257503	-0.00830074	-0.288214	-0.0547602	2.40584	0.457178	0.561432	2.73146	0.826195	4.20513	1.18315	1.49233
TCGA-04-1348	Dead	0.670141	0.227635	-0.140223	0.201611	3.86558	1.07024	-0.0611105	-0.156648	-0.686601	-0.655316	-0.511285	-0.776662	-0.444102	-0.513609	-0.650038	-0.217184	-0.276347	-0.657105	-0.703023	-0.589928	1.00895	-0.597983	-0.00340392	-0.567823	-0.276012	-0.737025	-0.647074	1.73421	-0.0378814	-0.15623	0.0736616	-0.225927	1.58233	1.73418	0.219818	0.489062	0.415177	0.056192	0.146049	0.212586	0.985252	-0.195301	0.5354	1.78319	-0.208013	1.19787	-0.322161	1.69025
TCGA-23-1030	Alive	-0.431	0.00513056	-0.28878	-0.273384	-0.377808	-0.117916	-0.0813556	-0.876399	-0.586155	-0.579393	-0.508798	1.10467	0.157872	-0.474962	-0.840129	-0.807228	-0.284196	-0.668127	-0.827264	-0.584962	3.24545	-0.606643	-0.121941	-0.407958	0.839829	-0.224162	-0.402718	-0.223281	1.62644	-0.242458	-0.592192	-0.527468	-0.148172	-0.224943	-0.85393	0.600045	0.00486034	0.225327	-0.584689	-0.390474	1.43831	1.13472	0.808128	0.245776	0.328689	0.602719	0.982828	2.96295
TCGA-24-1842	Alive	0.0392807	0.357765	-0.192962	0.248961	0.97948	0.0395388	-0.552044	-0.268161	-0.663439	-0.700167	-0.579558	-0.760533	-0.0275505	-0.404939	-0.523883	-0.459662	1.30104	-0.652163	-0.558963	-0.644199	0.593839	-0.440569	0.278817	0.231347	1.64437	-0.523765	-0.326362	0.52781	-0.654034	-0.322897	0.611575	1.19671	1.05008	0.660066	0.691341	-0.686999	0.0110988	1.64537	0.340595	0.283626	1.48621	2.25482	3.02286	1.40723	1.08461	0.454829	0.133685	2.18616
TCGA-13-0893	Dead	0.285576	-0.391268	-0.308459	0.360565	0.729957	0.0615399	-0.275338	-0.927389	-0.617377	-0.426924	-0.772913	-0.77313	-0.444743	-0.328483	-0.629729	-0.787343	-0.634743	-0.63946	-0.796556	-0.51415	0.389947	-0.613932	-0.662957	-0.628124	3.25873	-0.559397	-0.580386	-0.410714	0.640307	-0.364907	-0.327682	0.26757	-0.447497	0.347206	-0.173386	-0.443956	1.40306	2.67145	-0.233108	1.15387	1.23772	2.41569	2.22163	3.01223	1.16868	-0.225829	-0.56651	0.383849
TCGA-13-0760	Dead	0.506162	1.65069	-0.243088	0.301171	0.91215	-0.16423	-0.228234	-0.00620436	-0.750173	0.415718	-0.654303	-0.815438	-0.167188	-0.550038	-0.864652	-0.258997	-0.19528	-0.675277	-0.288526	-0.665521	1.2435	-0.618126	-0.950033	-0.712136	-0.0573529	-0.839516	-0.681049	0.638568	-0.750579	-0.344209	0.532372	0.540715	-0.558806	0.0758386	-0.875618	-0.619858	0.0987996	0.160222	-0.283378	1.18911	0.22337	-0.309177	0.304184	-0.35416	0.881406	2.27852	0.440168	1.19322
TCGA-61-1740	Dead	-0.0593658	1.13154	1.15116	-0.000703409	1.141	0.0801085	-0.439473	-0.310021	-0.67434	-0.530174	-0.502506	-0.468709	-0.326585	-0.383068	0.0977384	-0.0393971	-1.1651	-0.581362	-0.652051	-0.613787	2.89526	-0.584662	-0.858815	-0.344405	-0.842035	-0.738001	-0.635976	-0.419647	-0.584579	-0.344293	0.90247	1.8034	0.154997	-0.282832	1.27709	0.495877	0.354456	-0.139451	0.274693	0.375922	0.121077	1.11121	1.62109	1.67567	1.60019	-0.303011	-0.461926	0.380245
TCGA-24-1470	Alive	0.0255862	1.83469	-0.0247398	-0.0555165	1.90824	1.26548	-0.211584	1.94043	-0.393548	-0.534594	-0.334126	0.0668584	-0.621189	-0.494774	-0.0552589	0.0741023	-0.895461	-0.6085	-0.167677	-0.615885	-1.03356	-0.588217	-0.184021	0.27329	-0.497576	-0.304681	-0.5438	-0.0879004	0.34218	-0.388709	-0.633715	1.81868	0.0456428	-0.181701	-0.206742	0.702172	-0.00289862	1.85919	0.280343	-0.0658138	-0.513885	1.89708	3.06402	0.83	0.277328	0.229407	2.68905	0.691351
TCGA-24-1551	Dead	-0.201007	0.327374	-0.239768	0.0974261	2.51771	0.0887049	-0.442891	-0.197952	-0.600923	-0.72704	0.169761	-0.291261	-0.214605	-0.515411	-0.639166	1.58343	-0.75009	-0.61441	-0.244095	-0.57283	1.55856	-0.61195	0.53698	0.945595	-0.687103	-0.582974	-0.206343	0.462438	-1.0506	-0.176929	-0.0853171	1.12158	0.536748	0.0419745	0.0375458	-0.80945	-0.0719779	0.923911	1.47165	0.520576	0.194118	5.35851	1.02078	0.680495	-0.165909	-0.264658	0.626613	1.95753
TCGA-29-1776	Alive	-0.256113	-0.588708	-0.125226	-0.325426	0.213201	-0.110576	-0.63071	-0.77043	-0.709635	-0.548298	-0.600342	-0.603062	-0.30532	-0.41559	-0.525618	-0.73743	-0.786455	-0.636929	-0.552903	-0.433456	0.405649	-0.59119	0.48174	-0.686233	-0.221277	-0.358162	-0.362821	-0.318043	-0.0966166	-0.38803	0.0519305	-0.277032	-0.216497	-0.537193	-0.252756	0.534905	-0.139975	-0.055816	0.428592	0.0349344	4.13007	3.29358	1.94819	1.10403	0.296117	-0.263715	0.667377	0.603179
TCGA-04-1542	Dead	-0.650576	-0.842847	-0.327895	-0.397165	0.31822	-0.953332	-0.623341	-1.02385	-0.849791	-0.771816	-0.642108	-0.806462	-0.266073	-0.488018	-0.852523	-0.800314	-0.126847	-0.668449	-0.674223	-0.569917	1.71281	-0.614348	0.7119	0.246817	0.52475	0.148721	-0.191567	-0.383269	-0.181519	-0.0458795	-0.752693	-0.506339	-0.224451	-0.177557	-0.878685	1.30951	-0.0958585	-0.00195629	0.778975	-0.19046	0.474007	0.073822	0.363363	0.766089	-0.345032	-0.508146	1.94124	2.07565
TCGA-24-0966	Alive	0.280169	-0.585033	-0.306998	-0.26268	1.24816	1.50078	-0.200313	-0.136128	-0.146003	-0.48997	-0.480001	-0.705433	-0.462977	-0.480616	-0.348753	-0.512887	-0.959128	-0.472536	-0.677757	-0.576756	-0.129477	-0.617135	-0.595707	-0.95195	-0.0384313	-0.630946	-0.619149	-0.374058	-0.100566	-0.356213	-0.401335	0.744577	-0.655118	-0.0219629	0.170952	-0.720394	1.89249	-0.0906015	0.708621	-0.517823	-0.124262	-0.287315	1.79591	0.972846	0.00492313	-0.206905	-0.114352	0.661392
TCGA-61-1910	Alive	-0.718762	-0.401625	-0.333098	-0.368865	-0.734189	-0.590876	-0.589021	0.0102618	-0.782029	-0.779858	-0.51215	-0.451964	0.00123378	-0.561256	-0.884801	-0.826246	-1.15131	-0.640852	-0.414961	-0.606363	-1.19593	-0.597588	1.43595	0.230362	-0.793264	-0.69069	-0.5922	-0.0687024	1.17219	-0.382598	-0.609606	-0.125651	-0.590924	-0.548523	-0.556336	0.352487	-0.0797906	-0.516646	-0.419778	1.06254	0.751304	-0.0592891	1.484	-0.217094	-0.226017	0.110493	0.623833	0.7653
TCGA-24-1616	Dead	-0.197212	0.945049	-0.326968	-0.349212	0.0868818	-0.770094	-0.512062	-0.711611	-0.83924	-0.769044	-0.725613	-0.279781	0.088597	-0.457322	-0.612749	0.293517	1.8895	-0.437331	-0.167959	-0.41147	-0.116249	0.445026	0.948373	0.113251	-0.330747	-0.28655	-0.42992	-0.301901	0.428102	-0.389775	-0.448404	-0.53746	-0.0934448	0.0361365	-0.299605	3.07832	2.61974	1.60533	-0.28132	-0.275876	0.580583	2.14911	0.124435	2.0182	0.317514	-0.429005	0.599951	1.15455
TCGA-13-1498	Dead	0.0299007	1.26905	-0.283722	0.000827247	1.6679	3.16479	0.858131	0.784413	-0.645429	-0.627842	-0.434531	-0.618531	0.0541102	-0.427887	-0.442736	0.349786	-0.725809	-0.660043	0.483286	-0.595013	-0.891491	-0.619835	0.136523	-0.558855	0.0235789	-0.451744	-0.497772	0.247034	0.144935	-0.106684	-0.0301819	0.0701434	0.388856	-0.3976	-0.405382	2.39138	-0.123639	0.473891	-0.138839	0.0284388	0.672197	-0.196773	0.640137	-1.22538	0.0875712	0.190402	0.836463	1.308
TCGA-61-1907	Alive	1.66939	0.279431	0.11926	0.0902533	0.866191	4.20587	-0.213275	-0.0727131	-0.698587	-0.633954	0.108157	-0.321998	0.568983	-0.557208	-0.502388	-0.626727	-0.967575	-0.621186	-0.568257	-0.650493	-1.34937	-0.60678	-0.972302	-0.456387	-0.869918	-0.791827	-0.641756	-0.189067	-1.31511	-0.077555	-0.555932	-0.433741	0.89623	-0.582779	0.293675	0.694004	1.29054	-0.280812	0.275579	0.0879122	2.22879	0.543086	1.52749	0.501	-0.814862	-0.307286	0.715983	1.59334
TCGA-29-1696	Dead	0.619773	-0.656234	-0.326008	-0.356017	1.78784	2.41066	-0.532908	-0.551091	-0.235053	-0.642798	-0.523795	-0.31213	-0.370087	-0.455271	0.996989	-0.809436	-1.1915	-0.499216	-0.766683	-0.560783	-1.48377	-0.617889	-0.660837	-0.663359	-0.499699	-0.512779	-0.605037	-0.462167	-0.800654	-0.426571	-0.501223	-0.264351	-0.0831876	-0.617046	-0.0311415	-0.655772	-0.123827	-0.732071	-0.19361	0.307438	1.46887	-0.659423	0.72339	0.363762	-0.481882	-0.0899738	-0.0163025	-0.622836
TCGA-29-1693	Alive	-0.172321	-0.549235	-0.327132	-0.264166	0.448038	1.54011	-0.487151	-0.650128	-0.714083	-0.54534	-0.580856	-0.684062	-0.306971	-0.276942	-0.795333	-0.947134	-0.580178	-0.671371	-0.73572	-0.654857	-1.42596	-0.585905	-0.432166	0.287586	1.00616	-0.605418	-0.408916	-0.483982	0.0279134	-0.41434	1.23505	2.89708	-0.224444	-0.130669	-0.333992	-0.464653	-0.0256031	-0.527197	-0.348059	0.656426	0.345045	0.39815	1.19424	0.220629	1.32523	-0.41996	0.134824	0.0768006
TCGA-29-1785	Dead	2.54692	0.68613	-0.308356	0.512412	3.27114	3.41273	-0.104936	-0.538009	-0.561385	-0.70561	-0.399642	-0.740789	-0.52621	-0.502646	-0.444029	-0.867811	-0.531336	-0.605257	-0.470795	-0.620537	-1.25021	-0.607361	0.448348	-0.369481	0.121996	-0.807818	-0.474203	-0.453949	0.862378	-0.489167	-0.630218	1.68311	0.473986	0.479901	-0.295766	-0.425738	-0.184382	-0.208382	0.594675	0.553709	0.864136	0.853033	1.36326	0.0921462	3.38059	0.179509	-0.352719	-0.343523
TCGA-04-1357	Alive	1.20115	0.890035	1.41511	0.494212	3.27302	2.35807	0.112494	1.26068	-0.651262	-0.556891	-0.0717594	-0.719935	-0.462259	-0.438592	0.348402	-0.738803	0.102945	-0.671031	-0.269134	-0.600058	-1.24778	-0.605193	0.273827	-0.650428	0.284484	-0.128722	-0.645135	-0.377157	0.234751	-0.363795	-0.885124	-0.223997	0.500292	-0.148565	-0.173686	-0.428208	0.545917	-0.207102	1.87075	0.00867446	0.0448472	2.47656	1.3366	-0.292775	-0.272143	0.553635	0.338457	0.450308
TCGA-AX-A3G3	Alive	1.06526	0.162039	-0.165958	1.75692	1.21701	1.86334	2.59126	1.44201	-0.621223	-0.672549	-0.168342	-0.740114	-0.450057	-0.546559	-0.511099	0.262807	0.884545	-0.555752	-0.68697	-0.549252	0.147769	-0.602033	0.349374	-1.04675	-0.736655	-0.288376	0.0272878	2.41742	0.338112	0.409752	-0.899	1.83735	1.12475	0.453813	1.07594	-0.386988	0.129326	0.218112	-0.457936	0.152396	0.106616	-0.292787	-0.15213	0.344566	0.494441	-0.343273	-0.13536	0.93724
TCGA-EY-A4KR	Dead	-0.0483202	0.335933	-0.134148	1.99957	-0.159436	2.20097	0.329199	-0.00769439	-0.649758	-0.553004	-0.446653	-0.729248	-0.357778	-0.564139	-0.764472	-0.404135	1.18516	-0.421333	-0.858796	-0.57918	-0.35715	-0.489471	-0.453037	-0.44272	-0.484774	0.235095	2.59207	0.849322	-0.0907578	0.1755	0.349029	-0.00415388	0.663014	1.65941	0.0755576	-0.588608	-0.211009	-0.421547	-0.492479	-0.112662	0.82337	-0.813874	-0.676815	-0.569778	0.154222	-0.487091	0.813375	0.444857
TCGA-AX-A3G7	Alive	-0.625836	0.544053	-0.259696	-0.321135	3.83202	0.911318	1.24066	0.116673	-0.473646	-0.740042	-0.0221431	-0.181796	-0.285016	-0.116379	-0.298291	2.78561	-0.385155	-0.0964015	-0.150291	-0.474138	-0.327121	-0.570896	-0.442049	0.698724	-0.459202	-0.358949	-0.244264	-0.264747	-0.407828	-0.31077	-0.482202	-0.41273	-0.79223	-0.208652	1.14418	0.373411	-0.235976	-0.389703	-0.367904	-0.379314	-0.55166	-1.06512	0.210986	-0.000634538	-0.242792	-0.346965	-0.776371	-0.800921
TCGA-AP-A0LH	Dead	-0.728305	-0.702991	-0.310581	-0.287617	0.990137	0.329954	0.185974	0.824479	-0.408926	-0.152227	-0.205286	-0.749412	0.332686	-0.179048	-0.691399	1.32148	0.292146	0.637441	-0.133468	-0.176447	-0.440583	-0.19946	-0.732033	-0.0335431	-0.302053	0.986023	0.21011	-0.249234	-0.335758	1.76507	0.553146	0.460931	0.1744	1.65283	0.100184	-0.881813	-0.274923	-0.476823	0.672043	-0.0310069	0.971472	-0.789344	-0.553205	-0.989952	-0.256946	-0.346415	-0.304688	0.310829
TCGA-SL-A6J9	Alive	0.478951	0.403478	0.486873	1.06247	0.413321	1.55372	2.64803	1.39316	-0.453948	-0.710921	0.0181719	-0.774443	-0.605753	-0.580833	-0.250326	1.36309	-0.290845	-0.598531	-0.598374	-0.624153	-1.46308	-0.0771034	-0.908712	-0.806389	-0.65257	-0.632362	-0.496907	0.096535	-0.0102991	0.196218	-0.242957	0.385962	0.517579	0.729825	-0.270003	0.0381779	0.12145	0.95596	1.68133	0.54489	-0.820075	-0.814286	1.1819	-0.968938	-0.017449	-0.474313	-0.730436	-0.192789
TCGA-H5-A2HR	Alive	-0.382066	-0.551075	-0.309663	-0.200504	-0.500444	-0.208107	0.103429	-0.0551105	-0.836399	-0.385411	-0.217778	-0.590449	-0.594503	-0.568646	-0.764082	-0.221673	-0.949889	-0.599686	-0.540362	-0.603202	-1.3944	-0.454227	-0.280868	-0.742869	-0.152991	-0.836683	-0.593938	-0.269733	0.275372	1.73416	-0.479309	0.27809	-0.556329	1.58826	-0.551445	-0.214337	0.0330609	0.927573	-0.533245	-0.502145	0.371933	-1.11158	-0.129456	-0.900664	-0.577131	-0.430756	-0.309044	1.89575
TCGA-24-1565	Dead	-0.168771	1.16731	-0.308693	-0.193745	2.25649	0.00923177	-0.402603	-0.0662857	0.654658	-0.793107	-0.382102	-0.245647	0.201034	-0.540962	-0.286694	0.580283	-0.795049	-0.376804	-0.30679	-0.569388	2.18304	-0.622736	-0.46779	-0.549375	-0.449772	-0.826295	-0.576074	-0.441492	-0.680683	-0.436632	-0.929467	-0.429507	-0.100421	-0.627779	-0.488656	-0.911853	0.0391026	0.292693	0.581342	-0.718534	0.145124	0.37468	0.842142	1.62756	-0.61032	-0.188904	0.407886	-0.0405431
TCGA-09-1670	Alive	-0.615241	-0.263326	-0.321516	-0.323839	0.167153	-0.324372	-0.717496	-0.557481	-0.744752	-0.808618	-0.484769	0.143292	0.0442014	-0.544523	-0.295547	-0.235036	-0.461358	-0.657954	0.607435	-0.275932	2.35493	-0.575047	1.06596	-0.315798	0.63881	-0.0635635	-0.487516	-0.305161	0.505361	-0.408625	-0.449358	-0.24178	0.152365	-0.118769	-0.123125	2.41188	0.223681	0.274313	0.595657	-0.320613	2.50565	0.530533	1.59808	1.1663	-0.00418947	0.81614	0.234224	0.0183666
TCGA-59-2348	Alive	-0.565542	-0.497227	-0.1231	-0.28793	-0.5547	-0.571385	-0.705343	-0.647603	-0.752833	-0.517592	-0.509212	-0.796399	-0.258146	-0.496049	-0.0125875	-0.0748121	0.139761	-0.661147	-0.571276	-0.329331	-0.309387	-0.592253	-0.622289	-1.24943	0.0820297	-0.420235	-0.46341	-0.369671	-0.707853	-0.442196	-0.617031	-0.376369	0.0622203	-0.137581	-0.625216	4.01822	0.245169	0.545749	-0.326204	0.811151	-0.628927	0.749607	2.81409	1.71059	1.36223	1.2644	-0.811017	-1.04562
TCGA-29-1697	Dead	-0.296186	-0.758739	-0.330715	-0.302388	-0.800066	0.75854	-0.497978	-0.811532	0.633092	-0.124199	-0.65414	0.128842	-0.360897	-0.565442	1.04772	-0.953573	0.318892	-0.556312	-0.799998	-0.446128	1.33865	-0.20677	-0.380067	0.0915927	-0.684855	-0.815058	-0.497839	-0.334009	2.15048	-0.375139	0.246995	1.20298	-0.385332	-0.248305	0.457886	3.23115	0.134401	0.147519	-0.294318	-0.444889	-0.681909	0.222401	1.44782	0.166143	-0.585948	-0.326932	-0.426936	-0.269643
TCGA-04-1362	Dead	0.257081	-0.624553	-0.330181	-0.337928	-0.41251	-0.826717	-0.746665	-0.456651	-0.584834	-0.768913	-0.417631	-0.543852	-0.286512	-0.449682	0.292008	-0.84933	-0.285922	-0.453838	-0.34431	-0.599389	-1.36277	-0.542804	1.30484	0.391617	-0.643796	0.362988	-0.520216	-0.348602	-0.0463297	0.520216	0.838778	-0.31892	-1.17991	-0.356012	2.32139	-0.343466	0.0824902	-0.74412	0.00136663	1.54363	-0.136619	2.36729	0.87214	0.125437	0.674656	2.45374	0.658002	2.07946
TCGA-61-2109	Dead	-0.304446	0.0364538	-0.313208	-0.258703	0.0639357	0.326281	-0.352775	0.694467	-0.821314	-0.788104	-0.684965	-0.376146	-0.056976	-0.496556	-0.67711	-0.864798	-0.337215	-0.614139	-0.230573	-0.614232	-1.28938	-0.609092	-0.451007	0.0804326	-0.539228	-0.39115	-0.606581	0.344428	0.239272	-0.380401	0.69183	-0.351073	-0.541566	-0.402277	-0.160193	0.207452	-0.0592729	-0.338471	0.237421	0.591378	0.977635	3.46789	1.23437	1.03386	-0.0196733	2.25832	3.1518	1.64289
TCGA-24-1103	Dead	-0.206865	1.12421	-0.314622	-0.319772	0.291688	-0.810554	-0.70297	-0.555978	-0.538008	-0.741402	-0.616601	-0.804205	-0.375993	-0.486763	0.716757	-0.957463	-0.0374251	-0.333277	-0.611647	0.0519114	-1.27136	-0.605559	0.867655	-0.641386	-0.551031	2.74713	-0.357063	-0.212826	-0.187677	-0.380005	1.29408	-0.27928	-0.385412	-0.0604354	0.677505	-0.494657	-0.00324744	-0.192875	-0.255203	0.668082	0.455847	1.01945	1.28495	0.101237	1.54589	0.728199	0.138479	0.204826
TCGA-2E-A9G8	Alive	-0.442237	-0.13282	0.101023	-0.0855151	-0.48816	1.66402	1.48523	-0.0130358	-0.287329	-0.583364	-0.365582	-0.113709	-0.0893741	-0.586334	-0.041342	-0.316412	-0.119327	-0.302403	-0.469792	-0.621555	-0.635593	-0.602327	-0.813902	0.0939091	0.445317	-0.320515	-0.562373	-0.330573	-0.609801	-0.205408	0.617069	-0.530537	1.62429	0.429752	-0.811478	1.89065	0.79398	-0.368668	0.0519002	-0.238474	0.521608	-0.89112	0.665003	0.104519	-0.535532	0.192135	1.33625	0.656639
TCGA-DI-A1NO	Dead	-0.547765	-0.767129	-0.315044	-0.343581	-0.826336	-0.967054	-0.204199	-0.941456	-0.872994	-0.78216	-0.590608	-0.72154	-0.0174571	-0.573978	-0.378234	-0.914258	-0.121138	-0.667244	0.107686	-0.599777	-1.29398	-0.615002	-0.063875	1.646	0.505048	-0.167786	-0.57603	-0.148229	1.88111	0.332671	2.52604	0.252204	-0.23981	0.171052	-0.584394	1.19853	0.531682	-0.342664	-0.220086	-0.3962	-0.0836802	-0.755011	1.35403	-0.0475225	-0.50418	-0.597769	1.33432	0.859162
TCGA-13-A5FT	Alive	-0.173263	-0.724056	-0.188827	-0.363078	-0.552467	-0.51614	-0.621089	-0.428176	-0.704857	-0.776206	-0.38112	-0.0855587	-0.138821	-0.507799	-0.1647	-0.703326	-0.72143	0.0302391	-0.673692	-0.547053	-1.49053	-0.503345	0.0646204	0.119539	0.259973	-0.216261	-0.060927	-0.309884	0.844025	0.114554	-0.182425	0.738336	-0.376635	-0.171264	0.100827	2.1722	0.905239	-0.311473	-0.366109	-0.69362	-0.144825	0.224258	0.609396	1.35925	0.474392	0.0489363	1.91741	0.572464
TCGA-29-1762	Dead	-0.181797	-0.0770712	-0.330953	-0.401054	-0.888652	-0.793182	-0.812965	-0.698567	-0.548534	-0.36758	-0.650094	-0.279773	-0.184606	-0.352321	-0.0982667	-0.34352	-0.250556	-0.644045	-0.889964	-0.45871	-1.38653	-0.610607	0.496929	-0.198058	0.656358	0.705401	-0.188189	-0.124118	-0.0892437	0.13299	-0.327134	0.159724	1.06442	-0.124175	-0.841424	0.597179	0.0938715	0.972284	0.19979	-0.666614	-0.585639	0.179819	1.66889	-0.60725	-0.290537	-0.497008	0.335842	2.15331
TCGA-13-0920	Dead	-0.47091	-0.723266	0.110971	-0.311952	-0.789774	0.0397678	-0.245566	-1.00304	-0.724573	-0.726803	-0.627074	-0.348851	-0.374487	-0.417415	-0.440275	-0.96058	-0.834982	-0.620524	-0.588587	-0.626892	-1.11662	-0.615928	-0.037946	0.526904	2.53019	0.229492	-0.279618	-0.112245	2.27888	0.339998	-0.730982	0.143815	0.970441	0.274748	-0.158026	1.56629	0.422185	0.160549	-0.17738	-0.303871	0.35242	-0.73759	0.776132	-0.918634	-0.116289	-0.484776	0.543487	1.23941
TCGA-13-1489	Dead	-0.354527	-0.253652	-0.33093	-0.395858	-0.814362	-1.0556	-0.664267	-0.748016	-0.782655	-0.785249	-0.689183	-0.610913	0.0133673	-0.520637	-0.769429	-1.02839	-0.715485	-0.633431	-0.740441	-0.629744	-0.885541	-0.612704	3.02849	-0.321845	1.34774	-0.737277	-0.618418	-0.383664	0.371529	0.134225	-0.0273093	0.208792	-0.59391	-0.295895	-0.173536	-0.319889	-0.225757	-0.539287	-0.415757	-0.234369	-0.642448	0.84492	0.129158	0.358556	-0.675188	-0.0704068	1.73982	0.480368
TCGA-24-1843	Alive	-0.305907	0.262431	0.704739	-0.172193	-0.215229	0.4555	-0.132814	-0.677252	-0.753927	-0.60428	-0.520406	-0.678168	-0.222648	-0.480868	-0.206185	-0.394528	-0.700462	-0.62494	0.680113	-0.647596	-0.497044	-0.606808	0.176604	0.426024	-0.672772	-0.695727	-0.408013	0.332614	-0.0794525	-0.1918	-0.508384	-0.344478	0.49671	1.51332	-0.791378	1.05155	-0.0560978	0.0614201	0.143607	-0.433358	0.233474	0.948896	0.685116	-0.474232	-0.350742	-0.456576	0.192848	2.39016
TCGA-30-1714	Dead	-0.617384	-0.750284	-0.321638	-0.372776	-0.502292	-0.517228	-0.530739	-0.571838	-0.678484	-0.675611	0.991147	-0.793707	-0.397822	-0.468243	-0.755902	-0.766777	-0.973865	-0.598158	-0.429578	-0.612696	0.229581	-0.613616	-0.246791	-0.0106272	0.0270135	-0.334742	-0.368072	-0.411035	-0.125089	-0.35709	-0.570717	-0.264387	0.401938	0.818825	0.360496	0.493394	-0.140413	-0.770778	0.236679	-0.218627	-0.180205	-0.777423	0.0678412	-0.353979	-0.447975	-0.0936756	0.711599	0.853855
TCGA-61-1914	Alive	-0.295653	-0.286778	-0.145824	-0.331995	-0.214349	0.541528	-0.465336	-0.81878	-0.159403	-0.338528	-0.516918	-0.251983	-0.312722	-0.494414	-0.309711	-0.0134446	-0.517413	-0.584894	-0.538926	0.042513	-0.45653	-0.567859	-0.508577	-0.649576	-0.285941	-0.559995	-0.554347	-0.287528	-0.147152	-0.355402	0.481343	-0.437595	-0.205263	-0.223707	-0.665802	2.36191	-0.164522	-0.662391	0.0961859	0.131108	-0.124644	-0.314855	0.232335	-0.392369	0.0102428	-0.446644	-0.512782	0.00146488
TCGA-23-1022	Dead	-0.059202	0.113503	-0.305574	-0.387054	-0.67411	-1.09898	-0.819707	-0.81085	-0.841621	-0.638272	-0.53553	-0.719005	-0.373662	-0.509674	-0.72157	-0.914299	-0.771892	-0.556991	-0.883705	-0.389743	3.33542	-0.604439	0.41697	-0.272431	2.04637	-0.127148	-0.206761	-0.459535	1.19953	-0.194271	0.328966	-0.228585	-1.00521	-0.221502	0.121678	-0.354848	0.0422509	-0.195789	0.809808	1.15957	0.0476147	2.40819	0.632663	-0.713887	0.126195	0.101745	0.756035	1.40898
TCGA-24-0982	Dead	-0.377451	-0.481281	0.03983	-0.324588	-0.522342	-0.660267	-0.515976	-0.792111	-0.784625	-0.36209	-0.595547	-0.526283	-0.0178651	-0.313705	-0.665779	-0.818197	-0.224692	-0.639596	-0.726789	-0.679723	1.54135	-0.569898	-0.0747126	0.181006	1.72949	0.767537	-0.483563	1.35701	-0.30305	-0.0434654	-0.371656	-0.412807	1.23371	1.17535	-0.497838	0.283099	0.0449073	0.702032	-0.507129	0.0980026	0.108918	-0.613307	0.714502	0.75808	-0.287187	2.66468	1.46867	2.33858
TCGA-13-1487	Dead	-0.624621	-0.293506	-0.312225	-0.345146	-0.442586	-0.771986	-0.636172	-0.993064	-0.54969	-0.669227	-0.604569	-0.624778	-0.195108	-0.107195	-0.888838	-0.666559	-0.34676	-0.307413	-0.090848	-0.537362	3.06742	-0.564685	0.288768	0.318584	2.51373	-0.434558	-0.190083	-0.288449	1.31286	-0.0901159	-0.72929	-0.353798	-0.219436	-0.186889	-0.793287	0.0937765	-0.193505	-0.0817928	-0.317299	0.216491	-0.374059	-0.436032	-0.0150085	0.56693	-0.26012	0.217091	0.660481	1.04845
TCGA-09-1673	Alive	0.144768	0.345395	-0.3211	-0.271808	-0.452115	0.0873263	-0.715467	-0.884544	-0.831617	-0.596008	-0.471042	0.987488	0.23689	-0.473772	-0.760151	-0.351177	-1.64869	-0.676533	0.463954	-0.494071	1.21069	-0.604525	-0.790956	1.17343	0.216729	0.361635	-0.611988	1.03295	-0.215481	-0.474824	-0.780493	-0.0227474	-0.350898	0.329693	0.400095	0.200898	-0.299555	0.714299	-0.463489	-0.0761318	1.66106	0.167526	2.25479	1.66384	-0.438662	-0.63517	1.94662	1.68621
TCGA-04-1347	Alive	-0.314304	-0.754627	-0.15394	-0.380451	-0.851726	-1.09329	-0.644771	-0.961092	-0.817626	-0.606555	-0.731372	-0.30988	-0.441625	-0.526733	-0.752963	-0.493302	-0.960619	-0.589208	-0.77885	-0.676404	1.04691	-0.61205	-0.34678	0.874746	1.18913	-0.40607	-0.287823	-0.0958399	1.14068	0.0368975	0.183855	-0.325012	-0.0322165	-0.491706	0.297193	-0.503266	-0.0331742	0.566362	-0.0159886	-0.641903	-0.852174	-0.67386	0.775444	-0.0206528	-0.47579	-0.648235	3.42891	1.31559
TCGA-AP-A052	Dead	-0.298015	-0.551875	-0.316974	-0.111614	-0.265971	-0.439584	1.20914	-0.650368	-0.435943	-0.343027	-0.465022	0.0728798	-0.394723	-0.242173	-0.781151	-0.317888	-0.527976	-0.263189	-0.686526	-0.119364	0.196231	-0.51808	-0.699753	-0.220974	0.296412	-0.521435	-0.154221	-0.250389	1.98406	-0.0469074	-0.298356	-0.502885	-0.70716	-0.155465	0.398508	-0.338246	-0.00719176	-0.418375	-0.191025	-0.716255	-0.435635	-0.58369	-0.650827	-0.902357	-0.0268755	-0.47191	0.102569	1.62403
TCGA-EY-A2OQ	Alive	-0.842817	-0.540813	-0.322505	0.269787	-0.578293	-0.597922	-0.308251	-0.446688	0.311938	-0.297405	0.168138	0.638411	0.344809	-0.527809	-0.73577	-1.07696	-0.507318	-0.426377	-0.145029	-0.605323	-0.0776937	-0.505772	2.66873	0.91295	-0.533795	-0.185319	0.467967	-0.509511	1.02684	-0.308544	-0.278933	-0.55999	2.35126	0.172539	0.120327	1.44875	-0.100156	-0.300663	-0.358544	0.226218	1.35218	0.0110545	-0.761921	-0.845977	-0.462761	-0.489171	0.362481	1.36496
TCGA-AX-A3GI	Alive	-0.810144	-0.864096	-0.326898	-0.361636	-0.784423	-0.741727	-0.0272854	-0.470882	-0.869051	-0.821033	-0.670986	-0.789747	-0.346334	-0.586572	-0.849478	-0.742703	-0.12	-0.415644	0.293863	-0.500545	0.588015	0.272029	0.604351	1.38438	3.3642	-0.593488	-0.265267	0.13496	0.0715363	0.0690068	0.329043	-0.227851	0.443576	0.290379	-0.689334	-0.323304	0.129022	0.319037	-0.388922	1.84356	0.352016	1.34954	-0.395184	-0.818256	-0.0893992	-0.576538	0.0164991	0.915628
TCGA-B5-A0K3	Dead	-0.561664	-0.693034	-0.295304	-0.249474	0.207456	-0.573669	0.722789	-0.649131	0.208338	-0.778744	-0.52576	-0.800133	-0.539276	-0.57928	-0.658802	-0.106471	0.665306	-0.417478	0.0618895	-0.650476	0.476208	-0.60181	-0.549748	0.465701	-0.432537	-0.7612	-0.434626	-0.336115	1.25279	0.184742	-0.535572	-0.329934	-0.97544	0.315874	-0.589671	2.07041	-0.166914	-0.466136	-0.298052	0.528257	0.0812072	0.085083	0.472918	-0.553195	0.0787615	0.653855	-0.709799	-0.379693
TCGA-D1-A1NU	Alive	-0.204653	-0.584657	-0.117724	-0.111603	-0.738047	-0.576417	0.0227654	-0.446511	-0.742829	-0.684583	0.400402	-0.57099	-0.31723	-0.517459	-0.552903	-0.946123	-0.430733	-0.188159	-0.2346	-0.483441	0.255327	1.14247	-0.0160002	0.967394	1.07813	0.257129	-0.613756	0.0722633	1.49342	-0.306488	-0.269042	0.0217529	-0.320522	0.17392	0.792634	1.38759	0.0446434	-0.0353804	-0.191647	0.893273	-0.364061	0.106973	-0.157381	-0.590122	0.519995	-0.339779	-0.180683	1.89731
TCGA-B5-A1N2	Dead	-0.42842	0.789017	-0.0511822	-0.219308	-0.650023	-0.611112	-0.420078	-0.711005	-0.647476	-0.566398	-0.409817	-0.627905	-0.226272	-0.525642	-0.603843	-0.47159	-0.418461	-0.478786	-0.0843444	0.217923	-1.27815	-0.454923	1.18126	0.428622	3.20724	0.483075	-0.179059	0.57071	2.19168	0.902793	1.54405	-0.105107	0.0539048	-0.12019	-0.158734	0.517192	0.0544238	-0.453297	-0.283019	-0.269889	-0.339949	-0.235286	0.866016	-0.276412	-0.0473281	-0.2459	1.88235	1.34218
TCGA-AJ-A23M	Dead	-0.516594	-0.537712	-0.17813	-0.349369	-0.571437	-1.02002	-0.599315	-0.681621	-0.740918	-0.632205	-0.307917	-0.749667	-0.390536	-0.5452	-0.663353	-0.296001	0.320458	-0.160291	-0.475895	-0.607589	0.114511	1.56408	0.476036	1.24072	3.00485	-0.697206	-0.350432	-0.456011	1.67743	-0.334137	-0.216361	-0.448885	-0.676154	-8.70914e-06	0.611692	-0.145256	0.572856	-0.20148	0.173746	0.444473	-0.318151	0.665033	0.501012	-0.509627	0.698999	0.0160042	0.647167	0.492588
TCGA-AX-A2H8	Alive	0.145437	-0.439498	-0.223615	-0.268713	0.384965	-0.437162	-0.0520201	-0.277631	-0.493468	-0.34503	-0.21904	0.107509	-0.411704	-0.566162	-0.410051	-0.278469	0.126853	0.0370322	0.660169	0.448379	0.032939	1.18296	0.349765	0.47524	1.78219	-0.399208	0.265551	-0.392817	0.799932	-0.344454	-0.342634	-0.424272	-0.32942	-0.264286	-0.710828	-0.234633	-0.214152	0.675974	-0.391962	-0.0652808	-0.359993	0.381087	-0.654524	-0.293847	-0.116352	-0.40764	0.386111	1.0992
TCGA-61-1741	Dead	-0.0659332	2.50478	0.527717	-0.276713	-0.34241	-0.32677	-0.317103	-0.832709	-0.62384	-0.532376	-0.594763	0.442157	0.128883	-0.523167	-0.126756	-0.853427	-0.155869	-0.631427	-0.0127233	-0.637877	1.64668	-0.453387	0.478877	1.41837	0.345433	-0.00460614	-0.291164	-0.0177758	-0.148719	0.064669	-0.552053	-0.480263	1.21366	0.0439095	-0.503587	-0.627619	0.383676	1.43054	0.727724	-0.513987	0.0695045	0.901225	0.987444	0.753171	-0.306905	-0.16478	3.51123	1.73272
TCGA-PG-A7D5	Alive	-0.650303	-0.120224	-0.186101	-0.091783	-0.800663	-0.110704	-0.23651	-0.418844	-0.582042	-0.606294	-0.296191	-0.32265	-0.174318	-0.55246	-0.467241	-0.506355	-0.0227021	2.0985	-0.90902	-0.405508	-0.369513	-0.113769	0.158055	0.561129	0.0568634	-0.269332	-0.312675	-0.0705447	0.328063	-0.148893	0.11796	-0.357247	0.15815	-0.0918832	-0.265391	-0.0995837	0.055667	0.017608	-0.575664	-0.582063	-0.535279	-0.676033	-0.607527	-0.0735597	-0.191198	-0.255568	0.659535	0.943522
TCGA-13-2060	Alive	0.0189916	0.629031	-0.0448268	-0.00921698	0.126996	0.60206	-0.40187	-0.74496	-0.673931	-0.560229	-0.659792	0.159894	-0.357273	-0.43932	-0.501449	-0.786662	-0.541048	-0.671659	-0.804073	-0.534421	0.463576	-0.617659	-0.623522	-0.560833	1.02661	0.187942	0.0601139	0.0473922	0.223981	-0.333402	0.265273	-0.342205	0.487705	2.10464	0.300154	-0.315584	0.510637	-0.0794783	-0.38581	-0.504155	-0.665181	-0.698239	-0.105371	-0.306124	0.0334097	0.733666	1.60063	0.84297
TCGA-61-1995	Alive	-0.57256	0.0744821	-0.328729	-0.224838	-0.0394225	0.406038	-0.663069	-0.116152	-0.740592	-0.687105	-0.554106	-0.122339	0.0166314	-0.534673	-0.0175098	-0.81958	-0.20117	-0.613799	-0.291761	-0.273154	-0.0751168	-0.612582	0.197505	-0.447866	0.253323	-0.774074	-0.423147	0.461838	-0.321631	-0.396998	0.135702	-0.150901	1.543	-0.312414	-0.317303	0.0381021	-0.0639194	0.234613	2.23887	-0.429736	0.627635	0.584019	1.03911	0.806145	-0.379861	1.90834	-0.474097	-0.451042
TCGA-25-1326	Dead	-0.382039	-0.0150646	-0.225666	-0.193901	-0.172942	-0.406468	-0.542241	-0.389637	-0.418639	-0.60576	-0.45198	-0.684662	-0.41455	-0.192631	0.894631	-0.664289	0.363232	-0.423303	-0.808198	-0.56923	-0.0871479	-0.588669	0.108271	-0.660207	0.0556769	-0.708664	-0.543927	-0.405026	-0.326984	-0.404929	2.91825	-0.307866	-0.652848	-0.291531	-0.0986275	-0.486889	0.29975	-0.438212	0.585746	0.611576	-0.344552	3.03363	1.45946	1.23141	0.172428	0.357355	0.936499	0.498501
TCGA-61-2009	Alive	0.0578085	-0.299035	-0.270243	-0.190806	-0.127409	0.90257	-0.586709	-0.61904	-0.0179026	-0.206159	-0.00345019	-0.63967	-0.381035	0.896165	-0.460956	-0.710322	-0.852539	-0.607396	-0.996851	-0.472535	0.0485661	-0.339633	-0.7521	-0.413153	-0.5283	-0.279909	-0.647224	-0.497843	-0.237409	-0.462376	3.16223	-0.452047	-0.226667	-0.378662	0.95264	0.123659	-0.148722	-0.777381	-0.0859839	-0.143822	-0.434277	-0.171418	0.98156	0.872123	0.684261	-0.20098	0.788147	1.4697
TCGA-24-1463	Dead	-0.080952	0.102328	-0.319423	-0.204917	-0.43112	-0.370021	-0.526216	-0.152329	-0.504007	-0.505048	-0.429096	-0.450794	-0.140939	-0.175538	-0.644956	-0.725873	-0.623469	-0.583926	-0.231885	-0.590052	-0.172842	-0.564175	-0.418675	-0.387193	-0.722511	-0.21368	-0.518858	-0.408213	0.327911	0.0847078	0.414243	2.07669	-0.575712	-0.50655	0.912612	-0.435357	-0.190531	-0.00990727	-0.301739	1.23697	-0.210846	0.676514	0.165782	-0.0470345	-0.187551	1.19285	0.304145	0.290459
TCGA-13-1509	Alive	-0.320639	0.41525	0.419264	-0.306242	-0.408548	-0.524952	-0.602805	-0.84944	-0.558095	-0.377221	-0.54831	-0.39397	0.249383	-0.026496	-0.502246	-0.26622	-1.02039	-0.592078	-0.617322	-0.197218	-1.21554	-0.586364	0.511765	-0.846645	-0.0214768	0.669989	-0.479483	-0.284896	-0.36823	-0.241298	0.576727	0.0634819	0.0836385	-0.407232	-0.457423	0.468728	-0.21142	-0.278471	-0.266885	-0.411098	-0.179797	-0.46877	0.329484	-0.335128	-0.597604	-0.33538	0.755116	0.594957
TCGA-13-0886	Alive	0.00557019	0.888468	-0.0336522	-0.0316852	1.11671	1.59164	0.359385	-0.0817922	-0.244979	-0.298893	-0.137383	0.321474	-0.0198566	-0.0261674	-0.677659	0.0119093	-0.815446	-0.611251	-0.136634	-0.100579	0.169031	-0.563177	0.0736167	-0.340699	-0.125296	-0.0433864	-0.529293	-0.237376	-0.0521764	-0.440867	-0.662133	0.00831196	-0.505184	0.157682	-0.18173	0.792012	-0.0429366	-0.440758	0.715779	-0.578943	-0.250426	0.153405	0.5647	-0.325396	-0.0651624	1.38489	-0.425513	0.659179
TCGA-13-0804	Dead	0.310972	-0.255605	-0.296802	0.0199549	2.18694	1.07488	-0.375954	1.64667	-0.785626	-0.571392	-0.136581	-0.706625	-0.165381	-0.572757	-0.604516	0.204019	-0.970006	-0.671812	-0.45155	-0.586914	0.393835	-0.598694	-0.23899	-0.918346	-0.456922	-0.534971	-0.414958	1.18436	0.547407	-0.422487	0.123279	-0.17205	-0.0471938	0.888755	0.185474	-0.0407997	-0.20041	-0.252371	-0.0779167	-0.339542	-0.242475	-0.631731	0.472011	0.82224	0.398516	0.141244	1.36418	0.669258
TCGA-04-1361	Alive	0.353844	-0.475479	-0.309077	-0.231486	1.53174	0.818065	0.140153	0.660815	-0.551562	-0.422819	-0.465067	-0.518192	0.0568789	0.0225105	-0.74434	0.492004	-0.851685	-0.668704	-0.520971	-0.58035	1.5011	-0.605466	-0.139663	-0.546198	-0.755952	-0.538433	-0.61932	1.29668	-1.10177	0.741162	-0.802874	-0.174842	-0.512843	-0.474851	0.349063	1.103	0.212291	-0.143113	0.0729658	0.114541	1.11624	-0.108651	-0.0621554	0.857004	-0.419334	0.0654717	-0.170269	0.325589
TCGA-23-1116	Dead	0.554209	0.730445	-0.243177	-0.0588348	-0.070972	0.900813	-0.286706	-0.23043	-0.304747	-0.13159	-0.144665	0.397091	0.344236	0.157865	-0.823804	-0.523227	-0.902407	-0.544186	-0.823991	-0.597285	-1.02421	-0.364156	-0.537062	-0.500804	-0.801944	-0.700606	-0.396781	-0.234203	-0.340122	-0.344161	0.130963	-0.368604	-0.404922	0.699053	0.242986	0.0318029	-0.242116	-0.425482	0.165343	0.00142384	0.451296	-0.262441	-0.383709	-0.0922575	0.431346	-0.0821821	0.289458	2.89095
TCGA-13-0924	Alive	0.391705	1.89998	0.462253	0.0203906	0.668012	1.20209	-0.142834	-0.558213	-0.287008	-0.459602	-0.440488	0.226527	-0.304494	-0.337613	0.0457714	-0.544391	-0.606852	-0.62978	-0.876394	-0.618681	-0.0827844	-0.600453	-0.769131	-0.978548	-0.627529	-0.789435	-0.531396	-0.280261	-0.759049	-0.357646	0.0899072	0.0798789	-0.430411	-0.30473	0.144846	-0.270564	-0.209882	-0.183726	0.442069	-0.0231733	1.24446	0.131832	1.3049	-0.0752438	-0.0237063	0.63951	0.176157	2.49964
TCGA-61-2002	Alive	0.765988	0.556438	-0.143056	0.190528	1.96071	1.6756	-0.233242	0.55751	-0.651997	-0.627746	-0.431241	-0.589354	0.0333016	-0.00951653	-0.666327	-0.802874	-0.167608	-0.651738	-0.422945	-0.592324	-1.2867	-0.593574	0.00649422	-0.653605	-0.827391	-0.719775	-0.506671	-0.35195	-0.575803	-0.193422	-0.370268	-0.330657	-0.0540966	-0.162763	1.42094	-0.278231	-0.048227	-0.599668	0.647411	-0.3514	0.980965	0.453521	0.446013	-0.0360493	0.921275	0.0233199	0.593877	2.00319
TCGA-13-1505	Alive	-0.25954	0.129548	0.0700425	-0.288679	-0.47563	-0.565773	-0.575043	-0.805193	-0.672329	-0.219156	-0.0797719	1.39641	0.575171	-0.282007	-0.078737	0.30785	-0.582472	-0.657971	-0.415113	-0.424817	-1.21221	-0.585431	-0.586117	-0.231902	-0.527925	-0.616844	-0.170064	-0.38362	-0.665363	-0.439075	0.0979569	-0.3636	0.159951	-0.622567	0.0757936	0.270924	0.658679	0.901896	-0.0779407	-0.520385	-0.080737	1.54614	2.7886	1.37411	-0.538076	-0.569837	0.77503	-0.502691
TCGA-24-1850	Alive	-0.110566	1.21579	0.183502	-0.181064	-0.421046	-0.516845	-0.552605	-0.390533	-0.188519	-0.383519	-0.600414	-0.324158	-0.0988847	-0.084825	-0.198412	-0.482498	-0.132228	-0.361248	-0.591166	-0.108009	-1.3904	0.00256958	-0.713492	0.990352	-0.392445	-0.341164	-0.157794	-0.45664	-0.115454	-0.0648999	-0.125907	-0.381778	2.09377	0.978537	0.0384468	-0.191408	-0.243502	0.202019	0.061284	0.274322	-0.763472	0.173136	0.0192245	-0.891669	-0.555207	-0.206438	-0.16582	0.497143
TCGA-13-0890	Alive	1.62748	-0.274577	0.379366	-0.0762642	-0.232373	-0.0461881	-0.251082	-0.671873	-0.117121	0.516422	-0.559495	-0.450929	-0.260807	0.125908	-0.196375	-0.0517903	-0.480405	-0.534455	-0.981985	-0.262012	0.264769	-0.404865	0.0432383	-0.774224	-0.378738	0.620034	-0.468564	-0.0892602	-0.813618	1.38403	-0.338763	-0.360177	-0.875131	-0.156974	-0.223003	-0.29263	-0.181381	-0.838075	1.83386	-0.0207361	-0.675663	1.79318	0.939091	-0.600801	-0.603788	-0.307771	0.347394	2.7305
TCGA-13-1481	Dead	0.165221	-0.330678	1.49483	-0.283886	-0.62925	-0.563986	-0.63964	-0.673678	-0.148702	-0.0377271	-0.514503	-0.107522	-0.160689	-0.0169978	0.201194	-0.753445	-0.634746	-0.441186	-0.908657	-0.611847	-0.333403	-0.47572	0.266807	0.987721	0.615923	-0.457347	-0.354333	-0.439269	0.723893	-0.282479	0.0894244	-0.0753975	-0.778525	-0.119128	0.0720396	0.343777	0.0618786	-0.486244	-0.35931	-0.000383267	-0.374455	0.579853	0.67691	-0.361375	-0.625015	-0.0261107	1.09942	1.8017
TCGA-31-1959	Alive	1.03829	0.121893	-0.214066	-0.0877943	-0.204564	0.13577	-0.219711	-0.351742	0.315978	-0.274211	-0.184529	-0.57267	-0.416377	-0.0885331	-0.496651	-0.511649	-0.0082764	-0.290226	-0.800615	-0.108121	-0.0223659	-0.434573	-0.254893	-0.802103	0.172766	-0.766268	-0.371943	-0.396896	0.157726	-0.355789	0.335319	-0.0769372	0.288895	-0.544211	-0.896704	-0.0107955	0.12781	-0.391228	0.586991	-0.2166	-0.565388	1.58483	-0.251411	-0.412282	0.147164	-0.109143	-0.159351	0.0801953
TCGA-13-1512	Alive	-0.351605	-0.372019	-0.270327	-0.0594493	-0.539711	0.257439	-0.193403	-0.765316	-0.668936	-0.564865	-0.530077	-0.495239	-0.334123	-0.178614	-0.329896	-0.593386	-0.509106	-0.645013	-0.999632	-0.649339	-0.223538	-0.618355	-0.654479	-0.509375	1.24333	-0.727645	-0.631575	-0.487915	0.0682982	-0.130316	0.293091	0.174202	-0.444813	0.211971	-0.451417	2.28451	-0.140731	-0.908286	-0.150258	-0.106861	-0.635793	-0.490288	0.64188	-0.751502	-0.300505	0.69169	-0.173498	0.355904
TCGA-61-1919	Dead	-0.128917	0.268741	0.00774418	-0.220783	0.0903476	0.640614	-0.448437	-0.567204	-0.383854	-0.434115	-0.465373	-0.476612	-0.245332	0.1541	-0.286853	-0.902938	-0.372873	-0.666683	-0.750315	-0.48181	0.231912	-0.434731	0.00390883	-0.419805	1.76118	-0.647818	-0.225333	-0.490752	-0.0614396	-0.141698	-0.337805	-0.26919	-0.161469	0.381944	-0.602563	1.64537	0.676665	-0.407783	0.0297334	0.639543	0.0585047	0.24458	0.810001	-0.0138014	0.393088	0.0208659	0.554946	1.41521
TCGA-24-2024	Dead	-0.618231	1.15086	-0.263667	-0.296098	0.817581	-0.405367	-0.687831	-0.665408	-0.557873	-0.665764	-0.260941	0.352609	0.288921	-0.132123	-0.373435	-0.792544	-1.00385	-0.622053	0.142269	-0.530821	1.92961	-0.609444	0.293322	-0.0526452	0.433983	-0.0373428	-0.282825	-0.430453	0.243696	-0.269428	-0.351746	-0.403548	-0.0808643	-0.553534	0.536269	1.33698	-0.190996	-0.679818	-0.226693	-0.49216	1.34917	0.666751	0.923322	0.608038	0.335568	0.0556835	0.109306	0.463791
TCGA-09-2053	Alive	0.446278	-0.15708	0.833916	-0.0722979	0.181919	0.131901	0.03304	0.117898	-0.531378	-0.45352	-0.597431	-0.366127	0.0160097	-0.0555883	-0.149295	-0.676795	-0.903935	-0.613103	-0.547332	-0.566503	0.74187	-0.600554	-0.139573	0.937422	0.928535	-0.648982	-0.621439	0.169525	1.94852	0.115186	-0.690944	-0.124373	-0.417945	0.180866	-0.629571	2.89975	-0.146079	-0.424842	-0.296113	-0.502297	-0.548703	-0.681464	0.217747	-0.218951	-0.459106	-0.0400118	2.86369	0.680403
TCGA-13-1501	Dead	-0.46168	-0.221957	-0.0718031	-0.363335	-0.433223	-1.00364	-0.697111	-0.95815	-0.748515	-0.157405	-0.593465	1.10241	-0.334628	-0.178807	-0.416815	-0.426341	-0.745321	-0.627062	-0.730935	-0.399203	0.753277	-0.392521	-0.426363	-0.25371	0.803203	-0.240688	-0.324274	-0.461202	0.307015	-0.276369	-0.519834	-0.316518	0.684137	-0.221198	-0.779988	4.64248	0.201848	0.902522	-0.195214	-0.0310041	-0.150558	-0.2811	1.05993	-0.120763	0.498254	-0.315226	-0.201106	-0.0260419
TCGA-30-1718	Dead	-0.384224	-0.491515	-0.0901432	-0.242089	-0.31107	0.484397	-0.420278	-0.694249	-0.712527	-0.215781	-0.379534	-0.58391	-0.431046	-0.23949	-0.368495	-0.175309	-0.247171	-0.593929	-0.774937	-0.581115	-1.36344	-0.592425	0.552583	-0.325816	-0.432818	-0.0394203	-0.409856	0.0309722	-0.305945	-0.473664	0.181035	-0.11862	-0.526408	-0.0550424	1.57357	1.49955	-0.0941144	0.0888401	0.863382	0.644098	0.423014	0.0569236	0.0163996	-0.0288247	2.82297	-0.261067	-0.59246	1.46779
TCGA-24-1423	Alive	0.193647	-0.40442	-0.320509	-0.276713	-0.029233	0.472432	-0.225629	-0.487525	-0.445178	-0.696091	-0.0970768	-0.613852	-0.382521	-0.419876	-0.727537	0.0169966	1.65176	-0.124542	-0.309429	-0.53333	-0.112739	-0.585466	-0.30346	0.0502696	-0.431444	2.06753	-0.269228	0.124345	0.29293	-0.251087	-0.620801	0.13469	0.123027	-0.32823	-0.0967398	-0.490354	0.221454	0.690514	-0.0373175	0.618624	0.426278	1.56442	0.531379	1.47631	1.63675	1.53475	0.480981	0.794436
TCGA-29-1763	Alive	-0.0337928	0.999368	-0.313728	-0.231642	-0.0796449	0.0619739	-0.393678	-0.61188	-0.491951	-0.495384	-0.25045	0.900826	0.326847	-0.227598	-0.287313	-0.918076	-0.10005	-0.643841	-0.513947	-0.534342	0.914066	-0.523717	-0.376324	-0.325816	0.613238	1.5773	-0.29423	-0.301959	0.484752	-0.0914078	-0.848072	-0.507417	0.211277	-0.0201564	-0.789726	0.445189	-0.0989755	1.97814	1.64116	-0.519403	1.46257	1.87323	0.98301	1.67838	0.973275	0.65715	0.787507	0.173448
TCGA-24-2254	Dead	0.0690316	0.622665	-0.330574	-0.364094	-0.472922	-0.87083	-0.787152	-0.370355	-0.391401	-0.360454	-0.547607	0.351934	-0.00871395	-0.227782	-0.186708	-0.743436	0.0318078	-0.619182	-0.481597	-0.426105	0.882743	-0.569087	-0.365697	-0.293717	-0.199639	1.25846	0.332292	0.62826	-0.714413	0.0359073	-0.395002	0.133627	0.565953	-0.258748	-0.3483	0.0321669	0.148689	-0.0276472	0.366281	0.0515064	0.362304	0.755863	0.426025	2.27217	0.0996413	0.966373	0.267989	0.20036
TCGA-59-2351	Alive	-0.111932	-0.019243	2.21359	-0.112106	0.00798447	0.286606	-0.55826	-0.572267	-0.490377	-0.552157	-0.617611	-0.27058	-0.344314	-0.356675	1.34638	-0.509162	0.558118	-0.675939	-0.614108	-0.488424	-1.29937	-0.457437	0.557348	-0.611802	0.57221	-0.242293	0.0347615	0.103085	-0.257177	-0.345104	-0.317563	-0.411934	0.311244	0.179719	-0.475442	1.07677	0.966882	-0.116851	0.523914	-0.146714	2.5805	0.451802	1.4653	0.578796	1.04386	1.85055	0.157293	0.131469
TCGA-23-1029	Alive	0.854149	0.234275	-0.325361	-0.368418	-0.243102	0.416291	-0.399965	-0.634066	-0.73299	-0.687657	-0.369106	-0.209713	0.650673	-0.251586	-0.177501	-0.864117	0.202519	-0.660943	0.271978	-0.401386	0.330147	-0.586357	1.18602	0.173759	0.471576	0.139372	-0.3846	0.546774	-0.0840021	-0.127685	-0.184986	-0.366259	-0.0279583	-0.0688676	-0.238469	0.852953	0.595722	-0.408927	-0.0331523	0.94707	1.25086	2.64168	2.26478	0.732244	-0.280511	1.19653	0.658862	0.643746
TCGA-20-1685	Alive	-0.419668	-0.194742	-0.307504	-0.319761	0.28274	-0.00539909	-0.706222	-0.802428	-0.457867	-0.798899	-0.581811	-0.235426	-0.258524	-0.461237	-0.658218	-0.637562	-0.403522	-0.635673	-0.459414	-0.559078	0.240358	-0.615777	0.61591	-0.0287614	1.1308	1.06862	-0.460829	-0.0482908	-0.0927445	-0.268363	0.932012	0.0269055	0.254689	0.178288	-0.244347	0.37777	0.628837	-0.383685	0.955807	-0.299347	3.42139	2.58195	1.68582	0.124556	0.268472	1.10369	0.74509	2.41419
TCGA-24-1467	Dead	-0.342089	-0.571011	-0.313541	-0.289081	-0.694528	-0.490169	-0.721655	-0.236832	0.287447	-0.729332	-0.693608	-0.323685	0.0987099	-0.393376	-0.638317	-0.983674	0.729609	-0.528902	-0.608542	-0.54905	1.15686	-0.616381	-0.498273	0.122111	0.680619	0.264054	-0.653131	-0.11207	0.464926	-0.327329	0.471699	-0.482839	-0.304661	-0.183194	-0.615198	0.329173	0.346398	-0.0116363	-0.500306	-0.439088	2.5828	1.45011	0.856759	0.132298	-0.122959	3.45338	0.951865	0.564772
TCGA-29-1778	Alive	-0.247293	-0.181666	0.506688	0.120922	-0.217285	-0.0338891	-0.45425	-0.702191	-0.689768	-0.691795	-0.53845	0.0208769	-0.108862	-0.454235	-0.264402	-0.265261	-0.0558913	-0.674054	-0.142882	-0.425548	1.33696	-0.59315	-0.506255	0.126438	0.341405	-0.356525	-0.448858	-0.199082	-0.363077	-0.399582	-0.911631	-0.477486	0.745058	-0.380139	-0.877806	-0.141151	1.70864	0.852338	0.14107	-0.281009	1.39279	0.412821	0.917917	1.77223	0.502266	0.178414	0.947865	1.18026
TCGA-24-1424	Alive	-0.0476102	-0.493802	-0.253734	-0.26754	-0.769408	-0.668843	-0.613114	-0.706182	-0.507289	-0.453663	-0.47517	-0.0719787	-0.105559	-0.353327	-0.635271	-0.863643	0.308226	-0.453244	-0.606921	-0.530855	0.114591	-0.433869	0.308587	-0.37959	0.228781	-0.261116	-0.251402	-0.34556	0.259375	-0.388039	-0.844307	-0.411247	0.276161	0.875006	0.353074	-0.11971	0.231569	0.892189	-0.246753	-0.363442	-0.35604	0.918	0.357135	-0.109788	0.573216	-0.164184	1.11101	-0.191135
TCGA-24-2261	Dead	-0.206196	0.624688	-0.188316	0.114699	0.36718	0.248856	-0.369256	-0.0149678	-0.693895	-0.735292	-0.450294	-0.320693	0.599011	-0.405186	-0.720596	-0.361114	-0.84921	-0.670929	0.127641	-0.535641	0.0227633	-0.605767	0.613858	-0.714262	2.42374	-0.808888	-0.241862	-0.110973	-0.771724	-0.34401	0.243774	1.14275	0.313996	0.737941	0.295627	-0.117179	0.18799	0.333918	1.21649	-0.430419	0.636381	1.16423	1.0459	1.69713	-0.494956	0.972635	0.620341	0.56894
TCGA-23-2077	Alive	-0.203083	-0.380874	-0.309054	-0.322253	0.282336	0.0600509	-0.204716	-0.668047	-0.764815	-0.530129	-0.481831	-0.429131	-0.0899958	-0.302734	-0.688885	-0.762309	-0.433833	-0.640835	-0.593009	-0.556817	1.91946	-0.58747	-0.413331	-1.34595	1.69973	-0.478626	-0.462082	-0.300775	-0.574518	0.148483	-0.414026	-0.21186	-0.159065	-0.317958	-0.53645	0.0309992	1.15694	0.545409	1.25319	0.0441115	1.56743	0.658158	0.0819111	2.21418	0.963394	0.286966	0.312179	1.36454
TCGA-29-1783	Alive	-0.203001	-0.0969418	-0.0757418	-0.248212	0.177185	0.0119268	-0.461945	-0.206236	-0.757207	-0.540339	-0.393837	-0.481201	0.0233442	-0.354553	-0.358226	-0.297002	-0.561124	-0.599754	-0.298639	-0.373567	-1.40715	0.200829	-0.0583811	-0.462294	2.65923	-0.477147	-0.165439	-0.161315	0.118645	-0.304574	-0.717718	-0.419458	0.876205	-0.153839	-0.680496	-0.626043	0.209996	0.0203854	1.02544	0.491926	0.4818	2.60028	-0.107135	0.66972	0.0726975	1.0462	0.639736	1.55723
TCGA-25-1312	Dead	0.0531526	-0.508289	-0.313264	-0.347458	-0.0358465	-0.612511	-0.564999	-0.732687	-0.802389	-0.211849	-0.595493	-0.142856	-0.32741	-0.470135	-0.443338	-0.712468	0.159957	-0.509932	-0.444596	-0.306546	-1.38901	2.01273	-0.493411	-0.0321119	1.17067	-0.709797	-0.302144	0.44767	0.824814	-0.221524	-0.732674	-0.443645	1.15047	0.881434	-0.734167	-0.65642	0.707357	0.162536	-0.0508426	-0.114903	0.21878	1.26488	0.439103	0.508626	0.0667136	-0.098394	1.76791	0.65244
TCGA-13-0913	Alive	-0.31369	-0.28729	-0.321919	-0.361379	-0.190017	-0.226458	-0.565844	-0.642779	-0.664681	-0.562066	-0.365555	-0.746975	-0.204288	-0.318376	-0.0434136	-0.845646	-0.353726	-0.521956	-0.65572	-0.524145	1.53896	-0.602069	-0.0682491	0.0134387	1.29179	-0.725536	-0.609452	-0.475063	-0.294073	-0.0138833	-0.962672	0.688519	-0.308738	-0.0794821	0.251995	-0.867016	-0.111148	-0.122569	1.26518	-0.355408	1.16256	0.269508	0.421909	-0.569328	-0.107765	-0.389829	0.331201	0.881538
TCGA-24-1464	Dead	0.572108	-0.447652	-0.31067	-0.0380425	-0.194177	-0.459618	-0.316	-0.216653	-0.408216	-0.705009	-0.367438	-0.758171	-0.463133	-0.50374	-0.522679	-0.702459	-0.537062	-0.641498	-0.304042	-0.590058	0.255979	-0.608194	0.305821	-0.55304	1.08615	0.531487	-0.595072	-0.185104	-0.172924	0.0769186	-0.648038	-0.541094	0.118608	-0.496097	-0.521177	-0.621838	0.210081	-0.291268	0.407143	-0.159034	0.848119	-0.674122	-0.022437	-0.199803	-0.320664	0.151698	0.936192	1.42771
TCGA-13-1404	Alive	-0.389016	-0.381712	0.0848046	-0.343682	0.485792	-0.388457	-0.595475	-0.709982	-0.763869	-0.465889	-0.509248	-0.233612	0.330033	-0.297318	-0.467188	-0.532772	-1.02165	-0.665427	-0.875976	-0.552239	0.968455	-0.595276	-0.539572	0.0316142	-0.217874	-0.0445511	-0.415621	-0.434634	-1.0298	-0.345161	1.6023	0.525832	1.96851	-0.20168	0.606865	-0.438313	0.0728395	0.59001	0.388519	-0.412695	0.894912	0.218813	0.684553	-0.163738	-0.745242	-0.575937	0.407574	1.24328
TCGA-61-1725	Alive	-0.450702	-0.449158	-0.294802	-0.18322	0.520299	0.819201	-0.463381	-0.640494	-0.566384	0.0446037	-0.434639	0.204256	-0.194408	-0.382815	-0.666168	-0.60936	-0.864275	-0.604	-0.789077	-0.639407	1.49602	-0.607412	-0.472773	-1.08873	-0.722105	-0.786634	-0.56062	-0.397905	-0.972684	-0.240714	-0.240555	-0.230633	-0.589076	-0.572462	0.0957648	-0.222769	0.336201	-0.324965	0.401518	0.374143	2.58126	-0.607601	0.677214	-0.0327002	-0.115323	-0.00576725	-0.307725	2.97342
TCGA-24-2036	Dead	-0.421033	2.19027	-0.325741	-0.398596	-0.71175	-0.945803	-0.793867	-0.30579	-0.0962642	-0.737443	-0.621532	0.348484	0.177845	-0.260526	-0.175553	0.154302	-0.905689	-0.526524	-0.51463	-0.557768	-0.482058	-0.613831	-0.773249	0.0281065	0.318206	-0.436572	-0.552632	0.934054	-0.761925	-0.117161	-0.534043	2.58201	0.515283	-0.339543	-0.503672	-0.551915	-0.272378	0.598601	0.161322	-0.658977	0.359027	1.82715	1.40304	1.0139	-0.571708	0.471208	0.157715	-0.706348
TCGA-04-1356	Dead	0.496823	-0.533995	-0.303635	-0.252211	-0.785605	-0.693493	-0.625673	-0.185135	-0.65071	-0.699017	-0.57461	-0.531255	0.647302	-0.398483	-0.402225	-0.918695	-0.121634	-0.63535	-0.778964	-0.67051	0.461669	-0.610736	-0.742578	0.39194	-0.527956	-0.482309	-0.609646	-0.165424	0.339373	-0.109287	-0.614005	0.00216885	-0.270876	0.207135	-0.426018	0.317993	1.37526	0.179977	-0.553258	0.456822	-0.551792	-0.613059	1.28278	0.3385	-0.000742543	1.85523	1.57763	-0.289128
TCGA-30-1862	Dead	-0.50974	-0.347043	0.0861909	-0.285528	-0.529662	-0.464782	-0.627765	-0.384321	-0.476342	-0.636773	-0.587733	-0.320296	0.191086	-0.232006	-0.174402	-0.178199	-0.879787	-0.652418	0.686134	-0.335546	-1.28932	-0.567414	-0.14279	-0.879777	-0.628403	-0.0968667	-0.179253	-0.39365	0.100946	-0.251605	-0.63098	-0.363374	1.05898	-0.394412	-0.847924	1.22802	-0.141469	0.212067	-0.0936681	0.9713	0.757265	0.404434	0.00430768	1.54418	2.46076	1.52098	-0.0669278	-0.525461
TCGA-25-2404	Dead	-0.332982	-0.253605	-0.305382	-0.212526	-0.387721	-0.0476624	-0.473876	-0.819664	-0.273522	-0.32949	-0.529996	-0.36702	-0.0922399	-0.222202	-0.713425	-0.705658	0.156282	-0.64537	-0.580322	-0.546851	1.23356	-0.584928	-0.126556	-0.938879	-0.810312	-0.816852	-0.484376	-0.493954	-0.599629	-0.271861	-0.105393	-0.352674	-0.493474	-0.0368627	0.397071	0.00539433	0.014104	0.13543	-0.280889	1.82894	-0.16845	1.65144	1.12271	0.55495	2.36767	1.77291	0.393171	0.547567
TCGA-29-1705	Dead	-0.700684	-0.360449	-0.327694	-0.339515	0.121365	-0.674494	-0.674252	-0.805496	-0.544538	-0.609575	-0.56128	-0.564451	-0.355107	-0.210276	-0.834357	-0.647561	-0.0803602	-0.643875	-0.508749	-0.606481	0.443986	-0.604072	-0.0574566	-1.00162	-0.276106	-0.781251	-0.547015	-0.411883	-0.657354	-0.478389	1.73363	-0.105836	-0.203549	-0.395401	1.02324	0.13685	-0.133759	-0.633855	0.120627	0.866227	0.809519	0.750171	0.991091	0.511267	2.34301	1.8374	-0.592093	-0.383412
TCGA-13-0714	Dead	-0.219371	0.246471	0.299734	-0.192214	0.203233	-0.555608	-0.649165	-0.612448	-0.712207	-0.487394	-0.512204	-0.366052	-0.258039	-0.0899636	-0.710911	-0.541213	-0.885182	-0.645744	-0.787007	-0.521158	-0.218481	-0.595786	0.261681	-0.533027	-0.285692	2.70668	-0.223014	-0.150656	-0.47729	-0.253039	-0.115601	-0.340465	-0.93638	-0.538983	-0.533533	-0.067101	-0.198974	0.0688673	0.694737	0.176435	1.03143	1.44657	0.555085	0.76941	1.05108	2.02924	0.244638	0.733855
TCGA-13-1483	Dead	0.0885015	-0.428266	-0.320051	-0.276355	1.10067	-0.0242086	-0.365042	-0.525811	-0.575499	-0.531791	-0.353694	-0.277269	0.0260254	-0.11728	-0.804983	-1.00004	-0.85163	-0.614988	-0.645699	-0.566098	-1.17493	-0.609516	-0.652953	-0.474993	-0.656036	-0.559177	-0.4652	-0.269967	0.0759195	0.430611	-0.310962	-0.281769	-1.11779	-0.233319	-0.843248	0.481944	-0.109507	-0.356388	-0.387079	2.40414	1.84562	0.199274	0.212406	0.110586	1.58396	0.436496	0.786911	1.30744
TCGA-30-1855	Dead	0.109637	-0.0532859	-0.0174524	-0.185935	0.228475	0.647448	-0.199982	-0.445564	-0.70496	-0.685992	-0.470664	-0.698257	-0.139103	-0.258996	-0.417452	-0.524692	0.443828	-0.633363	-0.603447	-0.56265	-1.31838	-0.559974	-0.268647	-0.546231	-0.517996	-0.726512	-0.465274	0.00194859	-0.191016	0.0661872	0.673158	0.652476	0.0290118	0.351274	0.312123	-0.192815	-0.0877508	0.640276	0.779406	0.276412	0.0117116	3.42056	1.03806	0.0551526	1.72885	1.33691	-0.117236	0.505738
TCGA-23-2084	Dead	0.0813744	-0.452099	-0.325816	-0.271898	-0.269994	0.547645	-0.152584	-0.114687	-0.66603	-0.48157	-0.477477	-0.707023	-0.357856	-0.283695	-0.649223	-0.814132	-0.0165592	-0.67132	-0.76916	-0.0138722	-1.2725	-0.608474	0.178115	-1.02902	-0.579694	-0.825508	-0.648007	-0.391633	-0.407628	-0.22555	-0.259259	-0.235657	-0.159547	0.525813	0.384071	-0.338883	0.406023	0.837308	-0.14231	-0.14023	1.90916	2.8236	0.899487	1.43379	1.84128	1.53625	-0.148598	1.88684
TCGA-24-1417	Alive	1.32981	0.359991	-0.25504	0.306199	-0.0136411	0.399843	-0.177907	-0.463103	-0.253558	-0.5922	-0.0125262	-0.657277	-9.68544e-06	-0.383051	-0.433228	-0.722787	0.102401	-0.66062	-0.146676	-0.479115	0.342653	-0.591362	0.320176	-0.445666	0.403727	-0.411044	-0.619626	-0.226498	-0.402288	-0.190951	1.62838	0.121942	0.179327	0.32904	0.653114	0.333341	0.228707	0.188568	0.561233	0.130672	0.109831	0.735747	1.87288	1.20044	0.709634	2.08846	-0.270151	0.300245
TCGA-24-1562	Dead	-0.524172	-0.223609	-0.31332	-0.208928	0.237118	0.0632252	-0.583313	-0.170386	-0.593503	-0.595666	-0.50238	-0.569295	-0.0557519	-0.350236	-0.757106	0.280349	-0.34932	-0.650957	-0.501395	-0.333892	-0.694391	-0.416505	0.0683933	0.26419	0.121465	-0.130485	-0.394058	0.328973	0.436731	-0.347566	1.48393	-0.172933	-0.257178	-0.269016	-0.522056	0.520358	0.0824275	0.895361	1.22006	0.769896	0.405038	1.64657	0.468757	1.25704	1.36919	0.982894	0.532887	1.11713
TCGA-29-1694	Dead	-0.115878	-0.420601	-0.316009	-0.2462	2.4137	1.23986	-0.527439	0.0015489	-0.733803	-0.588089	-0.275047	-0.493762	0.0304358	-0.188855	-0.300221	-0.773588	-0.725645	-0.505754	-0.732989	-0.468609	-0.532427	-0.590867	-0.212851	-0.613018	-0.779744	-0.523198	-0.0921196	-0.260931	-0.607539	-0.270003	0.871533	-0.168345	0.109616	-0.343562	-0.531152	0.0457794	-0.140176	-0.296837	-0.211875	1.48169	0.282424	2.08627	0.574705	1.63801	1.24788	2.55484	-0.147011	-0.367516
TCGA-59-2355	Dead	-0.0837237	-0.0619907	-0.295762	-0.142116	-0.176607	0.799809	-0.411474	-0.388197	-0.477945	-0.31485	-0.44988	-0.480152	0.639132	-0.324387	-0.260595	-0.529872	-0.540918	-0.583536	-0.518776	-0.495218	-1.3579	-0.5998	-0.302152	-0.43137	-0.50866	0.294714	-0.384414	0.475115	-0.418784	-0.263987	-0.110846	-0.443384	0.277855	-0.320035	-0.5561	0.183943	0.68268	0.254476	-0.322661	0.492487	0.177631	0.60056	1.54451	1.29109	0.362754	3.38487	0.0460118	1.28353
TCGA-09-2051	Alive	0.850066	-0.358063	-0.314046	-0.0544216	0.310575	0.24341	-0.18208	0.240018	-0.54507	-0.750905	-0.440831	-0.190187	-0.220346	-0.473996	0.835741	-0.630163	-0.536768	-0.569253	-0.34572	-0.467872	-1.26431	-0.600733	-0.446032	-0.639384	-0.53111	-0.666484	-0.471003	-0.155481	-0.823964	-0.403759	0.508515	-0.00768989	0.286177	-0.19398	0.710819	-0.545128	-0.0131082	0.950963	0.343252	-0.0378356	0.201265	0.989512	0.469046	0.198802	0.460609	-0.116339	-0.422749	-0.00867119
TCGA-09-2045	Dead	-0.518437	-0.67593	-0.315784	-0.320163	-0.430288	0.336886	-0.342336	-0.277391	-0.743256	-0.793921	-0.352882	-0.680957	0.443335	-0.445518	-0.539535	-0.079435	0.627792	-0.431438	-0.652756	-0.533948	-0.435578	-0.61205	-0.322053	-0.211113	-0.244601	-0.611839	-0.311452	-0.385989	0.248861	-0.394895	-0.703887	-0.432411	-0.170039	-0.475148	-0.924012	-0.796793	0.42794	1.47499	0.267775	0.351761	-0.011953	1.49607	0.438027	1.43963	2.39153	1.07954	0.0409936	-0.0600064
TCGA-24-2288	Dead	-0.218607	0.150374	1.66997	0.029541	-0.174699	0.425238	-0.380951	-0.161926	-0.437201	-0.673908	-0.461678	-0.699479	-0.325633	-0.314637	1.24316	-0.863983	0.59462	-0.524317	-0.335064	-0.526023	-0.482694	-0.563529	0.338221	-1.15542	1.81473	-0.603151	-0.488053	0.621403	0.545319	-0.340484	0.421684	-0.185912	0.76979	0.554001	-0.328779	-0.751619	0.326627	1.25166	0.144876	0.850169	0.632349	1.72138	-0.00100838	0.406391	2.06326	2.04192	0.396492	-0.24497
TCGA-24-1104	Dead	-0.368699	-0.284387	0.0203565	-0.0956376	0.428177	1.05146	-0.450299	0.066113	-0.688754	-0.308144	-0.478874	-0.758306	-0.365064	-0.402633	-0.35302	-0.267128	-0.339072	-0.607617	-0.350673	-0.525382	-0.721316	-0.579176	-0.448046	-0.518045	0.789246	-0.598902	-0.0122436	-0.0266218	-0.219519	-0.351649	-0.692859	-0.0956026	0.833991	0.394375	-0.683027	-0.53119	0.314865	2.23215	0.302078	1.08186	0.300294	1.37723	0.407989	0.872927	1.78568	0.435697	-0.212237	-0.416855
TCGA-23-1122	Dead	0.0203569	-0.49447	-0.306333	-0.347335	-0.548163	-0.981168	-0.574197	-0.546356	-0.638482	-0.484293	-0.612131	-0.265833	-0.326546	-0.452705	-0.537924	-0.906962	-0.0113495	-0.595339	-0.562014	-0.571491	0.668407	-0.607132	-0.242425	0.554776	0.0140245	-0.657953	-0.374598	-0.209083	0.535145	0.136658	0.478036	1.07103	0.159302	0.303552	0.0254043	-0.251715	0.444626	1.74155	0.523818	0.0295852	0.201937	0.317261	0.926939	0.0364739	0.0668829	-0.0650136	1.05986	0.373199
TCGA-25-2391	Dead	-0.465243	-0.447544	-0.331061	-0.286355	0.233672	0.169521	-0.625435	-0.250255	-0.547652	-0.632511	-0.47079	-0.606481	0.0802813	-0.429363	0.0762965	-0.733984	-0.491854	-0.523077	-0.298628	-0.317356	-1.30032	-0.622707	-0.44619	-0.380219	-0.709834	-0.752984	-0.504269	0.492412	-0.73572	-0.326273	0.101174	0.181771	0.302427	-0.334417	0.36513	-0.627411	-0.121859	0.586825	0.0150114	0.353285	1.49382	0.947521	0.981151	1.49225	0.425382	-0.568294	-0.0411965	0.117935
TCGA-61-1738	Dead	0.919412	-0.625362	-0.238649	-0.254379	1.39162	1.8929	0.310286	-0.480037	-0.58805	0.788749	-0.344527	-0.837454	-0.573695	-0.568536	0.881493	-0.179076	-0.443049	-0.487413	-0.659704	0.147296	0.372092	-0.585122	-0.790092	-0.175564	0.244643	-0.319728	-0.548089	-0.32936	0.457688	-0.351092	-0.118364	-0.0181901	0.957512	1.31397	2.81406	-0.946269	-0.29345	-0.281888	0.267129	-0.166406	0.394012	-0.0467631	-0.761692	0.419377	0.976813	-0.64127	-0.713991	0.655872
TCGA-23-1118	Alive	-0.275501	-0.287596	-0.300849	-0.249809	0.715166	0.329574	-0.24603	-0.269095	-0.737477	-0.65574	-0.436442	-0.280681	-0.225864	-0.46013	-0.746075	0.00377789	-0.840592	-0.625823	-0.676087	-0.485134	0.512502	-0.504365	-0.52548	0.216546	1.11194	-0.406763	-0.45745	-0.290218	1.58681	-0.365106	1.26799	-0.169109	0.532436	0.175928	-0.907108	1.65145	0.0364328	2.30155	-0.230212	-0.195539	1.02404	-0.407226	1.0355	2.13378	0.725594	0.359749	-0.73807	0.193725
TCGA-13-1488	Dead	0.286982	2.01828	0.338363	-0.144395	1.03155	0.114488	0.792038	0.0204901	-0.699357	-0.546057	-0.458577	-0.401581	-0.301317	-0.453453	-0.588899	-0.0450726	-0.454347	-0.677365	-0.353313	-0.566958	-1.23667	-0.597143	-0.645205	0.856596	-0.0627546	0.420057	-0.617217	1.13742	0.185313	-0.130486	-0.0616101	0.608022	-0.564129	0.0307337	0.938482	2.58589	0.102838	2.16443	-0.393446	0.352849	-0.208258	-0.310332	1.6961	0.828833	0.410756	0.0368236	-0.024139	0.0523195
TCGA-13-0887	Dead	-0.352288	-0.160078	-0.262843	-0.317951	0.531332	-0.107462	-0.104473	-0.531961	-0.3699	-0.260297	-0.476089	-0.400636	-0.523509	0.00419395	-0.341193	-0.43343	-0.994194	-0.65646	-0.891498	-0.653119	-1.38572	-0.548492	-0.642416	-0.391387	-0.620066	-0.724056	-0.529323	-0.283083	0.0093267	-0.449391	0.732659	0.805059	-0.268841	0.22543	0.923295	-0.679509	-0.218745	0.080998	-0.318568	-0.221414	-0.0179844	-0.307595	0.926755	-0.225907	0.600332	0.593781	-0.742831	0.158391
TCGA-13-0923	Alive	1.98429	-0.490329	-0.300474	-0.0715493	0.431252	0.485354	0.80635	-0.469733	-0.520145	-0.11767	-0.504552	-0.0625004	-0.291836	-0.541067	-0.526503	-0.453976	0.316868	-0.573261	-0.307224	-0.35454	-1.54281	-0.583872	-0.678184	-0.618106	-0.250222	-0.416899	-0.586599	-0.0849469	1.19636	-0.0335167	-0.881647	0.0339365	-0.0135434	-0.160828	-0.545095	0.716092	0.165603	1.38707	0.431656	-0.341168	0.0109516	-0.386698	0.562184	0.0691424	0.622716	0.634981	-0.73205	0.878638
TCGA-59-2350	Dead	-0.430823	-0.502342	-0.329502	-0.320711	-0.306118	0.0541279	-0.476595	-0.902197	-0.794115	-0.215841	-0.572826	0.308599	0.722881	-0.500762	-0.431741	-0.759595	0.453591	-0.628421	-0.741693	-0.225644	-0.15386	-0.461487	0.138575	-0.623202	-0.465446	-0.704761	-0.264134	-0.210385	1.04046	-0.357816	2.59976	-0.20974	-0.205838	0.162996	0.798297	1.04497	-0.16115	0.364973	-0.273276	-0.618946	0.218037	0.91811	2.53982	0.235317	-0.377062	0.0335008	-0.112792	-0.633056
TCGA-25-1319	Dead	-0.443384	-0.100033	-0.323722	-0.264501	0.222075	-0.558341	-0.562978	-0.853152	-0.441367	-0.561946	-0.388303	1.31694	0.180176	-0.529087	-0.588545	-0.768325	0.119476	-0.48186	1.32158	-0.205283	-0.225576	-0.572964	-0.598578	-0.368413	-0.497295	-0.0175434	-0.478969	-0.0646377	1.91918	-0.372103	-0.542344	-0.287137	-0.668127	0.050944	0.560187	1.15004	0.153287	0.680398	0.0227913	-0.737124	0.19899	-0.385666	1.98463	0.375091	0.252572	-0.370904	-0.817748	-0.15512
TCGA-24-1603	Dead	-0.380933	-0.141548	-0.326457	-0.334241	0.213705	-0.713903	-0.663441	-0.899508	-0.642733	-0.652295	-0.503894	0.042158	-0.361548	-0.547879	-0.332499	-0.414536	-0.251458	-0.652112	-0.311857	-0.0620793	-1.37453	-0.598931	0.184954	-1.14579	0.00250295	-0.246228	-0.431031	0.244358	-0.290483	-0.355789	-0.517635	0.116568	0.964207	-0.185752	0.039884	1.73921	-0.096176	0.458833	0.503207	-0.216436	0.499828	0.407651	2.38672	0.178975	-0.299921	-0.381834	-0.491034	0.212764
TCGA-AJ-A2QM	Alive	-0.747734	-0.844653	-0.33455	-0.353816	-0.738701	-0.742737	0.299243	-0.154463	-0.519255	-0.310886	-0.546787	-0.483721	-0.349123	-0.548976	-0.553328	-0.154713	-0.0660405	3.23078	-1.01754	0.213581	5.58771	-0.291147	-0.097936	0.510201	-0.279728	0.0169874	0.175844	-0.231001	-0.115895	-0.084769	0.802794	-0.101956	0.74238	0.28614	4.17142	-0.426022	-0.124721	1.81774	-0.28436	0.0848893	-0.661008	-0.65875	-0.744394	-0.414541	-0.623484	-0.556648	-0.641799	-1.0778
TCGA-B5-A1MU	Dead	-0.126009	0.932717	-0.153706	-0.0158647	-0.437746	0.318526	0.774687	-0.115419	-0.396043	0.0690262	-0.314785	-0.303761	0.0213235	-0.452314	-0.427545	-0.277623	-0.692531	-0.508862	-0.868882	-0.355175	4.05439	0.180967	-0.183359	-0.377638	0.574427	0.0396513	0.343965	-0.197006	-0.404328	-0.091983	-0.248682	-0.39488	-0.126914	-0.238356	1.2338	-0.56149	-0.178564	-0.326844	-0.390645	-0.446441	0.928162	0.418596	-0.68243	-0.797252	-0.478636	-0.567406	0.028024	2.05043
TCGA-FI-A2D6	Dead	-0.39942	0.167577	-0.121765	0.365481	-0.538902	-0.851984	-0.513073	-0.623787	-0.185853	0.270254	-0.0071455	-0.73572	-0.620441	-0.548191	-0.522679	0.00521224	-1.56187	-0.672933	-1.0396	-0.618771	2.67419	-0.43165	-1.00562	-1.21667	-0.855743	-0.848078	-0.669578	-0.499788	-1.45093	-0.347594	0.82222	0.327323	-0.852662	-0.430828	-0.35746	-0.898947	-0.288692	2.16967	0.256452	-0.782832	-0.885709	-0.195136	-0.726129	-1.14289	-0.825561	-0.653411	-0.759959	-1.05201
TCGA-D1-A0ZS	Alive	-0.849453	-0.55635	-0.310201	-0.336632	-0.850081	-0.929596	-0.414934	-0.801809	-0.24588	0.0421371	-0.678962	-0.763352	-0.470351	-0.432694	0.172351	0.215556	1.1452	-0.643502	-1.02221	1.1168	2.35572	-0.419356	0.760166	0.0262451	-0.868357	-0.409785	-0.49907	-0.50242	-1.45072	-0.440112	-0.107624	-0.458739	-0.977335	-0.294751	4.58586	-0.941745	-0.129815	0.509411	-0.307077	-0.563495	-0.496063	0.0353915	-0.740981	-1.06646	-0.82732	-0.653318	-0.811296	-0.597879
TCGA-AP-A0LO	Dead	-0.215084	-0.530983	-0.268618	-0.341917	-0.524092	-0.705004	-0.598727	-0.576068	0.972881	0.0172585	-0.480037	0.320807	-0.518341	0.257285	-0.375418	-0.0511814	-0.484302	-0.106574	0.305515	0.740271	1.32191	1.86939	-0.873884	0.976941	-0.210099	-0.580771	0.658792	-0.225869	-0.809553	0.164363	0.195459	-0.483122	-0.430324	-0.332759	-0.738801	-0.65335	-0.214117	-0.838143	-0.553473	-0.755028	0.367347	-0.914439	-0.748669	-0.793683	-0.777469	-0.55235	-0.827303	-0.0285079
TCGA-BS-A0UJ	Alive	0.0296959	-0.0354198	-0.121058	-0.2946	4.60871	-0.299815	3.65715	3.51019	-0.0492103	0.510401	0.624266	0.902468	-0.156269	3.08646	0.67081	3.297	-0.504471	0.067788	0.749127	-0.0549982	0.859884	1.07447	-0.400848	-0.234227	-0.740152	-0.607589	-0.074323	-0.325295	0.681256	-0.148629	-0.984427	-0.520524	-1.19573	-0.594373	-0.823362	-0.911724	-0.279891	-1.05283	-0.298747	-0.86341	-0.8204	-0.929523	-0.761249	0.65441	-0.703853	-0.639944	-0.712782	-1.08582
TCGA-AP-A1DO	Alive	-0.77541	-0.749573	-0.303598	-0.0634938	-0.551916	-0.767859	-0.653663	0.609459	1.21963	-0.542414	0.182063	-0.493064	-0.531572	1.25353	0.899819	1.72537	-0.65378	0.923465	0.861011	-0.533616	-0.222879	-0.526144	-0.356911	-0.449388	-0.219154	-0.796014	1.27932	0.179717	-0.00110103	0.0128509	-0.612033	-0.15029	0.870828	-0.514418	-0.725501	-1.05861	-0.26728	-1.08748	-0.582127	1.60584	-0.840664	-0.924903	-0.762086	-0.82927	-0.71738	-0.590865	-0.609484	-1.00059
TCGA-A5-A0VP	Alive	1.85282	-0.595375	-0.0301631	-0.162428	-0.693184	-0.445717	-0.497033	0.329597	0.697177	0.670775	0.163335	-0.263779	0.0956595	-0.239889	0.498035	0.197436	1.35876	4.926	1.89985	4.75517	-0.600548	-0.583398	-0.685556	0.554064	-0.0752752	1.3528	0.937511	-0.42149	-0.747681	-0.475371	0.417172	-0.358027	0.0347496	0.314836	-0.347292	-0.465793	-0.236709	-0.418974	0.470867	-0.360169	-0.779748	-0.496984	-0.748858	0.583178	-0.641637	-0.425155	-0.763746	-0.87671
TCGA-AJ-A3BH	Alive	-0.58736	2.88988	-0.0659957	0.349113	-0.782918	-0.875914	-0.689879	-0.4207	0.803478	-0.603416	-0.562461	-0.65355	-0.556315	-0.500717	-0.73554	-0.908902	0.743772	-0.645217	-0.643325	-0.516282	-0.428792	-0.525383	-0.801591	-1.00787	-0.576322	2.42971	4.14941	0.161703	0.113447	0.867147	-0.20752	-0.50928	-0.841072	-0.468542	0.862716	1.31601	-0.297641	-0.461071	-0.428899	0.761921	-0.113728	0.351814	-0.708716	-0.423296	-0.685304	-0.334053	0.593439	0.885674
TCGA-EO-A22T	Alive	-0.540611	-0.0403745	0.0614907	0.616642	-0.522204	-0.5203	-0.195163	0.613285	0.487449	-0.0987674	-0.461326	-0.66488	-0.523062	-0.501689	-0.205282	-0.75909	0.67607	0.472301	-0.482388	0.360694	0.321008	-0.209226	-0.223545	-0.0478883	0.380715	3.32993	0.41633	0.00370317	-0.0507105	1.28249	1.39791	-0.104527	0.19318	0.477125	0.239875	-0.377526	-0.231942	-1.01142	-0.214412	3.53855	-0.291983	0.33717	-0.623291	-1.0263	-0.607497	-0.507933	-0.0669442	-0.663846
TCGA-AX-A2HD	Alive	-0.617166	1.23552	-0.221807	-0.254569	-0.62989	-0.247548	-0.140608	-0.800622	1.80848	2.13542	-0.322058	0.0669934	0.0878878	-0.313425	0.280977	-0.0190995	-1.66349	2.13991	3.47908	0.374569	-0.430745	5.16788	1.05133	2.38893	-0.863798	1.6829	0.129063	-0.372976	0.863456	-0.378138	0.67986	-0.479878	0.357442	-0.0067334	0.173805	1.99963	-0.245555	-1.06486	-0.559745	-0.755814	-0.478742	-0.471712	-0.760636	-0.918921	-0.680179	-0.652385	-0.824091	-1.00136
TCGA-AX-A1C5	Alive	-0.472917	1.57124	-0.317133	0.00951958	-0.321654	-1.28528	-0.266879	-0.438025	0.314018	5.13517	-0.296254	-0.11961	-0.527463	-0.561018	-0.332074	-0.784557	1.36738	-0.480059	0.447267	-0.135934	0.181795	0.72201	0.751072	1.18946	-0.860832	0.285648	0.188084	-0.488456	-0.625682	-0.0428619	0.525073	-0.444703	0.887868	-0.224604	0.102994	1.50504	-0.163945	-1.02008	-0.62998	0.809447	-0.502789	-0.176698	-0.751504	-0.665516	-0.615803	0.546061	0.139574	1.04824
TCGA-AX-A1CF	Alive	-0.584821	-0.634335	-0.119274	-0.169489	-0.775709	-1.20148	0.186015	-0.159464	-0.378686	-0.429144	-0.491547	-0.830742	-0.490722	0.902029	0.22191	0.752973	1.55652	0.102959	-0.533756	-0.598714	-0.965051	-0.403127	-0.531425	-0.790025	-0.663811	-0.6436	-0.541361	-0.210224	-0.576955	-0.0526503	1.30794	1.35572	-0.503751	-0.185057	3.35425	-0.964729	0.0653891	-0.355448	-0.474142	2.05031	-0.847078	0.456972	0.377119	0.556127	-0.704655	-0.219419	-0.392328	1.65876
TCGA-A5-A3LP	Alive	-0.173891	-0.560556	-0.326865	-0.0590471	0.0437394	-0.407512	-0.154745	-0.698555	-0.728557	-0.0595704	1.01217	-0.82877	-0.421078	-0.562499	-0.808984	3.9178	2.01855	-0.555633	-0.821866	-0.48217	-0.019812	-0.450737	-0.783621	-1.17477	-0.583316	-0.675896	0.20967	-0.391486	1.24701	-0.245325	0.937132	-0.206204	1.75703	0.279551	-0.296967	0.786047	-0.00400321	0.383054	-0.109802	2.79562	-0.164483	-0.0555904	-0.630629	0.561772	0.0194705	-0.484092	-0.804122	-0.232491
TCGA-EY-A1GW	Dead	0.182888	-0.721826	-0.182462	-0.214984	-0.803588	-0.247977	-0.477995	-0.0412076	0.132374	-0.538643	0.093403	-0.743661	-0.512046	1.57052	1.18862	0.157418	-0.949154	1.34887	0.765809	-0.409901	-0.951537	-0.33666	-0.816089	0.422235	-0.525209	-0.013829	-0.310639	-0.443071	-0.845525	-0.458906	-0.0131452	-0.451236	-0.486317	-0.616911	-0.81712	-0.867474	-0.174588	1.56964	-0.522018	0.230512	-0.918559	-0.987368	-0.75668	-0.24072	-0.800886	-0.514949	-0.780185	-1.14449
TCGA-DF-A2KR	Alive	-0.322933	-0.0206357	-0.230603	-0.20666	1.74143	0.566999	0.353774	0.642594	-0.746374	-0.714334	0.0737187	-0.757668	-0.459898	-0.151887	1.90323	1.17338	1.13835	0.499762	0.73102	-0.63538	-0.0656455	-0.493636	-0.628535	-0.0747669	-0.852339	-0.66469	-0.518582	-0.433099	-0.851343	-0.475371	1.6908	-0.448259	-0.24291	-0.561072	-0.318418	-0.917643	-0.230377	-0.652807	-0.165914	1.87742	-0.176876	-0.209381	-0.763008	0.158708	-0.492068	-0.538181	0.0997892	-0.136062
TCGA-EY-A214	Alive	-0.0920387	-0.0521754	-0.0621928	-0.0737615	-0.629931	-0.210482	-0.497736	0.0701538	-0.602731	-0.389969	0.119414	-0.697642	-0.376421	0.23564	-0.0888648	0.308314	0.748328	0.00787279	1.36762	-0.453361	-1.40706	0.142642	-1.08426	0.118223	-0.621783	-0.212106	0.787635	-0.475633	-0.303942	-0.501209	0.338435	-0.449445	-0.587529	-0.547682	-0.152192	-0.581316	-0.13917	-0.516306	-0.540953	0.925731	-0.842109	-0.11657	-0.756894	0.0654201	0.79565	-0.230904	-0.399727	1.1527
TCGA-A5-A2K7	Alive	-0.658563	-0.618196	-0.321971	-0.267507	0.294853	0.267279	0.530368	0.426008	0.176556	3.56123	-0.662108	-0.674179	-0.563387	-0.535393	-0.577373	0.891764	-0.207347	-0.424543	-0.607041	-0.460397	0.639157	0.705207	-0.113125	-0.435871	-0.428696	-0.362254	-0.38108	-0.0473404	0.0704513	-0.237809	-0.0364262	0.145898	2.55203	-0.0308962	1.87541	-0.195811	-0.221978	1.65981	-0.604701	0.0456604	0.135108	-0.882705	-0.755853	-0.64944	-0.431159	-0.584866	-0.692298	-0.511725
TCGA-PG-A5BC	Alive	-0.704043	1.08584	-0.198165	-0.299628	-0.804453	-0.603673	-0.266042	-0.826395	0.412671	0.555416	-0.19037	-0.586962	-0.303785	-0.436754	-0.651171	-0.466472	0.0488075	0.461619	-0.13155	0.673424	-0.155108	1.76419	1.15431	0.550631	0.829806	0.261284	0.378007	0.673791	0.00512426	0.641618	-0.431445	0.0477777	0.256705	0.212548	-0.329788	-0.45371	-0.132623	-0.513011	-0.571475	-0.536768	-0.359866	-0.721118	-0.584748	0.287191	-0.680533	-0.600921	2.59028	-0.206258
TCGA-PG-A915	Alive	-0.534112	-0.757807	-0.307588	-0.162215	-0.662433	-0.486994	-0.333872	-0.727661	-0.757358	-0.439606	-0.187954	-0.759131	-0.470866	-0.534353	-0.75638	-0.914072	-0.43691	-0.314206	0.275257	-0.587319	-0.10853	2.18677	5.41459	0.819177	0.110131	-0.563584	-0.286838	-0.258489	-0.21556	-0.270862	0.325237	-0.299475	2.47479	0.791633	0.296271	-1.06397	-0.049193	-1.02213	-0.581505	-0.441858	0.563328	-0.46525	-0.753038	-0.924337	-0.678266	-0.611531	0.801008	0.737625
TCGA-EY-A3L3	Alive	-0.746123	-0.775711	-0.329712	-0.320622	-0.933331	-0.936281	-0.601088	-0.998128	-0.846306	-0.638276	0.538877	-0.688298	-0.386427	-0.406273	-0.64933	-0.740216	-0.0489349	-0.0701121	-1.02572	-0.581182	0.984489	3.17503	4.93328	1.21271	0.755368	-0.812571	1.45298	-0.502493	-0.268654	-0.344303	-0.490045	-0.198034	2.42726	0.502082	0.0599839	-0.861531	-0.131451	-0.980621	-0.636156	-0.771151	-0.564518	-0.838321	-0.754568	-1.03507	-0.789329	-0.652607	0.324579	-0.204141
TCGA-5B-A90C	Alive	-0.746779	2.04836	-0.246816	-0.323068	-0.875187	0.0721316	-0.263812	-0.895404	-0.792007	-0.768616	0.812204	-0.450622	-0.481309	-0.559856	-0.553788	-0.399749	0.0632536	-0.213481	-0.306801	-0.169833	0.102136	0.290153	3.29427	0.633136	0.0886179	-0.0267034	2.60952	0.242501	-0.41877	0.466172	2.02803	-0.562109	-0.0194486	0.0297876	-0.671251	-0.690571	-0.180827	-0.674195	-0.405415	-0.58337	-0.348137	-0.81001	-0.754398	-0.790209	-0.112916	-0.60685	0.0505868	0.330049
TCGA-AX-A0IU	Alive	0.0679121	-0.804174	-0.0664031	-0.228469	-0.74122	-0.916778	-0.539967	0.0343803	-0.703254	-0.473484	0.0555576	-0.707622	-0.429715	-0.529039	-0.744375	0.345494	-0.330009	0.263769	-0.568496	-0.0204753	-1.21541	1.10055	3.39905	0.431791	-0.0864221	-0.132908	0.143294	-0.280363	0.0588036	1.10336	-0.860938	-0.456081	-0.584998	0.661134	0.884618	-0.977967	0.0670885	-1.10822	0.227415	0.0217933	-0.266552	0.46639	-0.730932	-1.12384	0.0937663	0.172383	0.580699	0.0712226
TCGA-D1-A167	Alive	-0.742273	-0.766776	-0.329099	-0.109693	-0.860567	-0.683597	-0.622949	-0.562064	-0.00861335	-0.346883	-0.466599	-0.834567	-0.559948	-0.557879	-0.726333	-1.15127	0.763034	-0.522686	1.35925	-0.470403	1.91434	1.817	2.057	1.56257	0.342248	0.446498	1.88286	0.724484	-1.43082	-0.380967	-0.0806431	-0.593708	0.0347496	-0.437539	0.385938	-0.13947	-0.198559	-0.535462	-0.515387	-0.595795	0.737967	0.429954	-0.750691	-1.11939	-0.54586	0.834954	0.0833173	-0.163976
TCGA-B5-A0JN	Alive	-0.651859	-0.705023	-0.314075	-0.162551	-0.894382	-0.244336	0.0834577	-0.925154	-0.847378	-0.07315	-0.437757	-0.750575	-0.335872	-0.477882	-0.78864	-0.500154	2.57003	0.278748	-0.830202	0.921198	0.504754	1.87147	2.29208	1.65706	2.93687	-0.288376	1.27709	0.263893	1.24806	1.04752	1.74968	-0.53336	0.163285	0.0690579	0.0589972	-0.770605	-0.0298739	-0.3057	-0.316365	-0.153357	0.205926	-0.33108	-0.753203	-0.950422	-0.262529	0.0166558	0.541008	0.969975
TCGA-A5-A0R6	Alive	-0.0631069	4.38115	-0.158394	0.00492762	-0.720757	-0.383806	-0.123758	0.0275362	-0.0950327	1.57082	0.130681	-0.411899	-0.20421	-0.480103	-0.824265	-0.66241	-0.0041333	-0.34114	-0.210325	-0.209131	0.278455	0.200334	1.93626	0.959684	1.19063	0.102921	1.26289	0.473784	2.45582	0.416646	-0.835637	-0.434669	-0.861359	0.434911	-0.0845983	-0.172973	-0.18398	-1.0805	-0.452645	-0.685753	-0.20452	-0.698472	-0.680327	-0.707284	-0.462104	-0.176218	0.228736	-0.171059
TCGA-A5-A7WK	Alive	-0.406137	0.029824	-0.328401	-0.175936	1.59144	1.51316	0.147941	0.729711	-0.319777	0.207918	-0.324699	-0.0654024	-0.441809	-0.528413	-0.752644	-0.251299	-0.48995	-0.0303724	-0.343552	-0.312356	1.49764	2.69144	-0.297116	0.645992	-0.83042	-0.165016	0.174263	-0.00983633	2.73689	-0.0952269	0.367299	-0.142782	0.617158	0.337574	1.07925	1.16714	-0.0582578	-0.321942	-0.340495	1.12572	0.0900764	-0.0401907	-0.609684	-0.172178	-0.421047	-0.587588	0.0265027	-0.63361
TCGA-DI-A2QY	Dead	-0.392975	-0.593493	-0.296381	-0.359502	-0.834122	-1.00469	-0.0879009	-0.282935	-0.636146	0.638769	0.164191	-0.41807	-0.432551	-0.464169	-0.864369	-0.306392	-0.551436	-0.125629	-0.401727	-0.37121	0.717252	4.77786	2.30668	-0.184085	1.01584	0.0856399	1.11432	0.722495	1.93895	0.096816	-0.456409	-0.240856	-1.04012	-0.0375813	-0.592159	-0.539849	-0.147743	-0.719505	-0.581433	-0.503172	-0.832972	-1.08176	-0.697172	-0.519531	-0.775409	-0.122134	2.65403	-0.29536
TCGA-AX-A2IO	Alive	-0.127988	-0.392308	-0.210932	-0.161042	-0.29958	0.436645	0.210499	-0.216312	-0.617498	0.00302956	0.838711	-0.646336	-0.195156	0.154046	-0.760027	0.221149	-0.812517	0.107732	0.000468245	-0.388151	-1.22625	3.70599	3.61415	1.07076	1.46099	-0.0402387	0.346531	-0.0508788	0.737354	-0.0493497	-0.228533	-0.42771	-0.364724	-0.0250055	0.115843	0.781518	-0.257017	-0.250138	-0.534299	-0.392111	-0.322728	-0.972188	-0.507438	-0.454816	-0.519104	-0.496158	0.501946	-0.136809
TCGA-EO-A1Y8	Alive	-0.209131	-0.541373	-0.320828	-0.0912802	-0.38668	-0.202573	0.382523	0.126346	-0.71309	-0.403851	1.71927	-0.537808	-0.128087	-0.468546	-0.582313	-0.0276849	-0.982339	-0.00457559	-0.614986	-0.542964	0.496903	5.8255	1.87684	0.389351	-0.00720761	0.0789352	0.884039	0.0797349	0.449391	-0.224117	-0.62812	-0.582407	-0.183771	0.0548503	0.924367	0.19028	-0.173819	-0.596891	-0.383464	-0.0381187	-0.200083	-0.315144	-0.745081	-0.459505	-0.463224	-0.56578	-0.45757	1.13088
TCGA-EO-A3B1	Alive	-0.592125	0.117028	0.129109	0.330913	-0.325989	-0.443521	0.317287	0.257911	-0.692937	-0.29596	-0.10883	-0.521147	-0.381433	-0.521529	-0.519138	-0.764879	-0.06374	0.00892573	0.0546759	-0.565749	2.05113	1.45272	0.84229	0.528906	0.92688	0.21986	0.0375063	0.442626	0.179524	-0.260998	0.0422456	-0.287045	-0.99505	-0.225991	1.81297	-0.436493	-0.166284	-0.829008	-0.259751	-0.51103	0.0948867	-0.242353	-0.731754	-0.877593	-0.21496	-0.536212	0.43689	0.129711
TCGA-AX-A1CA	Alive	1.19643	0.199479	0.467414	-0.146361	0.247587	-0.703222	0.746963	0.506861	-0.832764	-0.562254	-0.288287	-0.615179	-0.203734	-0.403347	-0.6332	0.28522	-0.304942	-0.173164	-0.838315	-0.527143	2.61161	-0.457365	0.330284	-0.589118	-0.134288	-0.275785	-0.0562206	0.741679	2.89919	1.97585	-0.651896	-0.421572	-0.754596	1.06129	-0.230918	-0.935413	-0.152461	-0.0408943	-0.38502	-0.356907	-0.837976	-0.914219	-0.221059	0.752788	-0.117321	-0.439874	0.690848	-0.0274616
TCGA-A5-A1OG	Dead	0.15782	-0.0376737	-0.194386	0.0552828	-0.0722362	-0.119127	1.20047	0.392482	-0.729852	-0.46336	-0.455062	-0.565059	-0.523354	-0.559321	-0.805195	-0.63005	-0.498615	-0.426394	-0.685935	-0.3218	0.842922	0.263979	1.62989	0.587139	-0.250721	-0.0369021	-0.358099	0.652459	3.21097	-0.166961	-0.449646	-0.23947	-0.619285	0.259512	-0.407012	-0.57274	-0.194288	-0.511214	0.439244	-0.611706	-0.5077	-0.805707	-0.737822	-0.905592	-0.345656	-0.126751	0.388038	0.195633
TCGA-B5-A0K8	Alive	-0.355305	-0.33233	-0.0738638	0.121459	-0.430976	-0.448559	-0.0667054	0.741656	-0.603915	0.557282	0.0695638	-0.328289	-0.132021	-0.53456	-0.660042	-0.381051	-0.136736	-0.252643	0.866062	-0.285044	-0.101996	-0.0616571	4.62506	-0.171469	0.88376	0.845224	1.31288	0.947374	0.217028	-0.133428	-0.729898	-0.30899	-0.192689	0.0391495	1.88923	-0.793182	-0.105733	-0.998579	0.202328	-0.606435	-0.108113	-0.0535417	-0.671947	-0.843011	-0.606614	-0.252961	-0.408335	0.297144
TCGA-BS-A0TI	Alive	0.243319	0.270214	-0.0794792	-0.087124	0.0153514	-0.597544	0.883225	0.0199597	-0.610579	0.18463	0.750267	0.31855	-0.0664866	0.438958	0.299055	2.08473	-0.799106	0.198165	0.43678	0.894482	-0.326863	0.0716291	2.79916	-0.0363228	0.103355	0.896438	1.5997	0.737278	0.0887028	0.684666	-0.851318	-0.0975066	-0.440548	0.0799756	-0.836104	-0.696681	-0.320403	0.544102	0.428879	-0.795551	-0.822232	-0.9279	-0.753785	-0.731465	-0.516762	-0.648928	-0.787469	-0.882691
TCGA-D1-A1NW	Alive	-0.417497	0.19252	-0.0735921	-0.168226	0.51151	-0.373436	0.185556	0.283482	-0.626213	0.80245	-0.286466	-0.718458	-0.0584429	-0.151069	-0.782638	1.05468	-0.809679	0.157797	0.197398	-0.325354	-0.23357	0.451532	0.698853	-0.179742	0.888038	-0.726323	1.52558	0.00159768	0.581832	0.757117	-0.886816	0.965713	-0.403061	0.692615	0.490427	-0.905814	-0.245872	-0.538743	-0.212713	-0.654111	-0.510362	-0.850902	-0.590243	-0.48649	-0.675405	-0.291107	0.75204	-0.0486294
TCGA-AP-A056	Alive	0.111398	-0.0127496	0.488526	0.503005	-0.680708	-0.493952	-0.497368	-0.619279	2.88776	-0.398325	-0.555647	0.0442951	-0.302386	-0.286188	-0.616698	-0.261339	0.549097	-0.412893	0.173302	-0.483733	0.825366	-0.599994	-0.903661	0.0156558	-0.65307	-0.642813	-0.0490154	-0.483602	-0.59364	-0.397187	2.83853	-0.358248	-1.15957	-0.131585	-0.192649	0.92188	-0.290128	-0.520513	-0.000189351	-0.643854	-0.432239	0.168489	-0.763023	-1.01882	-0.706774	-0.355871	-0.484161	1.90485
TCGA-AJ-A3NG	Alive	-0.809093	-0.755803	-0.259874	-0.358408	-0.85816	-0.877382	-0.695589	-0.890466	0.262007	-0.107035	-0.289602	-0.619146	-0.461753	-0.513388	-0.136883	-0.707907	1.0097	-0.0852778	-0.799179	0.136942	-0.151225	-0.505018	-0.48225	2.82875	-0.458671	-0.220731	0.383981	-0.461202	-1.39304	-0.42674	3.26467	-0.420161	0.980115	1.80053	-0.201894	-0.996822	-0.145766	1.48119	-0.155381	0.299593	-0.0532067	-0.457715	-0.726991	-0.913075	-0.792185	-0.614184	-0.191283	-0.596829
TCGA-DF-A2KS	Alive	0.329841	-0.284048	0.579473	0.77678	-0.667197	-0.817482	-0.748798	0.571552	1.47263	-0.694508	-0.620991	-0.821332	-0.556713	-0.573198	0.378785	-1.05575	-0.0516901	2.61218	0.0782407	0.0248353	0.129508	-0.600259	-0.549132	-1.13252	-0.297775	-0.798186	-0.562485	-0.369773	-1.24105	-0.317503	3.21361	0.374415	0.0151927	-0.135801	-0.515685	-0.995423	-0.0957378	0.894789	0.606046	-0.53439	-0.0571383	-0.522751	-0.762051	0.025106	-0.815498	0.122648	-0.674136	0.577522
TCGA-A5-A0GB	Alive	-0.639394	-0.588689	-0.314238	-0.00399935	-0.878024	-1.08354	-0.799678	-1.03236	-0.22257	0.674846	-0.717024	-0.565898	-0.463483	-0.353559	0.848259	-0.769801	2.34723	0.62591	0.250234	0.0487111	0.810752	0.174475	0.486708	0.237047	-0.721075	-0.626822	-0.623646	-0.508107	-0.98722	-0.104883	5.40299	-0.500617	0.0663379	-0.466198	0.553108	-0.434774	-0.242867	-0.291418	-0.544233	-0.471038	-0.644038	-0.758036	-0.75812	-1.00015	-0.745864	-0.318567	-0.785598	-0.804804
TCGA-AJ-A3OJ	Alive	-0.554169	-0.344196	-0.213227	-0.00894884	-0.306837	-0.147389	-0.164698	0.284732	0.751139	0.288114	-0.454521	-0.631084	-0.449464	-0.544305	-0.564801	0.0500382	3.68117	-0.56854	1.2019	-0.449638	-0.090933	-0.21859	-0.482182	1.13725	-0.183778	1.12512	0.693938	0.145839	0.174943	-0.181842	4.07122	-0.476804	-0.733506	-0.07937	-0.375865	-0.410249	-0.207149	-1.11074	-0.399598	0.134036	-0.815721	-0.65611	-0.695349	-0.938509	0.423082	-0.326909	-0.630318	-1.07227
TCGA-KP-A3W3	Alive	0.71502	0.00271673	-0.251706	-0.123122	0.393675	1.02136	1.65459	-0.639041	-0.729189	-0.610503	2.67901	-0.435715	-0.471623	-0.532197	0.0301724	0.306952	-0.586147	0.200763	-0.00241503	-0.0494693	1.39163	1.95992	0.12207	0.522792	0.495681	-0.0344468	-0.279379	-0.160789	-0.648787	-0.198495	-0.485095	-0.565702	0.598826	0.176871	-0.245484	0.19567	-0.198965	0.0638707	0.80885	-0.711935	-0.503505	-1.04184	-0.747438	0.247585	-0.728623	-0.527117	-0.790189	-1.1323
TCGA-EY-A1GC	Alive	0.243633	0.0682147	2.3862	0.0632266	1.09213	0.982694	2.40764	0.259957	-0.340433	-0.764769	2.26987	1.93366	-0.361975	-0.580042	1.58984	0.886357	-0.117611	-0.0639644	2.93481	-0.382285	1.52547	0.346826	-0.769732	-0.110481	-0.863736	-0.817891	-0.658337	-0.444884	-0.490881	0.0729486	-0.420307	-0.426966	0.955182	-0.516835	-0.0208877	0.0224993	-0.219734	3.04147	1.51211	-0.599129	-0.178154	-0.815029	-0.755499	-0.764086	-0.693519	-0.636122	-0.824392	-0.768585
TCGA-BG-A222	Alive	-0.285823	-0.5308	-0.284621	-0.0257749	-0.360937	0.332079	0.160071	0.736479	1.9506	0.719781	-0.725135	-0.722815	-0.560968	-0.559242	-0.153987	1.55561	0.784567	-0.0359767	-0.498728	0.292199	-0.0794001	0.236124	-0.542586	-0.214744	1.79056	-0.84109	0.252856	-0.354275	-0.298189	-0.406871	-0.053183	-0.0298092	-0.217943	-0.330448	-0.121495	-0.596597	-0.269123	5.42001	-0.307676	3.07954	-0.229762	0.680102	-0.756595	-0.166484	1.62748	-0.631625	-0.821858	-0.822261
TCGA-B5-A11E	Alive	-0.433062	-0.577787	-0.250011	0.039183	-0.873415	-1.01485	-0.717427	-0.3947	0.0106979	-0.346168	-0.139474	0.148721	-0.316511	-0.493715	1.9344	0.586949	0.273478	0.560815	0.140768	0.391909	-0.0967967	0.641612	-0.573355	0.169838	0.036287	2.39499	0.0946405	-0.242727	-0.306567	-0.24111	0.182009	-0.181575	-1.39385	-0.294939	-0.300421	-0.69092	-0.300896	3.32827	-0.290823	2.70975	-0.48961	-0.114316	-0.750153	-0.563989	-0.74856	-0.645721	-0.805205	-0.622042
TCGA-D1-A2G5	Alive	-0.817476	-0.685736	-0.311883	-0.324063	-0.875025	-0.669729	-0.335723	-0.600578	1.60085	-0.197609	-0.541956	1.1074	-0.398628	-0.158864	0.233154	0.506884	1.17738	1.38482	1.19271	1.10475	0.477033	1.15868	1.98094	1.20246	-0.138847	-0.574349	-0.490202	-0.333322	-0.735143	-0.356873	0.0851033	-0.571937	-1.4575	-0.545975	-0.519825	-0.882345	-0.203424	6.81293	0.210108	-0.851071	-0.3958	-0.261121	-0.759316	-0.192569	-0.53305	-0.61088	-0.816188	-0.948065
TCGA-A5-A1OK	Alive	-0.68942	-0.2738	-0.326701	-0.285662	0.200058	0.233268	-0.0830459	-0.152796	0.932893	0.719899	-0.158131	1.27299	-0.134557	0.651096	0.71766	0.23896	0.0823488	1.11262	1.61114	1.5544	0.775564	1.10845	1.26118	1.17396	-0.298681	-0.671709	-0.420044	-0.458862	-0.677626	-0.469213	-0.00643838	-0.536372	-0.563888	-0.581444	-0.507276	-0.805722	-0.216505	2.85319	-0.507033	-0.834497	-0.364334	-0.0445769	-0.713748	-0.425382	-0.477326	-0.564744	-0.804198	-0.876471
TCGA-AJ-A2QN	Alive	-0.565187	-0.507461	-0.306979	-0.251161	-0.648595	-0.45736	-0.0965112	-0.809373	0.595276	0.178112	-0.468735	2.88991	-0.380569	0.43819	1.23583	1.29264	0.642307	1.48081	0.777071	2.56503	0.186548	0.973689	-0.224763	1.07063	-0.0213832	0.757968	0.838093	-0.357316	-0.643317	-0.183605	-0.29102	-0.379407	-0.142381	-0.307291	0.467903	-0.628328	-0.265988	4.55307	-0.196459	-0.465448	-0.594398	-0.359061	-0.728172	-0.852092	-0.342104	-0.565826	-0.808773	-1.07903
TCGA-D1-A1NY	Alive	-0.545813	0.49006	-0.231544	0.0149495	-0.134527	0.536658	0.43393	0.0627541	-0.156084	0.255876	-0.0212237	-0.212773	-0.33561	-0.230403	-0.341051	0.937261	0.217379	-0.387656	1.03541	0.891085	0.580428	1.66233	3.07106	1.29714	-0.571388	0.304472	0.287181	-0.346569	0.404445	-0.415726	-0.121837	-0.269734	-0.222429	-0.044807	0.753314	-0.51221	-0.231227	1.24842	-0.615641	-0.246227	-0.33299	-0.228122	-0.742446	-0.832801	-0.356133	-0.166042	-0.436206	0.859464
TCGA-B5-A0JX	Alive	-0.423709	-0.0811366	-0.107931	-0.0470476	0.347319	0.941045	0.980652	0.646016	0.616461	0.753401	-0.254182	1.69053	0.208524	-0.519563	0.769662	-0.0407592	1.44443	-0.0933446	1.73263	0.538865	1.10104	0.107836	5.93734	1.93775	0.715371	1.54711	0.913703	-0.313905	-0.541038	-0.166801	0.92397	-0.447813	-0.561176	-0.231998	1.12996	2.64493	-0.228655	-0.582963	-0.43529	-0.721226	-0.588534	-0.356998	-0.714755	-0.832284	-0.574599	-0.262218	-0.394599	-0.177084
TCGA-AP-A1DR	Alive	-0.494967	-0.676975	-0.285281	-0.0671584	-0.758854	-0.888645	-0.707205	-0.544108	1.77187	1.81069	-0.48677	-0.72229	-0.522984	-0.287805	0.0167513	1.9915	1.36845	-0.121196	0.90187	-0.518655	0.876175	-0.421654	0.0636509	-0.617204	-0.134475	-0.652319	0.296229	-0.425189	-0.303819	-0.345095	1.88773	-0.394675	1.18822	0.0803679	0.87031	1.75081	-0.223208	0.294844	-0.610925	1.8591	-0.661895	-0.486493	-0.762564	-0.884109	-0.314017	-0.491172	-0.643796	1.03249
TCGA-AP-A0LS	Alive	-0.485519	-0.496042	-0.0203655	0.15606	-0.845168	-0.901967	-0.689102	-0.803754	1.842	0.10463	-0.247981	-0.370807	-0.470846	-0.444085	0.266441	0.675126	1.60606	-0.269303	1.73782	2.51327	0.147895	-0.556463	-0.70279	-0.0715571	0.222567	2.03337	0.627018	0.226593	0.333158	-0.411907	2.22812	-0.532615	0.225411	1.17784	0.17846	3.05846	-0.27744	0.0276693	-0.612265	1.41898	-0.791385	-0.825974	-0.753262	-0.746584	-0.512005	-0.594876	-0.810492	-0.832979
TCGA-EY-A2OP	Alive	-0.744812	-0.746251	-0.326181	-0.201409	-0.191155	-0.0758929	0.0250494	-0.378689	0.425583	-0.781371	0.590918	-0.69258	3.23615	-0.546188	-0.581746	-0.281462	1.04172	0.107799	0.5204	-0.261472	0.652671	-0.460912	-0.100589	-1.30099	-0.838757	1.56552	-0.333515	-0.438158	-0.406172	-0.387936	0.408891	-0.597208	1.89352	-0.236131	1.41687	5.13024	-0.236083	-0.16438	-0.567597	-0.438283	0.61089	-0.581421	-0.75939	-0.750756	-0.696557	-0.372342	-0.382237	-0.385182
TCGA-EY-A1GI	Alive	-0.518792	1.34106	-0.223479	-0.203588	-0.37014	-0.398721	-0.648828	-0.636213	-0.344829	0.424709	0.168562	2.32316	0.844498	0.0367733	3.12737	-0.100238	2.11864	0.540283	1.82876	0.946407	0.265846	0.26306	0.23939	1.25665	-0.154146	0.478102	0.912472	-0.274134	-0.891241	0.269056	1.48913	-0.536136	0.0853123	-0.506738	-0.344911	2.86534	-0.226638	-0.626789	-0.577723	-0.614749	-0.0564706	-0.920613	-0.757193	-0.828494	-0.586707	-0.405495	-0.781017	-0.964567
TCGA-BK-A4ZD	Alive	-0.743734	-0.81285	0.346568	-0.387591	-0.937973	-0.979517	-0.80276	-0.546697	-0.775077	0.263208	0.101244	2.27993	-0.451203	-0.511241	-0.824034	-0.831561	-1.1594	-0.0255323	2.54348	-0.376762	-0.618803	1.07361	1.62478	0.727787	-0.857304	-0.7742	1.0065	-0.497741	-0.272075	-0.284997	-0.511772	-0.444236	0.210032	-0.588657	-0.841725	-0.912534	-0.182871	-0.664937	-0.621123	-0.831265	1.16083	-0.565925	-0.749795	-0.994248	-0.46428	-0.532177	-0.809457	-0.548446
TCGA-E6-A2P9	Alive	-0.635175	-0.171662	-0.0885602	0.0505456	-0.78631	-0.837256	-0.696828	-0.611286	0.100533	0.409631	-0.669967	-0.62474	-0.265237	1.65339	2.17488	0.145221	1.25752	1.3006	2.364	0.958331	0.141161	1.70214	4.85817	-0.189677	-0.562739	-0.341195	-0.624601	0.630058	0.0993283	-0.462188	-0.637898	-0.356718	-0.273722	-0.583808	-0.929847	-0.177055	-0.256726	1.15552	-0.52355	-0.844259	-0.578588	-0.715123	-0.761632	-0.928854	-0.647453	-0.643613	-0.825699	-0.876338
TCGA-EY-A1GQ	Alive	-0.838025	0.0658103	-0.309279	-0.35748	-0.674617	-0.963759	-0.586702	-0.616956	-0.503523	-0.310725	0.170347	-0.425112	-0.372457	0.120753	-0.414106	-0.37487	-0.0856211	0.269323	3.01353	-0.281883	1.39124	1.8818	0.462545	-0.0863573	-0.816432	-0.523544	-0.606185	0.0978071	-0.312636	-0.183917	-0.621214	-0.37912	-0.668448	-0.527967	-0.321572	-0.988924	-0.270473	2.35028	-0.520678	-0.76966	-0.832208	-0.794377	-0.643977	-0.852972	-0.778741	-0.650171	-0.804839	-1.02886
TCGA-D1-A17L	Alive	-0.0597891	-0.147237	1.45267	-0.129133	0.394811	-0.628614	0.464782	2.32566	-0.400992	2.0675	-0.253361	-0.555393	-0.326148	5.20963	0.311538	-0.191624	-0.2198	0.592131	1.6534	0.725456	-0.212526	1.70535	-0.464355	0.57248	-0.438407	0.622552	-0.452744	-0.0836895	1.38826	0.46935	-0.789249	-0.526349	-1.30309	-0.567174	-0.819437	-0.747342	-0.240247	-0.755448	-0.302194	-0.71206	-0.892812	-0.818906	-0.748235	-0.947733	-0.466943	-0.509274	-0.481485	-0.782331
TCGA-BG-A0MO	Alive	-0.396116	2.85565	-0.305593	-0.0341655	1.99866	2.67298	2.04554	0.956474	-0.536647	1.52144	0.128292	0.955311	0.634061	5.93284	1.43833	0.359486	0.197077	1.58345	3.44535	2.79036	-0.175288	0.210136	1.02061	0.426736	-0.55918	-0.596163	-0.629218	-0.408155	-0.799479	-0.276812	-0.691033	-0.530619	-1.03843	-0.634892	-0.54207	0.262458	-0.264838	-0.405292	-0.276556	-0.66316	-0.74008	-0.812526	-0.762973	-0.261159	-0.508051	-0.645332	-0.828447	-1.12256
TCGA-D1-A0ZQ	Alive	-0.669145	0.605199	-0.277844	-0.110709	-0.405883	-0.778947	-0.542005	-0.493194	-0.425235	-0.352392	0.0372703	0.544739	-0.00374008	5.53594	-0.0241849	0.0121776	-0.654911	2.72249	1.64031	0.903273	-0.139338	-0.264362	2.44989	-0.301229	-0.732909	0.840219	-0.311005	0.16859	0.0178473	0.462617	-0.825063	-0.434669	0.272124	-0.587988	-0.636778	-0.4127	-0.308785	-0.338484	-0.484148	-0.693901	-0.677846	-0.397409	-0.514339	-0.529579	-0.644787	-0.554115	-0.81163	-0.950777
TCGA-AX-A1CI	Alive	-0.693189	-0.406189	-0.18878	-0.358452	0.334205	-0.686356	0.0996429	1.47492	-0.350835	0.418104	0.0322321	1.17705	2.06341	1.51558	0.451061	1.72034	-0.921858	0.308332	5.2393	2.97539	0.36198	-0.124491	-0.508292	-0.122071	-0.717234	1.4546	-0.290322	0.854966	0.458816	-0.233537	-0.817484	-0.492621	-1.4245	-0.610113	-0.532224	-0.5869	-0.292444	-0.572221	-0.602116	-0.852001	-0.759119	-1.01329	-0.752291	0.309027	-0.687194	-0.630257	-0.820391	-1.00844
TCGA-BG-A186	Alive	-0.272005	3.27727	0.243473	-0.202404	0.200192	-0.467372	-0.35338	0.303938	-0.64373	0.0686041	0.0249316	1.35814	0.368037	1.14619	1.22272	-0.312016	-0.877483	0.491559	4.6967	0.327031	0.00926061	-0.0637683	-0.544224	0.0967881	-0.688602	1.07306	-0.0058291	0.115134	-0.266573	-0.33723	-0.417029	-0.491477	-0.676489	-0.560466	-0.76761	-0.800087	-0.284958	-0.300567	-0.447451	-0.751928	-0.542	-0.667934	-0.735949	-0.454022	-0.532979	-0.60984	-0.813102	-1.07776
TCGA-AX-A063	Alive	0.0145542	0.715962	0.179887	0.906495	0.0405403	0.0139861	-0.0493386	1.03998	0.706053	0.450584	-0.133129	2.70299	0.245857	3.38944	1.47903	1.00151	1.18293	1.08514	4.30316	-0.185885	-0.365579	1.57755	0.947449	-0.42174	-0.77759	0.128607	-0.479073	0.477776	1.47721	-0.244816	-0.71102	-0.400905	-0.460573	-0.529318	-0.0574623	-0.295254	-0.232023	-0.202691	0.106695	-0.804523	-0.633245	-0.741757	-0.755305	-0.779243	-0.769656	-0.631519	-0.787934	-0.943609
TCGA-A5-A0G9	Alive	-0.257615	-0.270083	-0.264187	-0.209934	0.408585	0.0928447	1.4948	0.0949794	0.602974	-0.11004	0.322422	1.10267	-0.158095	1.87812	0.435887	1.31926	-0.0413665	0.429912	2.34067	0.788096	0.625683	1.30578	-0.587161	-0.191895	-0.749363	-0.0681592	-0.303747	-0.252948	-0.309265	-0.405042	-0.620634	-0.477851	-0.987973	-0.459978	-0.753967	0.833251	-0.294412	0.183176	0.12709	-0.443993	-0.546942	-0.574106	-0.759002	-0.624273	0.250884	-0.505073	-0.826854	-1.00371
TCGA-AP-A1E1	Alive	-0.106375	1.83316	-0.276945	0.164563	0.4589	1.4313	1.70839	0.977183	-0.0827613	0.582213	0.0188479	3.78406	0.493918	1.92502	1.48668	-0.00490044	0.402704	0.643589	2.86388	0.398929	0.271738	0.857982	1.51153	0.527268	-0.782055	0.832444	-0.56514	-0.1283	0.0665165	-0.117331	-0.308081	-0.383595	-0.579836	-0.567751	-0.678887	0.420082	-0.25538	0.426035	-0.496787	-0.799287	-0.6691	-0.750213	-0.763097	-0.213879	-0.52194	-0.542742	-0.827664	-0.96044
TCGA-D1-A176	Alive	-0.324517	-0.645073	-0.21725	-0.185365	0.308314	0.301714	1.33034	0.862728	1.12756	-0.0406713	0.334454	3.60573	-0.222911	2.92293	2.46211	0.374717	0.684705	0.967264	2.82337	1.7394	0.00588207	1.46251	0.90255	0.671928	-0.347639	-0.367857	0.0755759	-0.415539	0.316266	-0.079309	-0.554504	-0.414998	-0.81314	-0.499126	-0.150433	-0.656376	-0.226647	-0.929838	-0.410682	-0.627934	-0.872315	-0.417126	-0.756979	-0.452491	-0.0637082	-0.374343	-0.796389	-0.61904
TCGA-BG-A0W1	Alive	-0.2601	-0.70052	-0.331319	-0.278579	-0.227432	-0.161924	-0.0578065	1.81815	-0.35403	0.197483	-0.353	1.06254	-0.324506	3.51509	-0.222598	0.23379	-0.273739	0.796655	3.54718	2.08142	-0.295523	1.56942	-0.259726	2.01018	-0.363407	-0.403961	-0.313317	-0.15377	-0.700359	-0.222457	-0.687118	-0.341948	-1.42519	-0.532232	-0.597887	-1.06158	-0.277794	-1.1054	-0.495902	-0.847171	-0.920589	-0.919431	-0.737872	-0.291646	-0.547312	-0.467921	-0.822531	-1.21268
TCGA-EY-A548	Alive	-0.607841	-0.418187	-0.267465	-0.0464443	0.02315	2.09923	1.09523	1.87119	0.0805091	0.0657995	0.0189019	1.99762	0.1147	0.977995	1.41871	1.24988	-0.748473	0.0685013	4.97344	0.837844	-0.426851	0.179416	-0.871254	3.2237	-0.833355	-0.559712	-0.620596	-0.487959	-0.828074	-0.476691	-0.461627	-0.312705	-0.140539	-0.56278	-0.510515	-0.772951	-0.176194	-0.641043	-0.430359	-0.812223	-0.735779	-1.04747	-0.747059	-0.633393	-0.789719	-0.625701	-0.108403	-0.893882
TCGA-PG-A917	Alive	-0.432284	-0.0387324	0.00525262	-0.0236744	0.463802	2.68679	2.2913	1.60434	-0.17581	-0.570879	-0.0331569	5.21494	-0.292836	-0.509374	0.139737	1.23676	-0.201525	-0.157573	2.017	0.0884085	0.364556	0.427504	0.135433	1.3423	-0.467788	-0.290768	0.347896	-0.407029	-0.410032	-0.37446	-0.432248	-0.0157935	-1.14483	-0.391478	-0.153264	-0.510201	-0.208057	0.0439116	-0.237369	-0.746973	-0.598475	-0.999193	-0.711481	-0.746039	-0.825056	-0.639274	-0.819866	-0.859871
TCGA-BS-A0UL	Alive	0.403324	0.381998	0.208853	0.118375	0.39958	1.25755	1.41701	1.04022	0.599598	0.541452	0.445215	-0.11991	0.0897045	0.149004	0.0668769	0.935311	-0.885219	0.112894	1.51292	0.163523	-0.363718	0.370315	0.144377	-0.820477	-0.85771	0.98149	-0.116965	-0.160584	-0.914368	-0.229643	-0.515582	-0.24295	0.876526	-0.543776	-0.617579	0.290682	-0.292551	-0.560445	-0.23768	-0.628553	-0.375606	-0.401712	-0.358584	-0.486796	-0.725277	-0.458203	-0.537982	-1.08696
TCGA-AX-A06H	Alive	0.525782	2.53856	3.02232	1.04016	0.564319	1.4638	0.577166	1.02416	-0.165053	2.12356	1.12934	0.331088	-0.410412	1.87212	1.11172	2.02201	1.64786	0.430336	1.15337	-0.120186	-0.101429	-0.370511	-0.395805	0.71498	-0.415426	0.445932	-0.362023	-0.0975506	-0.415269	-0.342455	-0.347381	-0.25304	0.753139	-0.466228	-0.123962	3.12917	-0.248498	-0.346816	-0.425547	-0.708774	-0.779287	-0.915553	-0.734713	-0.726824	-0.647654	-0.560659	-0.776043	-0.685756
TCGA-AP-A0LM	Alive	0.873742	1.04045	3.74279	0.569751	-0.13196	0.401498	0.274479	0.770825	0.476013	0.856468	1.51075	-0.378815	-0.0653111	0.342018	-0.271785	0.113552	-0.879528	-0.499861	-0.392264	0.104663	0.160189	0.308838	-0.735348	-1.08452	-0.818493	-0.481553	-0.217158	-0.292133	-1.05173	-0.271691	-0.859283	-0.307286	-0.133549	-0.26363	-0.812958	0.0184661	-0.274525	-0.0786751	-0.12474	-0.509004	-0.70593	-0.720926	-0.344504	-0.0897695	-0.518419	-0.436089	-0.156555	-0.877863
TCGA-AP-A1E3	Alive	2.10941	-0.376334	0.89193	-0.225565	-0.876568	-0.56436	-0.409553	-0.707204	0.214779	-0.175444	-0.0509935	0.282092	-0.308292	0.812398	-0.0665376	0.648368	-0.11436	-0.440031	0.254158	0.195706	-0.227895	-0.304891	-1.00324	-0.176251	-0.701747	-0.725284	-0.594923	-0.493764	-1.45202	-0.377383	-0.800942	-0.351745	-0.564779	-0.4928	-0.745515	-0.363556	-0.270518	-0.543481	-0.546411	-0.757319	-0.659049	-0.843821	-0.572033	-0.330669	-0.742951	-0.467908	-0.11787	-0.70465
TCGA-A5-A0GW	Alive	0.45802	0.478424	1.59738	1.08297	-0.39428	0.319072	-0.188239	-0.0735465	0.146199	1.45524	3.52582	2.38859	1.13447	-0.224907	1.42677	0.922278	-0.229238	0.0226648	-0.67276	0.0577552	0.335295	-0.299513	-0.941037	-0.529958	-0.85568	-0.430812	-0.550759	-0.483602	-1.44323	0.165561	0.0839307	-0.342148	-0.158771	-0.190749	-0.504445	0.251195	-0.282243	0.243666	-0.0120627	-0.233219	-0.380495	-0.711947	-0.746506	-0.627163	-0.460923	-0.645979	-0.811663	-0.712938
TCGA-A5-AB3J	Alive	-0.347031	1.31358	-0.194344	-0.0694488	-0.328492	0.989607	0.0281565	0.322248	-0.105422	1.5901	1.35734	0.890103	1.55639	2.47687	0.551171	0.0399152	-1.01254	0.485836	0.67626	0.418097	-0.746998	0.816132	-0.612497	-0.837271	-0.759417	-0.0197783	-0.367587	0.112107	-1.1487	-0.436557	-0.598704	-0.435331	0.396904	-0.640058	-0.799058	-0.255041	-0.29392	-0.3457	-0.504855	-0.459993	-0.374591	-0.482698	-0.501764	-0.312746	-0.658027	-0.652907	-0.789138	-1.156
TCGA-A5-A0R7	Alive	0.27438	0.312834	0.320824	-0.12224	-0.505723	-0.354863	0.313983	0.145085	-0.280759	0.683475	3.85545	2.72646	-0.436292	1.17768	0.00651723	1.38164	-1.22957	0.494056	0.351176	0.15611	-0.312393	-0.144877	-0.801643	0.0862732	-0.680796	0.391853	-0.160539	-0.128153	-0.176306	-0.101998	-0.345145	-0.434813	-0.791159	-0.283527	-0.674747	0.0735871	-0.296755	-0.242174	-0.311578	-0.74051	-0.799569	-0.950381	-0.750901	-0.315827	-0.52756	-0.447111	-0.573585	-0.829627
TCGA-DI-A1C3	Alive	0.867475	0.841773	-0.0750065	0.121347	0.558264	-0.486192	0.897704	1.94782	-0.33092	1.12545	2.05701	2.10565	1.63469	0.727518	-0.0496638	2.05277	-0.744354	0.317265	0.576819	-0.421673	0.315625	0.405645	-0.435517	-0.0104121	-0.712925	-0.0360522	-0.261732	0.429817	-0.382194	0.0648764	-0.854808	-0.289565	-0.609784	-0.567487	-0.806137	0.943681	-0.25957	-0.260526	-0.524891	-0.811879	-0.624108	-1.10681	-0.694278	-0.157087	-0.649297	-0.624287	-0.629021	-1.00635
TCGA-AX-A3G4	Alive	0.0114548	0.362546	-0.202259	-0.339961	-0.818903	-0.779102	-0.579214	-0.602523	-0.63574	-0.0178943	-0.0405655	0.602478	-0.443772	-0.293213	-0.598726	1.48368	0.272251	-0.533368	0.677858	-0.53694	0.719068	-0.199489	-0.772423	0.889646	0.00868524	0.0422954	-0.191247	1.12745	-0.222205	-0.0104791	0.175253	0.286174	0.0762402	0.184861	-0.324918	-0.948876	-0.29214	-0.586666	-0.377288	-0.642216	-0.85629	-0.824324	-0.545986	-0.623632	-0.413785	-0.478269	-0.787677	-0.508985
TCGA-D1-A101	Alive	1.25616	0.0384677	0.298662	0.64454	0.478918	1.34772	1.77936	1.39784	0.419073	0.0394112	1.51217	0.561138	-0.205862	-0.329716	-0.179183	0.273786	-0.759798	-0.301604	1.44351	-0.127115	0.473694	0.127569	0.129759	0.0260796	-0.333152	0.0124862	0.115465	-0.265113	-0.335772	0.167909	-0.71502	-0.373146	-0.584335	-0.371396	-0.052743	-0.127678	-0.256892	-0.826544	-0.335181	-0.691635	-0.711434	-0.712098	-0.605554	-0.747914	-0.497447	-0.385374	-0.574078	-0.729545
TCGA-AJ-A3OK	Alive	-0.00581683	0.344501	-0.140391	0.144474	-0.050423	0.45447	-0.094674	0.350799	1.42457	0.174238	0.807887	-0.178864	-0.190415	2.18164	0.283049	1.34799	1.05805	0.437367	1.22178	0.323359	-0.781145	-0.132131	-0.74835	0.12461	-0.463698	0.134839	-0.209931	0.0509452	-0.98789	-0.328885	-0.945473	-0.249925	-0.537221	-0.637823	-0.85466	-0.104873	-0.250501	-0.378811	-0.193251	-0.610224	-0.777578	-0.912954	-0.723314	-0.342333	-0.698814	-0.633552	-0.813551	-1.19974
TCGA-AJ-A8CT	Alive	0.272319	0.362617	1.25594	0.27658	0.696473	2.63908	1.13658	2.74197	0.279124	0.262273	0.662544	-0.189197	-0.364724	0.30636	1.77076	0.871642	0.165416	2.24092	0.782681	0.506626	-1.0543	-0.0922983	-0.208807	0.0953982	0.188752	0.407151	-0.351334	0.18517	-0.790414	-0.281093	-0.929779	-0.446817	-0.233061	-0.611366	-0.681697	0.0564106	-0.262307	-0.766108	-0.361249	-0.652945	-0.805407	-0.626713	-0.702364	-0.0857697	-0.550584	-0.46885	-0.680582	-1.16104
TCGA-AX-A3G9	Alive	-0.782551	2.7224	-0.327371	-0.275596	-0.926229	-0.689366	-0.504356	0.466984	0.00645555	-0.657243	0.673801	-0.783839	-0.545328	-0.419041	-0.729042	1.54151	0.643346	0.0112184	0.00446255	-0.624266	-0.201846	-0.539178	0.0463423	-0.411523	0.218946	-0.29379	2.10286	-0.264689	0.042652	-0.151251	-0.44091	-0.42672	-0.243968	-0.20496	-0.105921	-0.8103	-0.155077	-0.536646	-0.646832	-0.150395	-0.803658	-1.0569	-0.750009	-0.987454	-0.789717	-0.465167	0.194342	0.00577168
TCGA-AP-A0LE	Alive	-0.0306252	-0.753399	-0.256141	-0.223732	-0.627442	-1.12614	-0.534074	0.594534	-0.268169	-0.0449891	0.462673	-0.206632	0.498572	0.526286	-0.13722	1.54132	0.168992	-0.34272	1.47073	-0.493705	2.55128	-0.320417	-0.517153	-1.05956	-0.859677	-0.475478	-0.390396	-0.0205539	3.26425	2.78893	-0.842822	-0.328353	-0.908668	-0.325576	0.186139	-0.527861	-0.285347	-0.721452	-0.653152	-0.449767	-0.713169	-1.01637	-0.759032	-1.09064	-0.79416	-0.62211	-0.817857	-0.864589
TCGA-EO-A22R	Alive	-0.626109	-0.478524	-0.220828	-0.168819	-0.771425	-0.89939	-0.795008	0.340747	0.946803	-0.605282	-0.482813	1.05959	0.0222658	0.86728	0.0704535	0.760165	0.294478	1.13135	-0.358109	-0.304645	-0.318285	-0.462772	0.368201	0.279636	-0.487646	-0.134955	2.74074	-0.388855	0.642402	1.28293	1.05353	-0.568386	-1.22145	-0.441581	0.505465	-0.959875	-0.314433	0.202741	-0.559745	-0.3516	-0.444021	-0.219913	-0.751708	-0.91185	-0.825231	-0.267098	-0.789324	-0.0812413
TCGA-D1-A163	Alive	-0.547547	-0.186253	-0.0292873	0.119481	-0.75003	-0.885957	-0.651707	0.163572	0.726655	0.200077	-0.38359	-0.512951	-0.160854	1.03452	0.110735	0.0406685	2.77132	0.409838	0.511854	-0.42944	1.04048	-0.395788	0.205058	-0.522504	-0.639706	-0.302352	1.10274	-0.277161	0.505986	0.14242	-0.178457	-0.321574	-0.396841	-0.422102	0.798383	-0.302595	-0.252965	0.15336	-0.478475	-0.099935	-0.429406	0.680625	-0.733104	-0.89031	-0.687712	-0.409766	-0.516317	-0.33234
TCGA-EY-A1GK	Alive	-0.490557	0.221495	0.375057	0.915589	-0.659923	-0.429031	-0.522874	-0.56954	0.160576	-0.166773	-0.0547699	-0.505924	-0.362684	0.924751	0.215235	0.374356	-0.612069	1.0249	1.21133	1.37179	0.300862	0.598074	1.12489	0.509829	0.642589	0.240761	-0.475881	0.937665	0.0419263	-0.394999	-0.0795638	-0.199527	-0.381917	-0.507776	-0.338347	0.221492	-0.303231	1.55585	-0.515699	-0.718145	-0.556861	-0.858024	-0.73838	-0.915419	-0.796677	-0.639713	-0.804554	-1.13876
TCGA-B5-A0JR	Alive	-0.545799	0.148323	-0.127891	0.405322	-0.7035	-0.78997	-0.570908	-0.103802	-0.603897	-0.617695	-0.547076	-0.294343	-0.141075	1.47606	1.41496	0.329417	0.871329	0.393246	0.428894	0.209497	0.20312	0.141522	0.634865	-0.368976	-0.858334	-0.790442	-0.66062	-0.293727	0.609012	-0.440499	-0.642215	-0.259357	0.0518159	-0.544452	-0.626181	-0.867563	-0.305431	0.54741	-0.435865	-0.764214	-0.617329	-0.643927	-0.746606	-0.84947	-0.796244	-0.650282	-0.810957	-0.885321
TCGA-AX-A06F	Alive	-0.156579	0.245826	-0.192119	0.479375	-0.25605	-0.559038	-0.479377	-0.511706	-0.381235	-0.634956	-0.705685	-0.783246	-0.358993	-0.484248	0.65877	0.881063	1.17114	4.10069	-0.831844	0.904438	-0.317822	-0.589208	-1.04575	-0.117405	-0.699905	-0.570005	-0.231852	-0.340852	0.341813	-0.0215971	0.258453	-0.262462	-0.0560651	0.179788	-0.235595	-0.858162	-0.282726	0.322005	-0.233922	0.548679	-0.413341	-0.382916	-0.743178	-0.845967	-0.173199	-0.352946	-0.470228	-0.473781
TCGA-AP-A1DH	Alive	2.21185	0.0342658	0.621633	1.3735	-0.388232	-0.742241	-0.447226	1.12939	0.366348	-0.66582	0.359087	-0.52992	-0.44316	-0.399684	0.791264	-0.561614	1.63445	0.874725	0.346098	-0.39134	0.646801	-0.575693	-0.878506	-1.20793	-0.678423	1.10595	-0.658479	-0.348338	1.79883	-0.45471	-0.683109	0.17997	-0.421908	-0.295127	-0.0969329	-0.648425	-0.254235	0.64368	-0.316246	-0.587131	-0.60897	-0.706214	-0.755729	-0.97067	-0.775836	-0.0402383	-0.255053	-0.346221
TCGA-AP-A1DK	Alive	2.02382	-0.0615766	1.80171	0.0673605	-0.553013	-0.587955	-0.520381	0.448144	0.132035	-0.487566	0.206353	0.07174	-0.0212749	-0.464299	1.44488	0.906727	1.09442	0.148507	-0.299961	0.676839	-0.389813	-0.33429	-0.767357	-0.138998	-0.603361	-0.163725	-0.534835	-0.432573	1.02793	-0.271767	-0.639087	-0.461018	0.223255	0.014278	-0.41791	0.254014	-0.176695	1.16333	0.0397156	-0.6494	-0.876326	-0.844618	-0.693256	-0.436645	-0.7565	-0.581677	-0.723239	-1.09591
TCGA-D1-A17R	Dead	-0.599785	-0.643995	-0.320495	-0.16054	-0.403252	-1.02889	-0.232833	0.222352	1.37492	0.635515	0.64231	0.476509	1.71355	0.545585	0.743953	-0.0738111	-0.854471	0.558353	0.873645	0.0592569	0.334253	-0.0381609	0.440735	-0.64079	-0.744774	0.578578	0.274762	-0.28877	0.269897	-0.144009	-0.398751	-0.505805	-1.14085	-0.323111	-0.119178	0.375464	-0.279632	-0.739505	-0.558069	0.853764	-0.37858	0.485626	-0.749022	-0.61791	0.0170733	-0.560446	-0.803361	-0.589629
TCGA-BK-A0C9	Alive	0.205771	-0.51019	-0.233928	0.118498	0.030964	-0.52963	3.35731	0.013747	0.953377	0.457086	-0.513565	0.365124	-0.404651	0.0514753	-0.490419	-0.038716	-0.722339	0.60244	0.265388	0.380497	0.203349	0.431159	-0.445912	-0.60338	-0.620378	-0.360806	-0.354161	-0.25248	-0.568348	0.0191501	-0.8022	-0.428793	-1.45633	-0.434167	-0.296752	-0.360741	-0.268671	-1.13892	-0.182144	-0.556552	-0.401801	-0.580472	-0.753008	-0.928385	-0.784973	-0.473948	-0.821956	-0.816346
TCGA-AX-A05Y	Alive	-0.63766	-0.813688	-0.305719	-0.384775	-0.186449	-0.0294588	2.88089	0.505308	0.416967	0.281642	-0.565498	2.30944	-0.313567	-0.450651	-0.394647	-0.0824069	-0.597451	0.988459	1.80159	0.266417	0.683238	1.12435	1.04436	-0.126274	-0.354852	0.956151	0.0766873	-0.350926	-0.573021	-0.170177	-0.112952	-0.0513229	-1.34996	-0.330877	0.522712	-0.0177258	-0.272213	-1.14334	-0.532599	-0.358345	-0.807353	-0.59755	-0.714216	-0.558085	-0.420501	-0.309107	-0.82883	-0.540609
TCGA-BG-A187	Alive	-0.602529	-0.682932	-0.303167	-0.0276184	0.103487	-0.402166	1.16617	0.21763	1.00911	0.990488	-0.274091	0.546921	0.0325147	-0.363431	0.561174	0.464318	0.401084	0.844139	1.51488	2.32758	1.46646	0.998119	1.62365	1.07615	-0.296339	-0.417056	-0.0964681	-0.408725	-0.266621	0.172454	-0.881448	-0.56309	-1.25828	-0.324001	-0.503951	0.373636	-0.258935	-0.780485	-0.513784	-0.838877	0.969811	0.110492	-0.749994	-0.600466	-0.0252737	-0.299194	-0.822843	-0.465152
TCGA-D1-A17D	Alive	-0.389876	-0.331967	-0.191955	-0.0850459	0.835559	-0.150744	1.91558	0.238313	2.12791	0.705377	-0.379353	-0.259534	-0.544308	-0.221899	0.119216	0.524695	0.936026	0.70539	1.8473	2.00818	1.27267	0.768794	-0.136642	-0.272357	-0.426604	1.24275	-0.324639	-0.0504841	0.341572	0.080436	-0.45389	-0.484512	-1.23038	-0.487981	0.29833	0.159754	-0.240081	-0.703195	0.152034	-0.706031	-0.39558	-0.00418022	-0.726393	-0.376064	0.0372014	-0.554355	-0.820539	-0.99454
TCGA-A5-A0GV	Alive	0.44524	-0.238614	-0.322837	-0.365301	-0.330085	-0.913963	-0.377446	1.02164	-0.302231	-0.523218	0.652332	1.91165	5.13541	0.297816	1.71815	0.19045	-0.091241	0.406034	0.190856	1.15223	0.304453	0.0985721	2.34119	0.515554	-0.688665	0.58906	-0.247023	-0.190046	0.031108	-0.472948	-0.660648	-0.469332	-0.701322	-0.102204	-0.721618	0.474212	-0.255353	2.05656	-0.604821	-0.287252	-0.862914	-0.969645	-0.762748	0.253183	-0.300894	-0.44102	-0.167916	-0.980569
TCGA-BS-A0VI	Alive	-0.587401	-0.078064	-0.320144	-0.355268	0.403327	-0.729262	1.10235	1.07467	1.9144	0.490693	0.960161	0.157239	0.171414	1.72302	0.553402	2.3947	-0.198811	-0.478514	0.536784	-0.419356	1.24178	-0.24735	-0.282063	-0.919065	-0.851465	-0.307609	0.054296	0.306105	-0.285922	-0.418131	-0.901049	-0.489896	-0.931894	-0.618776	-0.858049	0.527352	-0.293902	-0.218988	-0.610877	2.19055	-0.817698	-0.984178	-0.758509	0.623799	-0.603701	-0.633358	-0.736691	-1.07975
TCGA-BS-A0TG	Alive	0.850954	-0.255882	-0.178598	0.418048	0.295171	0.13242	0.729305	0.748601	1.94767	2.19375	1.42284	0.874521	3.87617	0.462849	-0.287721	1.67677	0.0488417	0.912885	-0.406431	-0.271056	0.693448	0.360979	-0.939263	-1.18569	-0.818461	-0.0295049	0.0770527	-0.32588	-0.142065	0.0121059	-0.741036	-0.496727	-1.00618	-0.52142	-0.524523	1.82074	-0.252858	-0.747116	-0.508421	0.822679	-0.657107	-0.765846	-0.745266	-0.0863247	0.0967054	-0.366907	-0.309602	-0.0428397
TCGA-AP-A0LL	Alive	1.72893	0.370658	-0.278471	-0.219475	-0.00161147	-0.721023	1.08329	3.22277	-0.492054	0.149851	1.13611	1.52374	1.18385	1.2163	0.377918	0.987535	-1.0092	1.66563	1.33194	0.519916	0.167004	0.465491	0.0561878	-0.0211007	-0.745336	-0.352307	-0.44442	0.610115	1.2824	0.145626	-0.938401	-0.521956	-1.37465	-0.610904	-0.756713	-0.647411	-0.299344	-0.580091	-0.596035	-0.649292	-0.818603	-1.00736	-0.758897	1.36277	-0.709012	-0.637439	-0.8169	-1.19846
TCGA-D1-A16B	Alive	0.0183499	-0.319183	-0.038729	0.591403	-0.240568	0.184042	0.426815	-0.389372	3.45928	1.0396	0.73563	1.47704	3.55281	-0.322192	0.581767	-0.194905	0.556785	0.632449	0.51168	1.25956	0.621669	0.171129	-0.0150232	0.732684	-0.427291	1.33945	-0.0439509	-0.246134	-0.524699	-0.364436	-0.00376054	-0.493427	-1.10904	-0.264962	0.134549	1.3554	-0.17784	-0.598021	-0.544664	-0.397982	-0.307766	-0.588447	-0.742914	-0.556343	0.337412	-0.427244	-0.693606	-0.833561
TCGA-D1-A17T	Alive	0.799999	-0.363916	-0.293786	0.0217537	0.767184	-0.224747	1.13519	1.29491	0.716159	0.970147	0.794142	0.103609	3.01748	0.171094	-0.241561	0.0785395	0.482746	0.577628	1.30028	0.251816	0.631317	0.370128	1.7987	0.144233	-0.676737	1.07447	-0.179805	0.00944941	0.323306	0.51899	-0.720343	-0.467433	-1.43242	-0.380175	0.374289	1.21116	-0.227171	-0.808491	-0.429401	-0.510808	-0.529546	-0.803245	-0.747578	-0.0528142	-0.330501	-0.478366	-0.606431	-0.703419
TCGA-BG-A0MS	Alive	-0.357872	0.639717	-0.290789	-0.153099	0.270939	0.375663	0.601142	0.374374	0.921683	0.901326	0.66578	1.51753	4.00997	0.153831	0.528914	1.00307	0.207749	1.48789	0.0334145	0.650415	0.311639	1.45423	1.57387	-0.0695716	-0.630183	-0.253467	0.100272	-0.235738	-0.603942	0.270348	-0.594367	-0.330226	-1.32866	-0.597702	-0.408621	0.000311221	-0.289958	-0.665849	-0.564413	-0.570657	-0.325202	-0.606707	-0.74827	-0.395087	-0.11679	-0.604992	-0.818755	-0.895256
TCGA-BS-A0WQ	Alive	-0.231932	0.850148	-0.327066	-0.286266	-0.541861	-0.600989	0.067472	-0.293656	-0.122486	2.36259	3.12014	1.18796	3.31184	-0.11528	-0.331578	0.0495842	0.65663	-0.0646097	-0.0180129	-0.0753193	0.411696	2.18226	0.454639	0.270618	-0.444714	-0.651312	0.582056	0.976105	0.108806	-0.163755	-0.91159	-0.550547	-1.12089	-0.554002	-0.814331	-0.107772	-0.221849	-0.874345	-0.585191	-0.754623	-0.711649	-1.03743	-0.763331	-0.407775	-0.676185	-0.608158	-0.100129	-0.795283
TCGA-AP-A0LN	Alive	-0.0767194	0.794362	-0.262136	-0.164461	0.527099	-0.328643	0.751764	0.192148	1.41989	2.39177	1.43334	1.46745	2.35087	0.0661857	0.102236	1.08803	0.0866868	0.798285	1.68572	0.424385	0.910625	2.12239	-0.43091	-0.185367	-0.77659	-0.574349	-0.230577	-0.0986326	-0.0984032	0.503364	-0.941541	-0.54757	-0.962551	-0.534681	-0.420656	0.326173	-0.25174	-1.04536	-0.375708	-0.743309	-0.462594	-0.82805	-0.720938	-0.476528	-0.472379	-0.619272	-0.797287	-0.890506
TCGA-AP-A0LV	Alive	-0.131183	0.083714	-0.318617	0.205209	0.0455834	-0.331957	0.507912	-0.511428	0.35234	1.3442	1.19791	2.37156	2.22902	-0.412324	-0.116256	0.613573	-0.431485	0.262665	-0.0433824	0.283284	1.1846	0.738117	-0.73026	-0.118961	-0.673303	-0.139047	-0.0939843	-0.407541	-0.761614	-0.105053	-0.341282	-0.508602	-1.03224	-0.398803	-0.487241	0.371124	-0.216084	-0.734713	-0.54792	-0.819151	-0.832761	-0.864239	-0.747363	-0.675975	-0.343827	-0.582504	-0.801002	-0.76549
TCGA-D1-A16Q	Alive	1.12296	-0.387594	0.304914	0.0214073	0.727958	-0.412657	1.44992	1.31953	-0.0295399	1.47966	0.935177	2.42926	1.71284	-0.106997	-0.0330025	0.919048	-0.680775	0.948091	0.619337	0.409941	1.12965	1.31784	0.0907073	0.400676	-0.508379	0.00590735	-0.159957	0.695446	0.679566	0.176047	-0.896107	-0.449732	-1.32811	-0.348655	-0.231798	0.102327	-0.243958	-0.640199	-0.441514	-0.797469	-0.764825	-0.887572	-0.758638	-0.596093	-0.475268	-0.540556	-0.81088	-0.865442
TCGA-BG-A0VX	Alive	0.272086	1.73331	-0.222304	0.569773	1.02586	1.7267	2.03666	0.218804	0.814592	2.74133	3.01641	2.34753	6.10319	-0.424749	0.227824	0.998123	-0.00873447	0.360079	0.190076	-0.221825	0.756735	1.24385	-0.193009	0.0477298	-0.737561	-0.0732901	0.293946	-0.398315	-0.763736	-0.0336581	-0.348647	-0.538317	-0.6712	-0.566986	-0.404245	1.43631	-0.263219	-0.778266	-0.537171	-0.719589	-0.399244	-0.751808	-0.719014	-0.501197	-0.220613	-0.56504	-0.739082	-0.718909
TCGA-BG-A0MI	Dead	-0.238964	1.35983	-0.281698	0.577583	0.64606	0.354556	0.682254	0.59466	0.890732	0.997829	3.51351	0.713645	4.24899	0.748228	0.106379	1.12048	0.258061	0.241896	0.48675	-0.101614	0.428548	0.386386	0.683393	-0.297903	-0.769315	-0.176316	-0.316218	-0.478513	-0.418791	-0.153127	-0.537913	-0.471102	-1.46687	-0.512431	-0.513561	0.0221333	-0.245421	-0.814195	-0.373099	-0.741321	0.139918	-0.144675	-0.761822	-0.425487	-0.167003	-0.527422	-0.821201	-0.207632
TCGA-B5-A0K7	Alive	1.07027	1.98694	0.062404	0.201321	0.344134	1.05971	1.48781	1.04708	-0.616956	0.281891	1.81019	1.9592	1.86461	0.887364	1.26582	0.0797159	-0.549406	1.00536	1.57133	1.73529	0.333434	0.300796	-0.446791	0.524869	-0.756389	0.889418	-0.164522	-0.0511713	0.0892357	0.250564	-0.612921	-0.526262	-0.718924	-0.570052	-0.74839	-0.323678	-0.187383	-0.517585	-0.13793	-0.799334	-0.780025	-0.884671	-0.762963	-0.687831	-0.617828	-0.563566	-0.633722	-0.773048
TCGA-BG-A0VT	Alive	0.200406	1.69801	-0.306698	-0.166294	0.469078	0.263575	-0.110092	0.0408581	-0.367075	1.45179	2.09551	2.26557	2.97233	2.57953	1.54849	1.23982	-0.870431	0.662831	0.813177	0.790829	0.41331	0.278391	-0.297658	0.0217446	-0.74774	-0.137252	-0.0767098	-0.13175	-0.31117	-0.300293	-0.727533	-0.423143	-0.268459	-0.591195	-0.711172	0.486009	-0.236642	-0.497967	-0.580236	-0.722514	-0.69844	-0.928162	-0.745211	-0.504049	-0.609255	-0.641926	-0.813917	-1.09143
TCGA-D1-A16R	Alive	0.196897	-0.0966594	-0.321915	0.164194	1.35792	0.894943	2.30321	0.118542	0.00974353	0.527604	2.0279	2.22773	4.63213	2.27365	0.774124	0.697033	-0.217708	1.10336	0.193252	0.762876	0.642409	0.538888	-0.820816	-0.453227	-0.757606	-0.169422	-0.309423	0.0424355	-0.21794	-0.213178	-0.811991	-0.462301	-1.01599	-0.49941	-0.50097	0.66878	-0.291532	-0.218198	-0.494442	-0.638571	-0.496617	-0.544847	-0.75527	-0.20542	-0.507629	-0.633113	-0.80821	-0.865224
TCGA-BG-A0W2	Alive	-0.284089	0.0353857	-0.304272	-0.0159988	0.103341	0.996435	1.59263	-0.29041	-0.0443235	0.270747	3.64619	3.11237	2.82744	-0.258384	2.25989	0.72085	-0.100245	1.57	0.892798	0.506704	0.289902	0.692619	-0.0717965	1.04273	-0.547128	0.594317	0.0160475	-0.324096	-0.346764	-0.417989	-0.87294	-0.511712	-0.570229	-0.513977	-0.471731	0.306188	-0.281528	-0.730329	-0.501623	-0.859666	-0.416376	-0.973549	-0.743437	-0.415718	-0.549884	-0.632993	-0.805227	-1.03858
TCGA-B5-A0JS	Alive	-0.185715	0.0891627	-0.163288	2.96503	0.53811	0.185061	0.162831	0.575542	2.76315	3.60801	-0.0124722	0.219688	-0.340156	1.23017	1.57408	0.496235	1.40305	0.720385	1.88313	0.739399	0.00725067	0.997581	-0.645317	1.81054	-0.538447	-0.631701	-0.121873	-0.273535	-0.87717	-0.328111	-0.273918	-0.479863	-1.18058	-0.608198	-0.493805	-0.142799	-0.245063	-0.892602	-0.515244	-0.598674	-0.85983	-0.720472	-0.742755	-0.694825	0.0386481	-0.268767	-0.640776	-0.639487
TCGA-B5-A0K6	Alive	0.371265	-0.498154	-0.241585	0.0240329	2.22841	-0.0758026	1.15848	2.32386	2.4967	2.73285	2.45107	1.41693	1.01904	1.80775	0.920942	0.397471	-0.973376	0.599672	2.1519	-0.259661	0.627658	1.17388	-0.414692	-0.508573	-0.85287	-0.558547	-0.509803	0.269712	0.100237	-0.00209577	-0.856163	-0.430328	-1.39133	-0.51723	-0.355679	0.961545	-0.281304	-0.964597	-0.129288	-0.704801	-0.638951	-0.779953	-0.730085	-0.523129	-0.369528	-0.337977	-0.823527	-0.763703
TCGA-AP-A0LJ	Alive	0.521836	0.0544516	-0.302024	-0.0977268	1.97067	0.0930414	1.75203	0.962914	3.66453	0.273876	1.55858	0.681776	0.21816	0.249767	0.413117	0.776573	-0.351265	1.19804	-0.055154	-0.0993582	0.915859	1.02878	-0.0155267	-0.175365	-0.636989	-0.572933	-0.278305	-0.326567	-0.560153	0.417155	-0.791481	-0.501587	-1.25351	-0.572702	-0.577744	0.273568	-0.234116	-0.869811	-0.484914	-0.759911	-0.706988	-0.805954	-0.740139	-0.567615	-0.332928	-0.447204	-0.773345	-0.721092
TCGA-B5-A11W	Alive	1.08488	-0.559413	-0.202999	-0.289226	-0.277281	-0.875705	-0.607464	-0.361907	4.69882	-0.335883	-0.198572	-0.605319	-0.467116	-0.140126	0.393605	-0.0577547	1.64897	1.16885	1.43597	-0.0333665	-0.134367	-0.42016	-0.816494	-0.364591	-0.0783039	1.68142	-0.351297	1.52546	0.260325	0.184242	-0.479516	-0.477312	-0.819447	-0.593335	-0.606553	-0.743771	-0.279095	-0.0690359	-0.335205	-0.677079	-0.725759	-0.621075	-0.747941	-0.394867	0.115269	-0.46891	-0.203568	-0.663449
TCGA-BG-A0MK	Dead	0.0544224	-0.478726	-0.289782	-0.240726	-0.492399	-0.223412	-0.164337	0.271246	4.41747	-0.0651493	0.719659	-0.282143	-0.365997	1.37465	0.693102	-0.192522	0.8364	2.33455	0.123641	-0.0892004	-0.957647	-0.227566	-0.924044	-0.125116	-0.472909	-0.326621	0.111587	-0.187473	-0.986178	-0.266137	-0.401311	-0.491512	-1.14923	-0.610268	-0.758365	-0.946549	-0.273268	-0.839546	-0.4779	-0.590646	-0.829098	-0.616813	-0.736771	-0.774918	-0.625065	-0.224189	-0.792197	-1.10217
TCGA-D1-A16O	Alive	-0.31029	-0.662092	-0.32465	-0.307281	-0.763999	-0.95429	-0.801942	-0.420422	2.17333	0.810465	0.0110336	-0.546522	-0.241019	3.84109	0.983179	0.558273	1.98721	3.00032	0.50819	0.0820247	-0.22892	-0.489299	-0.407507	0.248877	-0.430944	0.0506999	0.221365	-0.134441	0.0116196	-0.265515	-0.864606	-0.490337	-0.571681	-0.625913	-0.686974	-1.05241	-0.281286	-0.266258	-0.462293	-0.854577	-0.613336	-0.61145	-0.693749	-0.576754	-0.37112	-0.536281	-0.231538	-0.800125
TCGA-AP-A1DP	Dead	-0.687399	-0.0968382	-0.270369	-0.313862	-0.38199	-0.627542	-0.460202	0.234727	3.40511	-0.28516	0.377536	0.0755344	-0.412024	3.64071	1.46586	0.857144	0.544045	1.91416	1.22092	0.689195	0.420737	0.0851867	-0.248122	-0.179585	-0.562177	-0.234896	-0.330032	0.00475592	0.74584	-0.399912	-0.549611	-0.51571	-0.71336	-0.539761	-0.539303	-0.935286	-0.3004	0.602876	-0.521109	-0.803118	-0.88986	-0.973893	-0.749919	-0.613862	-0.355435	-0.480663	-0.779255	-1.09564
TCGA-B5-A3FB	Alive	-0.496742	-0.505655	-0.239225	-0.104956	-0.273266	0.10319	-0.130511	0.0306678	2.75189	0.702132	-0.454882	-0.720992	-0.429996	-0.571655	-0.395869	-0.75941	0.556731	0.966075	0.196704	1.91662	0.86498	0.458303	-0.26395	0.856968	0.658419	-0.736931	0.116107	-0.479932	-0.29761	-0.31705	1.60915	-0.57826	-1.41277	0.799047	-0.433526	-1.01605	-0.179763	-0.435298	-0.600033	-0.640259	3.70399	-0.638579	-0.741953	-1.03329	0.586574	0.192898	-0.231292	0.453195
TCGA-AX-A1CE	Alive	-0.657253	-0.485045	-0.319114	-0.244983	-0.896584	-1.16504	-0.76331	-0.876475	5.36384	-0.568128	-0.619774	1.22891	-0.542472	-0.496542	1.0267	1.95008	1.79132	0.787739	0.795823	0.574991	-0.0869131	-0.297682	-1.06149	1.02636	0.391737	-0.817985	-0.385264	-0.383839	-1.45609	-0.327357	2.58676	-0.306121	-0.615723	-0.134691	-0.789383	-1.03092	-0.228221	0.813223	-0.555675	-0.401413	-0.827841	-0.523411	-0.756595	-0.595299	-0.761978	-0.564684	-0.821278	-0.744808
TCGA-PG-A916	Alive	-0.288362	-0.415157	-0.260136	-0.167925	0.0758801	0.442024	-0.168158	0.237518	1.41887	0.827656	-0.206124	-0.414711	-0.250636	0.287644	1.27248	0.0770329	2.55401	0.671798	1.01693	0.0779357	-0.565251	-0.0019329	-0.858853	0.423187	-0.466227	-0.736805	-0.594445	-0.504744	-1.16593	-0.483952	0.60598	-0.508448	-0.159547	-0.556121	-0.490759	-0.407499	-0.21976	-0.697735	-0.557375	-0.745762	-0.819214	-0.632103	-0.757816	-0.284642	-0.368617	-0.482571	-0.795125	-1.00012
TCGA-B5-A11R	Alive	-0.643736	-0.410499	-0.160989	-0.100743	-0.588466	0.768716	0.162964	-0.540004	2.32332	-0.146901	-0.50394	1.44452	-0.525947	-0.561964	-0.0613675	-0.241527	0.609039	0.106764	0.639146	0.162353	0.348288	0.83058	1.96063	0.106211	-0.461044	-0.606236	-0.620208	-0.485927	-1.45189	-0.441432	0.935517	-0.554827	-1.39484	-0.598184	-0.0917845	1.28474	-0.158319	-0.667892	0.249582	-0.563106	-0.237423	-0.63125	-0.761015	-0.215515	-0.614462	-0.59599	-0.823023	-0.840704
TCGA-D1-A16V	Dead	0.485996	0.576059	0.192977	-0.0538518	0.558347	-0.246814	0.517063	0.3522	-0.114896	0.040445	-0.497549	-0.2275	-0.482533	-0.0228134	0.824498	0.0801183	1.80551	0.0992232	1.94169	0.763044	1.64398	0.212786	-0.976939	2.0706	-0.458796	-0.506704	0.262933	-0.451668	-1.2206	-0.358948	0.927236	-0.484097	0.283298	-0.336362	-0.548377	-0.795882	-0.176435	-0.145959	-0.395505	-0.107088	-0.852951	-0.736023	-0.755016	-0.327788	-0.643549	-0.506741	-0.670699	-0.382975
TCGA-FI-A2D2	Dead	-0.239551	2.76286	-0.324439	-0.182136	-0.381967	0.272624	0.0349503	-0.125281	-0.662848	-0.183438	-0.366402	-0.274134	-0.459422	-0.529937	-0.135591	-0.616171	1.24916	0.0690278	-0.600147	1.36944	-1.36276	-0.199065	-0.884752	0.384809	0.0592676	-0.610422	0.00141336	-0.426695	0.766763	-0.454276	0.215007	-0.549577	0.390891	-0.347471	-0.50453	-0.553409	-0.235055	1.36628	0.143272	-0.0412166	-0.489145	0.683595	-0.574191	-0.527531	0.301888	0.178641	-0.758914	-0.47943
TCGA-BK-A6W3	Alive	0.269328	2.18041	-0.180209	0.287954	0.740507	2.15992	0.0540443	0.579558	0.855893	0.0800391	-0.193768	-0.321698	-0.275253	-0.275041	0.827437	-0.345378	1.65213	-0.285505	0.350211	2.07113	-0.567604	-0.239487	-0.787025	1.93621	0.236025	1.82953	0.461127	0.234313	-0.223177	-0.477285	0.493661	-0.446576	0.449803	-0.0992243	-0.0496111	-0.394985	-0.267566	-0.266163	-0.508996	-0.531991	-0.709462	-0.393985	-0.749262	-0.796257	-0.273334	-0.454173	-0.361305	-0.472913
TCGA-B5-A11H	Alive	0.175051	2.22728	1.35284	0.377849	-0.426159	-0.130136	-0.283421	-0.0967684	1.0676	0.168714	-0.254731	0.0710952	-0.348219	1.84237	1.24581	-0.45767	1.89665	0.743991	0.614275	3.1595	-0.00998558	-0.469178	-0.433075	0.0472252	0.721772	2.51599	0.00514275	0.568297	0.485	-0.371292	-0.219542	-0.326839	-0.193198	0.418574	0.603969	0.0183525	-0.180876	0.442482	-0.309088	0.535383	-0.56881	-0.68398	-0.739641	-0.716643	-0.591381	-0.637873	-0.804937	-0.587245
TCGA-BS-A0UF	Alive	0.208748	0.125262	2.22023	0.905411	0.286717	0.731005	1.05013	0.230459	-0.338553	-0.614612	-0.185061	2.13962	-0.0172434	-0.540055	2.05625	0.250899	1.07964	0.249877	2.00926	4.75548	-0.663509	-0.569173	-0.326337	0.924069	0.122027	1.99431	-0.288114	-0.401034	-0.43555	-0.279594	-0.438999	-0.320321	-0.489196	-0.135482	-0.254107	-0.390411	-0.314098	-0.239179	0.0546291	-0.773072	-0.718704	-0.191974	-0.756864	-0.685965	-0.531751	-0.603296	-0.824616	-0.764382
TCGA-4E-A92E	Alive	-0.553377	0.102582	-0.258605	0.349314	0.418753	1.9147	0.961996	0.0952698	0.0483455	0.346576	0.982873	0.679811	1.68009	-0.0545487	1.16631	0.362479	1.52715	0.733785	3.27891	3.86118	0.0633859	0.780385	0.58	1.77498	-0.195174	0.852149	0.142608	-0.315908	-0.530087	-0.0793656	0.238418	-0.509921	-1.24965	-0.514293	-0.128659	0.184073	-0.233923	-0.948899	-0.526974	-0.471591	-0.507116	-0.24293	-0.758648	-0.231065	-0.287976	-0.599992	-0.807257	-0.991756
TCGA-AJ-A2QL	Alive	-0.572778	1.17429	-0.302436	1.22339	0.251534	0.683351	0.268581	-0.552745	1.56349	0.851576	-0.081944	0.670731	-0.136985	-0.524232	0.503329	-0.10028	1.97308	1.59209	1.24196	3.26531	0.6093	-0.586544	-0.752574	3.06908	0.0552085	-0.359421	0.250626	-0.465281	-0.884227	-0.492383	0.510747	-0.484779	-1.27119	-0.312397	-0.434299	-0.561709	-0.126626	-0.153025	-0.212449	-0.683322	-0.723668	-0.659492	-0.756516	-0.580811	-0.670902	-0.457805	-0.821201	-0.959008
TCGA-D1-A103	Alive	-0.325855	-0.407671	-0.0492994	0.0201001	0.917315	2.00182	1.78651	0.69054	0.620601	0.936123	-0.34505	-0.563034	-0.387806	-0.352143	0.192253	0.652672	1.24752	0.313987	2.02228	4.40788	0.317881	-0.107824	-0.0830174	1.73429	0.93122	1.65681	1.06756	0.004946	-0.627209	-0.45057	0.153575	-0.400074	-0.697927	-0.318637	-0.0974262	-0.714287	-0.256391	-0.633977	-0.496165	-0.49173	-0.772579	-0.452586	-0.735167	-0.806247	-0.0806856	-0.49846	-0.814415	-0.939141
TCGA-BG-A0VZ	Alive	0.178028	-0.223543	0.079962	-0.0857386	-0.387185	0.805916	0.9612	0.0652038	0.641572	-0.00294997	0.0713844	-0.223091	-0.341069	-0.473851	-0.242995	1.43017	1.76046	0.193342	1.05976	3.87343	0.084705	0.0385678	0.543512	1.12944	0.153126	-0.625815	0.252699	-0.141591	-0.721719	-0.47093	-0.25396	-0.300568	-0.629067	0.290478	-0.196896	0.0573595	-0.277007	-0.406517	-0.337814	-0.603534	-0.700289	-0.569088	-0.74543	-0.659899	-0.659819	-0.457787	-0.813611	-0.882765
TCGA-B5-A3FH	Alive	-0.00622643	-0.247338	-0.168164	-0.155478	-0.10755	0.993374	-0.0887904	-0.369812	0.777145	0.313459	-0.239923	0.808435	-0.462103	-0.17119	1.47666	-0.339259	2.33895	1.01621	0.71642	5.97896	-0.816402	-0.0224992	0.551711	3.2159	0.136827	0.112112	1.13169	-0.439459	-1.05289	-0.437113	-0.238973	-0.482157	-0.684624	-0.500273	-0.609063	-0.272618	-0.238945	-0.34683	-0.505262	-0.0420244	-0.667009	-0.779348	-0.760781	-0.102496	-0.0734125	-0.540371	-0.807339	-0.966578
TCGA-EY-A549	Alive	-0.707675	-0.529322	-0.163986	-0.226928	-0.114766	0.90005	0.640147	0.880293	1.25162	0.216848	-0.413837	1.50195	-0.336192	0.900992	0.711587	0.551844	0.458629	1.06053	2.29549	4.57457	-0.641909	0.932557	0.847468	0.53459	-0.418143	0.163075	-0.0472029	0.0298171	-0.507845	-0.448175	-0.18217	-0.483676	0.0157283	-0.513624	-0.64937	-0.424875	-0.217842	1.22884	-0.469426	-0.217319	-0.537045	-0.806683	-0.753327	0.0213454	-0.403729	-0.510401	-0.824884	-0.970249
TCGA-EO-A3L0	Alive	-0.458266	-0.677605	-0.316922	-0.285249	-0.0502708	0.198963	0.199809	0.0536624	0.171936	-0.106409	-0.0155636	0.356515	-0.401591	-0.473613	0.33491	-0.139224	-0.331937	0.154791	-0.149977	2.97616	0.325566	0.295575	-0.582043	0.653885	0.406288	0.618963	-0.26338	-0.332883	-0.440204	-0.410794	0.35393	-0.515828	-1.40222	0.519036	2.51876	-0.774272	-0.232546	-0.917898	-0.527213	-0.627412	-0.750074	-0.756593	-0.724121	-0.982488	-0.504835	-0.487715	-0.811061	0.154881
TCGA-B5-A11P	Alive	-0.756445	-0.784886	-0.329876	-0.31384	-0.28793	0.355335	0.272758	-0.728153	-0.0303403	-0.682537	-0.0692447	-0.0133319	0.348783	-0.590447	1.06806	-0.571417	0.791171	0.480453	0.957048	4.42756	0.522408	-0.470341	-0.732582	1.27783	-0.120643	-0.295647	0.103599	-0.463965	0.128186	-0.243948	0.964041	-0.539297	1.01369	0.978029	-0.234887	1.59405	-0.252916	-0.074155	-0.620021	1.26581	-0.583271	-0.617624	-0.761951	-0.535492	0.0905533	0.124556	-0.814399	-0.96859
TCGA-B5-A0K1	Alive	-0.55735	-0.728762	-0.302272	-0.297427	-0.498235	-0.864423	-0.505282	-0.133085	1.2895	3.24698	-0.478271	-0.812438	-0.338961	-0.183903	-0.31844	-0.427146	1.79141	0.927015	1.50047	1.64202	0.425255	0.560632	1.12122	1.31741	0.491185	4.49243	-0.257585	0.31207	0.0148986	-0.0827321	-0.336531	-0.494268	-0.940571	-0.280432	0.143215	-0.395528	-0.0270073	-0.516374	0.191867	-0.401005	-0.643098	-0.326735	-0.74679	-0.451783	0.40017	-0.407534	-0.17364	-0.304244
TCGA-AJ-A5DW	Alive	-0.677228	-0.446353	-0.268243	0.0338537	-0.834421	-0.400993	-0.687194	-0.854503	0.323541	-0.0684458	-0.399317	2.10779	0.137626	-0.537316	-0.4089	-0.173844	1.22303	0.0833443	3.0138	2.9805	-0.535668	-0.0266857	-0.306383	2.43487	0.566371	1.96796	-0.104904	-0.233428	-0.893524	-0.24772	1.30343	-0.487243	0.165656	-0.30645	-0.374063	0.852408	-0.241973	-0.527429	-0.576837	-0.397177	-0.637567	-0.733961	-0.748853	-0.596916	-0.447891	-0.447527	-0.81794	-0.852369
TCGA-AX-A2HJ	Alive	-0.182575	-0.487341	-0.301931	-0.049662	-0.573338	-0.703816	-0.553314	-0.680851	-0.178632	0.131215	0.147868	3.37368	0.00588707	-0.301371	0.227647	0.804971	-0.258924	0.158187	1.50328	2.05921	-0.310114	0.0428836	1.49364	0.675709	-0.0853605	0.69964	0.0182926	-0.211116	-0.10419	-0.240789	0.372464	-0.272044	-0.688849	-0.0768548	-0.202946	0.612727	-0.273098	0.144756	-0.476344	-0.803143	-0.373273	-0.552629	-0.743193	-0.356476	-0.671109	-0.643248	-0.811236	-0.486917
TCGA-AX-A05U	Alive	-0.823183	-0.564184	-0.322439	-0.32537	-0.566874	-0.520472	-0.327618	-0.583935	-0.210186	1.53011	-0.329692	3.1298	1.11631	-0.0101879	1.00202	0.722501	0.0645971	0.887938	2.42144	1.67552	1.10754	0.515162	0.466671	2.55541	0.314646	-0.110811	0.700464	-0.372274	-0.574416	-0.218553	0.806742	-0.446632	-0.243171	-0.506128	-0.169181	0.320406	-0.236584	-0.488954	-0.554862	-0.290383	-0.399081	-0.608824	-0.759201	-0.244605	-0.197451	-0.645684	-0.811181	-0.865584
TCGA-EO-A22Y	Alive	-0.864622	-0.524702	-0.321896	-0.342721	-0.728595	-0.714587	-0.617262	-0.838252	1.22536	0.776985	-0.438496	2.46871	-0.454021	-0.224814	-0.312615	-0.819353	0.29965	-0.14324	1.95742	1.38344	-0.0988067	1.68362	-0.896672	1.0306	1.95782	0.489402	-0.116704	-0.327488	-1.00429	-0.406909	-0.252342	-0.375733	0.159851	-0.304802	-0.618115	-0.629723	-0.135159	-1.02793	-0.558069	-0.0409029	-0.749626	-0.69861	-0.722985	-0.352256	-0.748776	-0.488602	-0.82368	-1.12723
TCGA-BG-A0MA	Dead	0.0360311	-0.0309404	-0.270144	-0.0812583	-0.546478	-0.348237	0.062522	0.0305794	0.832912	3.47492	0.990291	1.3478	0.650663	-0.228519	-0.0871119	-0.0836349	-0.237183	0.0338225	1.00418	0.657378	0.834029	0.71246	-0.628753	-0.0663038	-0.549594	0.402115	-0.31316	-0.0653541	-0.513948	-0.243458	-0.77685	-0.366207	0.0198192	-0.389454	-0.478746	-0.387375	-0.290338	-0.67764	-0.531522	-0.782843	-0.336377	-0.784958	-0.717729	-0.425401	-0.67134	-0.607173	-0.807033	-0.47139
TCGA-BG-A0M0	Alive	-0.293223	-0.828335	-0.314103	-0.366642	-0.742164	-0.25195	1.1195	-1.00762	0.270131	0.614795	-0.427059	1.75191	-0.448444	-0.433714	-0.129535	-0.237946	0.945844	0.127126	2.78524	3.06911	0.206166	0.572445	0.507722	0.179385	-0.653632	0.863229	-0.413951	-0.01124	-0.102799	0.950103	-0.702483	-0.469147	-1.42077	-0.368232	-0.392747	-0.833601	-0.264226	-1.11225	-0.563575	-0.697712	-0.907902	-1.04873	-0.741574	-0.447764	-0.818462	-0.615718	-0.828146	-1.14855
TCGA-D1-A165	Alive	-0.108191	0.572742	-0.264651	-0.305483	-0.745538	-0.495324	-0.157367	-0.862269	2.07436	1.17159	0.661544	0.776499	0.0823214	0.115286	0.246079	-0.68859	0.804794	0.556637	0.986835	0.455837	0.387359	1.79859	0.847145	0.830751	-0.560491	1.99186	0.371905	0.190595	-0.266486	0.260588	0.180804	-0.499211	-0.974931	-0.466854	0.0910455	-0.553946	-0.25089	-0.74039	-0.53753	-0.600595	-0.61942	-0.410058	-0.74281	-0.579318	-0.592957	-0.584034	-0.812451	-0.713735
TCGA-B5-A11S	Alive	-0.51826	-0.354492	-0.323006	-0.251474	-0.682049	0.478608	0.158866	-0.515722	0.559504	1.47237	-0.304988	1.64885	-0.447483	-0.448643	-0.0233173	-0.645064	1.42839	0.56951	2.13217	2.12546	0.474387	1.469	0.608522	1.4059	-0.49489	1.76799	0.0555864	0.0467342	-0.651546	-0.117557	0.146304	-0.476316	-0.548971	-0.534612	-0.51502	-0.769446	-0.210481	-1.06009	-0.456452	-0.71963	-0.651691	-0.6593	-0.726622	-0.769234	-0.620487	-0.56608	-0.828354	-0.899924
TCGA-BS-A0TJ	Alive	-0.21006	-0.513569	-0.208666	0.0793152	-0.837259	-0.902272	-0.718488	-0.79302	0.554426	2.45937	0.524439	0.19258	-0.167295	-0.518019	0.0826706	-0.756139	1.37135	0.106747	-0.0552353	-0.370249	0.0597153	-0.204674	-0.517882	-0.669696	-0.582098	0.00146902	-0.551356	-0.34189	0.116803	-0.480312	-0.207926	-0.140277	0.82522	-0.277663	-0.932271	-0.479033	-0.237174	0.51709	-0.544425	0.633502	-0.592404	-0.340402	-0.630963	-0.377509	-0.465428	-0.467612	-0.401993	0.0922557
TCGA-E6-A2P8	Dead	-0.415504	0.223189	0.401045	0.300947	-0.339669	-0.340305	-0.482509	-0.322901	-0.0121558	1.46424	-0.576764	-0.751692	-0.50715	-0.444116	-0.344663	-0.670439	1.06888	-0.143461	-1.00733	-0.540664	0.197393	-0.369276	-0.308052	-1.47061	-0.693411	-0.760035	-0.555451	-0.385711	-1.45539	-0.240063	1.64704	-0.401829	0.0989573	-0.281892	-0.184304	-0.571385	-0.0384422	-0.377626	0.673504	-0.589014	-0.407845	-0.277992	-0.713305	-0.74911	-0.786862	-0.378502	0.00457474	-0.420016
TCGA-FI-A2D0	Alive	-0.523721	-0.647153	-0.269821	0.587459	-0.655495	-0.346608	0.191062	-0.421117	1.68173	-0.2405	0.330597	-0.263831	-0.235812	-0.512513	-0.753972	-0.944534	-0.344247	-0.586321	-0.369875	-0.596149	0.54063	0.322396	-0.410295	-0.483754	-0.631681	0.218853	1.08018	1.0568	0.745804	-0.352073	0.0888766	-0.367506	0.790934	-0.193828	0.0929976	-0.520449	-0.273393	-0.104557	-0.615066	0.4491	-0.047531	-0.0963309	-0.713394	-0.0737032	1.4764	-0.15136	0.188289	-0.0475984
TCGA-B5-A3FA	Alive	-0.422726	-0.628294	-0.135118	-0.0989894	-0.559343	0.348064	0.40541	-0.187168	1.62985	-0.261944	0.524871	-0.672094	-0.534885	-0.384631	0.137736	-0.836658	1.23829	1.35306	-1.00845	-0.473963	-0.510627	-0.0527814	-0.963772	-0.242334	-0.233392	-0.631827	0.69176	-0.21578	-0.0410374	-0.465253	-0.534404	-0.206266	0.954653	-0.353774	-0.0519493	-0.991407	-0.319066	1.17427	-0.604079	-0.111771	-0.557524	-0.65512	-0.754573	-0.981206	0.23254	-0.624014	-0.121356	-0.047991
TCGA-BG-A221	Alive	1.39225	-0.0830376	0.111177	1.04597	0.105016	0.957437	1.31261	-0.0007493	1.02482	0.163427	-0.0530755	-0.437724	-0.197595	-0.4825	-0.335279	1.17524	0.728365	-0.514908	-0.78989	0.0664169	0.89959	0.2277	-0.930394	-0.815795	-0.260276	0.417193	0.72029	-0.285948	1.22626	2.69934	0.262405	-0.495218	-0.423656	-0.130554	1.00927	0.503419	-0.294193	0.980602	-0.0583353	0.696715	-0.0416402	-0.221288	-0.708447	-0.291263	0.785432	-0.619582	-0.236545	0.0257552
TCGA-B5-A5OC	Alive	-0.139935	0.925861	0.322388	1.26939	1.17566	3.74467	0.815547	0.198095	0.468879	0.0340398	-0.0247568	-0.188912	0.260739	2.51893	0.665109	-0.380102	1.2098	-0.154975	-0.0374099	-0.330298	-0.460608	0.0335124	-0.897303	-0.95128	-0.855961	-0.365244	-0.469257	0.555957	-0.177126	-0.0429656	-0.535357	-0.40283	0.216921	-0.464936	-0.428442	-0.138614	-0.295185	-0.752044	-0.392154	-0.704904	-0.446564	-0.760827	-0.712164	-0.626943	-0.126956	-0.639764	-0.537577	-1.00956
TCGA-AJ-A3NE	Alive	-0.5322	-0.290085	-0.286461	0.555505	0.306297	1.54087	0.234968	0.161993	2.23479	-0.0544101	0.515399	-0.112809	1.52126	0.542854	-0.422357	0.0752684	0.830842	-0.405318	0.261545	-0.41282	-0.292019	0.334051	-0.500475	-0.0253116	-0.85031	0.739711	1.5666	-0.375871	-0.891415	-0.131693	0.735791	-0.552641	-0.504802	-0.224429	-0.393112	1.19109	-0.260147	-0.408355	-0.577172	0.121617	-0.461944	-0.0610353	-0.75954	-0.72669	0.66426	-0.403675	-0.342869	-0.528509
TCGA-EO-A3AU	Alive	-0.748158	-0.304808	-0.187562	0.190617	-0.177391	1.50531	0.670758	0.071063	1.50594	0.86138	0.131023	0.468215	1.54343	-0.214848	0.381016	0.446352	3.24595	-0.340614	0.506922	-0.568837	-0.0602627	-0.356982	-0.220968	-0.564167	-0.805004	-0.643411	0.975641	-0.407892	-0.594481	0.0807001	0.72047	-0.444323	0.308519	-0.515806	0.442011	1.46053	-0.254271	-0.750274	-0.538608	1.19608	-0.608759	-0.233388	-0.741589	-0.563195	-0.52491	-0.520744	-0.707774	-0.515941
TCGA-BG-A3EW	Alive	-0.772324	-0.657716	-0.318866	-0.301081	-0.655977	-0.0364954	-0.0768414	-0.841169	0.0526515	0.359941	2.93112	0.346175	-0.540432	-0.408041	-0.231362	0.397884	1.18686	1.43337	0.457949	-0.0312517	0.393354	-0.0239067	-1.03912	0.859789	2.02655	-0.413279	1.59716	0.357616	-0.486276	0.269254	-0.349446	-0.535684	-0.0656996	-0.447412	-0.11345	-0.745656	-0.240891	1.13663	-0.459181	0.0151784	-0.278382	-0.440638	-0.757447	-0.625977	0.15271	-0.526706	-0.806256	-0.792727
TCGA-AX-A062	Alive	-0.601929	-0.720424	-0.324701	-0.325079	-0.465976	-0.637444	-0.575473	-0.497324	-0.464381	0.20784	4.36021	0.986063	1.96185	-0.158329	-0.155829	0.1371	0.772503	0.476088	0.499594	-0.482068	-0.0877606	-0.350878	-0.508577	0.361752	-0.795762	-0.0552535	0.3281	-0.45082	-0.687477	-0.230416	-0.126661	-0.300968	1.14644	-0.550076	0.591313	1.43714	-0.25305	-0.033556	0.0823975	-0.533121	-0.356734	-0.870922	-0.7412	-0.275982	-0.388807	-0.199404	-0.0630259	-0.902023
TCGA-BS-A0U5	Alive	-0.74544	-0.67489	-0.275919	-0.266725	0.198826	0.0329549	0.371703	-0.219128	0.432773	0.879134	4.64956	1.83421	-0.0617167	-0.00193894	-0.0315329	0.0620703	1.39156	1.33983	0.631439	1.33236	0.16603	0.360994	-0.603034	0.806644	-0.180468	0.0583174	0.577447	-0.400581	-0.508258	-0.440763	0.630097	-0.513627	-0.383899	-0.50745	-0.155366	-0.481522	-0.222309	-0.464039	-0.528482	-0.651429	-0.795373	-0.637946	-0.737005	-0.758756	-0.617151	-0.263581	-0.821491	-0.888926
TCGA-EY-A1G8	Dead	-0.619255	-0.797831	-0.324725	-0.240424	-0.639657	-0.4275	-0.12543	-0.529726	-0.379273	1.55103	1.86888	2.39731	0.0517205	0.849706	1.81499	0.112355	-0.17115	0.190675	-0.363805	-0.2089	-0.456416	1.33862	-0.696657	0.26347	-0.807689	-0.167471	-0.391448	-0.304211	-0.191443	-0.345595	0.0773903	-0.0554389	0.000148448	-0.137647	0.0689721	-0.186704	-0.288433	0.321842	-0.602882	0.0827074	-0.657406	-0.978458	-0.760656	-0.81883	-0.671028	-0.645411	-0.567719	-0.767691
TCGA-AX-A1C9	Alive	-0.324544	-0.308629	0.438962	-0.0434724	0.0259646	-0.931562	-0.0833382	0.182121	-0.632686	-0.437678	-0.209252	0.553279	-0.31723	0.65545	0.295833	0.0288635	-0.569465	0.230585	0.520059	2.22947	0.0121009	1.06668	0.2429	0.624971	1.46249	0.0416973	-0.0228649	-0.360021	-0.132741	-0.0411833	-0.633959	-0.51394	-0.646427	-0.15378	0.586079	-0.0311342	-0.0802914	-0.152181	-0.449198	-0.873473	-0.4195	-0.814988	-0.718581	-0.713026	-0.511491	-0.535241	0.0467889	-0.0913488
TCGA-AX-A1CP	Alive	-0.159187	-0.536846	-0.303406	-0.225017	-0.467055	0.0726951	-0.0686724	-0.680472	-0.12052	0.947447	0.160306	0.958288	-0.183285	-0.512637	-0.27414	-0.319219	-0.12656	0.025433	0.311206	2.42008	0.395238	-0.181867	1.46321	2.1437	1.15363	-0.0399239	-0.265267	0.209267	-0.654808	-0.106816	-0.266055	-0.545004	0.63405	-0.0823269	0.429484	0.967933	0.145027	0.0696842	-0.270188	-0.760891	-0.440361	-0.688875	-0.71756	-0.753292	-0.380374	-0.579866	0.456651	0.242772
TCGA-D1-A161	Alive	-0.422781	-0.421015	-0.262248	-0.210057	-0.280394	-0.455299	0.132419	0.576982	0.0539199	0.382244	-0.385347	-0.36633	0.371175	1.12432	0.395482	1.35628	0.034898	0.686284	1.14569	3.42095	0.335026	0.0453539	4.13267	1.20513	-0.00904981	1.3432	-0.0414224	-0.0131408	-0.367786	-0.0487839	-0.809998	-0.469675	-0.619004	-0.546568	-0.366019	-0.929656	-0.256234	-0.721833	-0.571187	-0.878239	-0.55705	-0.793951	-0.737349	-0.799567	-0.347444	-0.568321	-0.461231	-0.769413
TCGA-EY-A1GH	Alive	-0.731855	-0.465636	-0.315283	-0.352966	-0.463237	-0.0895403	-0.430492	0.0594962	0.224275	0.0836987	-0.352378	-0.728289	-0.344042	-0.35376	0.138037	-0.615552	1.04994	0.654645	0.610053	1.55858	0.0512002	-0.0106937	3.19982	1.95629	1.80333	1.36857	1.20597	0.211109	-0.107037	-0.30713	0.645487	-0.452426	-0.99343	-0.316116	-0.0197079	-0.710243	-0.224322	-0.250561	-0.526734	-0.803046	-0.658188	-0.87836	-0.752973	-0.945801	-0.0562111	-0.371094	-0.366395	-0.658431
TCGA-B5-A0JT	Alive	-0.761961	-0.551578	-0.259682	-0.127133	-0.635074	-0.422937	-0.426025	-0.44045	-0.295776	-0.537371	-0.0726426	0.157314	0.0823991	0.305108	-0.283046	-0.154971	-0.0606736	0.116631	0.104103	3.17583	0.173732	0.637964	1.6458	0.810003	0.305841	2.24434	0.892349	-0.206495	-0.741012	-0.358523	0.249641	-0.52404	-0.855601	-0.517833	-0.566182	-0.866915	-0.239746	-0.459832	-0.341668	-0.698867	-0.30658	-0.291673	-0.718676	-0.776544	-0.137347	-0.406697	-0.805971	-0.554238
TCGA-AX-A05T	Alive	-0.818541	-0.262249	-0.326781	-0.234726	0.745138	0.505432	0.248617	-0.596196	0.394282	-0.265606	0.977276	0.560816	1.25115	-0.101178	-0.19333	0.927128	2.28526	0.887751	2.21845	2.18697	0.9312	-0.373965	3.81811	1.32918	0.0631706	0.722493	0.11319	-0.109964	-0.439244	-0.36189	0.0417547	-0.45274	-0.924341	-0.309605	0.725213	0.910544	-0.0917979	-0.960853	-0.455231	-0.66781	-0.484791	-0.979489	-0.74275	-0.702749	-0.0881938	-0.559365	-0.786867	-0.849925
TCGA-AJ-A5DV	Alive	-0.719731	-0.202858	0.124609	-0.333437	0.120589	0.434662	0.738953	0.240864	0.571476	-0.60142	-0.198509	0.79484	0.479065	-0.430023	0.114347	0.35217	0.672895	0.969251	1.42576	1.40435	-0.137001	-0.0820224	0.901648	1.53935	-0.408463	1.65747	0.574702	-0.101879	-0.714524	0.0907619	0.613535	-0.536454	-0.313425	-0.331322	0.104796	0.989098	-0.211192	-0.825482	-0.478092	-0.304302	-0.557357	-0.616524	-0.719533	-0.402034	-0.301216	-0.380531	-0.472488	-0.63169
TCGA-FI-A2F4	Alive	-0.175339	-0.0930222	-0.234677	0.29078	1.72225	1.44397	1.80222	0.963369	-0.170439	-0.195316	-0.666191	0.0455623	-0.298412	0.274458	0.135063	-0.562584	1.83901	0.614158	3.31958	1.25535	0.707357	0.843778	2.39128	0.607011	-0.0680314	2.36244	-0.589754	-0.297967	-0.159983	0.613281	0.291374	-0.339043	-0.709504	-0.449977	0.280504	-0.446165	-0.299474	-1.10483	-0.202611	-0.84228	-0.379854	-0.279353	-0.733602	-0.765406	-0.506458	-0.451058	-0.716125	-0.739625
TCGA-BG-A0MG	Alive	-0.724278	0.633148	-0.334105	-0.204906	0.22793	-0.214266	0.0856027	0.598335	0.242833	-0.407884	-0.463895	-0.0961018	-0.070761	-0.540783	-0.702926	0.702368	1.08772	0.156999	1.06601	1.14408	0.764243	-0.451714	5.24138	0.455865	0.218758	1.02329	0.447023	0.839131	0.596113	0.507042	0.0126555	-0.429825	-1.19942	0.0424162	1.22859	0.347831	-0.252791	-0.930982	-0.502174	0.653047	-0.0310884	-0.449341	-0.717395	-0.641306	-0.286359	-0.453697	-0.522873	0.344728
TCGA-D1-A1O7	Alive	-0.214538	-0.508656	-0.29291	-0.271048	0.431371	-0.00971366	0.627308	2.08291	0.713625	0.47139	-0.424103	-0.528038	-0.465416	-0.118277	-0.610288	-0.0285105	0.5298	0.581093	1.24688	0.197433	0.480555	0.952656	2.93777	0.609981	0.642963	1.47062	0.116689	0.112355	0.701969	1.07448	-0.369229	-0.377616	-0.968664	-0.195575	0.825176	-0.399807	-0.19808	-0.967932	-0.560104	-0.604675	-0.722983	-0.7366	-0.739402	-0.890712	-0.189804	0.234523	-0.686678	-0.370201
TCGA-B5-A0K2	Alive	0.437075	0.536915	1.22319	0.299551	2.91503	3.22704	1.73247	2.90543	0.885846	-0.0399147	0.423629	-0.524618	-0.498766	0.0209326	0.486048	2.34161	1.77125	0.145297	1.5906	1.43828	0.489637	-0.0676963	0.649107	0.0246732	0.12643	0.0909281	0.486517	-0.2347	-0.933666	-0.374781	0.107005	-0.413099	-0.998599	-0.440114	0.0561656	0.743056	-0.207887	-0.565482	-0.0393762	-0.583875	-0.846854	-1.02039	-0.72738	-0.880483	0.980883	-0.207589	-0.78719	-0.767407
TCGA-AJ-A3BK	Alive	-0.338989	-0.00762083	-0.245814	0.00242494	1.17827	2.11425	2.29695	2.49566	-0.219459	1.50054	0.076017	0.618848	0.0412676	-0.552468	-0.058747	2.19171	0.992727	-0.351228	0.909702	1.73503	0.63851	-0.27532	-0.226777	-0.124032	-0.203355	0.0827755	-0.32631	-0.0934274	-0.226417	-0.2244	-0.4215	-0.424159	-0.786198	-0.0908844	1.26746	1.26187	-0.247286	-0.760335	0.0729898	-0.745338	-0.505082	-0.966991	-0.741928	-0.893114	-0.477372	-0.479105	-0.820096	-0.478419
TCGA-AX-A05W	Alive	0.710063	0.136522	0.144391	-0.172975	0.881555	-0.359529	0.804245	0.781597	0.478811	1.33847	0.655099	-0.310713	-0.00929682	0.417576	-0.259692	2.44434	1.06468	0.1302	0.447739	-0.0405602	0.571076	0.793246	-0.175272	-0.322879	-0.577352	0.59907	-0.150313	0.175082	0.662932	0.0692237	-0.774793	-0.516603	-1.33526	-0.368354	-0.349866	1.69523	-0.242814	-1.03109	-0.427127	-0.64751	-0.757032	-0.998546	-0.732955	-0.617135	-0.454452	-0.378687	-0.815099	-0.938505
TCGA-DI-A1BY	Alive	0.435901	-0.278722	1.27012	0.014335	0.209025	-0.811446	0.572317	1.39521	-0.159368	0.760967	0.772313	1.54872	1.12131	-0.0654037	0.196361	1.38451	-0.586376	-0.100104	1.16398	0.866309	0.716227	-0.153904	0.049326	0.385975	-0.567142	2.4519	-0.435305	1.19804	0.658445	0.040396	-0.771153	-0.438164	-0.817324	-0.308755	-0.343195	-0.152123	-0.291782	-0.025006	-0.518978	-0.814463	-0.848014	-0.996663	-0.733986	-0.0111221	-0.543505	-0.602996	-0.579468	-1.07729
TCGA-AX-A06L	Alive	0.653866	0.0392958	-0.0784863	-0.161601	0.292754	-0.467075	1.20321	1.93578	0.0888111	-0.298673	0.640814	1.61251	0.0982144	-0.0716981	0.207144	2.49484	-0.689088	-0.0654589	0.635081	1.22184	0.958938	0.0326076	0.352749	1.27405	-0.352417	2.9556	-0.0876145	-0.150495	-0.151369	0.184299	-0.266453	-0.500381	-0.862645	-0.330148	-0.215216	0.0501829	-0.258103	0.28334	-0.38581	-0.735339	-0.629603	-0.802627	-0.71318	-0.130285	-0.504653	-0.48405	-0.615449	-1.00494
TCGA-D1-A0ZV	Alive	-0.132071	0.0606391	0.260581	0.171255	3.27436	0.610023	0.842033	3.02037	0.102162	0.183916	0.177323	-0.132943	-0.215839	-0.14799	0.007916	1.06789	0.692403	0.317961	1.06977	1.40993	-0.189265	0.264259	-0.0594633	-0.0516938	0.0236414	1.6983	0.267602	-0.158274	-0.0034325	-0.442837	-0.390186	-0.427115	-0.830039	-0.471189	-0.245441	-0.654983	-0.200365	-0.957163	0.522621	-0.525629	-0.780025	-0.71192	-0.499128	-0.530851	0.333051	0.148939	-0.79848	-0.961119
TCGA-BG-A0VW	Alive	0.333527	-0.137516	-0.067204	-0.0690578	2.00676	-0.124705	0.606666	1.9922	1.26066	1.51843	0.192059	-0.510536	-0.380695	2.28427	-0.187292	0.218765	-0.511366	1.04299	1.34804	0.59944	0.47827	0.259354	1.76977	0.14511	-0.0584769	3.7223	0.275986	0.0111455	0.993632	0.155301	-0.734114	-0.423825	-1.05365	-0.35383	-0.480955	-0.188526	-0.273729	-0.583481	-0.493532	-0.643027	-0.83628	-0.873108	-0.737299	-0.74757	-0.400136	-0.223431	-0.529598	-1.04567
TCGA-AP-A0LP	Alive	-0.157043	-0.340065	-0.278734	-0.206001	1.36815	0.297896	1.99657	2.51476	0.642516	0.804308	-0.0534	-0.0215504	-0.166197	0.441745	-0.281152	1.75043	0.827769	1.05423	1.87274	1.43104	0.316667	0.554873	1.23779	-0.0688849	0.496493	1.53209	0.336506	-0.0569175	0.508679	-0.219864	-0.694072	-0.450682	-1.18722	-0.463228	-0.623736	-0.76509	-0.226035	-0.987646	-0.271457	-0.792969	-0.815629	-0.866797	-0.753935	-0.910759	-0.526667	-0.30187	-0.826143	-1.05979
TCGA-B5-A121	Alive	-0.629782	-0.145044	-0.302446	-0.141233	-0.176582	0.635062	0.356174	-0.0356768	0.813888	0.973698	0.0285548	0.11233	-0.0450951	-0.460396	-0.155422	-0.474686	1.45478	0.546601	2.4978	2.28101	0.309715	0.0829032	0.690744	1.43665	0.0417199	0.248032	0.204874	-0.221819	-0.654894	-0.265317	0.0579313	-0.464241	-0.727594	-0.357472	0.234984	-0.331406	-0.199064	-0.446748	-0.415781	-0.807143	-0.69551	-0.783418	-0.726298	-0.833643	-0.383719	-0.52256	-0.798611	-0.995967
TCGA-BG-A0VV	Alive	-0.108669	-0.316652	0.0113082	-0.161623	0.43553	-0.0659009	0.146727	0.259717	0.605185	2.09497	-0.0161494	0.22499	-0.270687	0.449334	-0.06266	0.169234	2.01318	1.29795	1.76267	1.49948	0.554241	0.62218	1.65845	1.4086	0.185005	-0.342328	-0.111162	-0.243707	-0.479969	-0.170347	-0.500618	-0.450707	-1.37723	-0.41841	0.167069	-0.0562784	-0.201899	-1.04326	-0.554838	-0.77434	-0.702762	-0.855824	-0.691966	-1.00292	0.0906008	-0.403582	-0.807186	-0.712209
TCGA-BS-A0V6	Alive	0.00839646	-0.112545	0.480846	-0.18274	0.709047	2.38475	1.62306	0.759625	1.41649	2.43737	0.443628	-0.269643	-0.327867	0.29972	-0.206503	1.20985	1.60978	0.619813	0.880192	1.40638	0.0747183	0.852036	1.07037	0.984751	0.00169114	0.12867	0.155318	-0.019428	-0.452584	-0.38025	-0.666649	-0.498246	-0.500276	-0.418064	0.233912	-0.300878	-0.184145	-0.57086	-0.540403	-0.822338	-0.773585	-1.04569	-0.716752	-0.775071	0.220661	-0.222132	-0.767188	-0.703537
TCGA-A5-A0RA	Alive	-0.682866	-0.435842	0.0229183	-0.348888	0.106635	0.556889	0.348847	-0.0898991	3.08058	0.224977	0.323351	-0.683162	-0.540451	-0.0709842	-0.510001	-0.312439	1.50516	0.604342	0.643628	0.747487	0.457455	0.356556	0.93616	0.960205	0.30759	0.14828	-0.0205602	-0.176126	-0.180492	-0.145829	-0.464268	-0.51804	-1.38141	-0.282858	0.649918	-0.114978	-0.169186	-1.0642	-0.639603	-0.747017	-0.749569	-0.966455	-0.721849	-0.760832	0.019404	-0.328203	-0.799415	-0.948749
TCGA-QS-A5YQ	Alive	-0.174656	-0.260625	-0.118244	0.117917	0.0568727	1.96536	1.75794	2.00112	0.27323	-0.390548	0.493488	0.913949	-0.136937	-0.540274	0.182497	1.16759	0.465986	0.636151	1.03997	1.97669	-0.317003	-0.146034	-0.772445	1.28227	-0.381455	-0.305248	-0.00743274	0.592803	-0.259077	-0.0591476	-0.547489	-0.357139	-1.04238	-0.413521	-0.39485	-0.626359	-0.187548	-0.964665	-0.202156	-0.609888	-0.833517	-1.05715	-0.75523	-0.8257	-0.575659	-0.52043	-0.818842	-0.911237
TCGA-AJ-A8CV	Alive	-0.342949	-0.238717	-0.308988	0.0817397	0.309224	2.29091	0.884086	1.09183	1.719	0.707822	0.259971	-0.405405	-0.438885	-0.438513	0.109531	0.461387	0.361649	0.544953	0.411893	0.696783	-0.148981	0.150397	1.11691	0.291234	-0.249191	-0.148836	-0.0953269	-0.0450156	-0.43517	-0.0769704	-0.153805	-0.468788	-0.151533	-0.424914	-0.694439	-0.645581	-0.117414	-0.674604	-0.290129	-0.703983	-0.559391	-0.795353	-0.750452	-0.903295	-0.198174	-0.386298	-0.817037	-0.849637
TCGA-A5-A0R8	Alive	0.0628193	-0.0427601	-0.0432298	-0.0447684	0.775317	0.697848	1.08985	1.21524	2.7066	0.333245	0.9451	-0.304601	-0.351065	-0.278803	-0.541022	0.511527	0.169819	0.654119	0.0256102	1.15538	0.301813	0.0888203	-0.176911	-0.0809716	-0.697501	0.106415	-0.136432	-0.281562	-0.670079	-0.317927	-0.563507	-0.525092	-0.718837	-0.251789	-0.411753	-0.271099	-0.157335	-0.749621	-0.376115	-0.613175	-0.84941	-0.925054	-0.701397	-0.718604	0.0694421	0.470149	-0.451184	-0.531903
TCGA-QS-A5YR	Alive	-0.249218	-0.1198	1.77472	0.0155305	-0.247074	0.382384	0.340622	1.12593	3.09307	1.1884	0.849671	-0.384986	-0.466844	-0.444144	0.950192	0.733717	0.825875	0.333806	0.0661494	0.0350887	-0.224872	0.146326	0.157138	-0.243327	-0.42726	0.448166	-0.421954	0.275517	-0.313374	0.485862	-0.384501	-0.368322	-1.09965	-0.280953	0.0887288	-0.589736	-0.210132	-0.745999	-0.479097	-0.594882	-0.652521	-0.977757	-0.671304	-0.915199	-0.313076	-0.178617	-0.644338	-0.552905
TCGA-AX-A3GB	Alive	-0.0413023	-0.389316	-0.14344	-0.0457069	0.115023	2.1614	2.32885	1.1236	1.14235	0.807365	2.14728	0.918928	0.81107	1.08528	1.93629	0.504191	0.233377	0.678795	0.842026	-0.142745	-0.62623	0.0991179	-0.268903	0.2355	-0.442372	-0.29848	-0.134575	0.970037	-0.537185	-0.0296504	-0.960497	-0.409163	-0.535179	-0.62947	-0.804378	-0.330754	-0.246481	-0.670465	-0.520989	-0.780555	-0.749955	-1.04476	-0.751354	-0.494662	-0.683073	-0.537127	-0.583709	-1.07831
TCGA-B5-A11G	Alive	1.05304	-0.450489	0.696689	0.0800415	0.0813791	-0.338889	2.6612	2.12261	0.471629	0.630832	-0.0775817	-0.0861511	-0.412374	2.5067	-0.0154028	0.807241	-0.279099	0.810768	0.0697698	0.0957484	0.20261	-0.281776	-0.528885	0.646878	-0.842816	-0.0907601	-0.424109	0.171996	-0.267241	-0.0650885	-0.872011	-0.401906	-0.955474	-0.230557	-0.0488818	-0.959425	-0.136907	-1.03057	-0.471748	-0.867591	-0.90343	-1.0587	-0.760083	-0.867699	-0.771305	-0.272242	-0.825754	-1.03396
TCGA-D1-A17H	Alive	0.342579	-0.304804	-0.175432	0.0724552	1.02754	0.596356	1.82	1.29283	1.1644	0.127344	1.06077	-0.517412	-0.293983	2.5965	0.0602549	0.0276872	0.252113	0.283232	0.314436	0.925102	-0.265872	0.332959	-0.263739	-0.347516	-0.0718406	-0.432732	-0.243801	0.321998	-0.297097	-0.059091	-0.0496896	-0.378904	-0.815891	-0.427933	-0.285019	-0.6788	-0.234053	-0.485645	-0.498056	-0.527974	-0.769552	-0.365908	-0.621248	-0.80973	0.108716	-0.557383	-0.734485	-0.710631
TCGA-BS-A0UM	Alive	-0.360644	0.74146	1.50863	0.202874	1.47044	1.56115	2.14994	1.53822	0.793322	0.275521	-0.101088	0.366421	0.0249276	1.43736	1.13032	0.0721314	-0.224422	0.818699	1.06906	1.09353	-0.201674	0.186137	-0.304843	-0.504833	-0.325471	-0.25246	-0.382945	1.5881	-0.190845	-0.425628	-0.636365	-0.154729	-0.153461	-0.347339	-0.123104	-0.0956514	-0.259687	-0.587783	-0.202419	-0.739322	-0.739131	-0.69938	-0.756187	-0.642033	-0.397342	-0.454293	-0.820867	-0.921041
TCGA-AX-A05S	Dead	1.16639	-0.249629	-0.246297	-0.0589912	0.458271	0.157676	-0.0394326	0.653024	0.650082	2.13653	0.432218	-0.572055	-0.268764	1.27684	-0.315041	0.518183	0.292283	0.113132	0.870355	0.0972276	-0.0271359	1.89155	1.66973	0.202416	-0.530236	0.808049	-0.272726	0.888274	0.603302	-0.300029	-0.639404	-0.49123	-1.18514	-0.466033	-0.223796	0.737794	-0.25775	-0.415094	-0.189828	-0.286497	-0.434273	-0.633766	-0.737758	-0.478461	1.38171	-0.228006	-0.446412	-0.928121
TCGA-SJ-A6ZI	Alive	-0.112983	0.400786	0.15987	0.727833	0.387929	0.850684	0.806692	1.18018	0.148756	-0.125921	-0.152957	-0.601419	-0.425275	-0.156867	-0.189081	0.486689	-0.0524797	0.519768	0.39417	0.130103	-0.872205	0.428919	-0.048498	0.272753	0.338969	2.99325	1.11749	-0.132818	-0.47946	-0.32814	0.576366	-0.334963	-0.683733	-0.454357	0.103659	-0.248707	-0.277539	-0.766653	-0.446374	0.254488	-0.661201	-0.165712	-0.666706	-0.249782	-0.0370784	-0.155006	-0.344127	-0.51895
TCGA-DF-A2KN	Alive	-0.310017	0.696058	0.164277	0.801539	-0.387177	-0.0731302	-0.45754	1.12593	1.68348	-0.21585	-0.0601417	-0.677575	-0.491111	-0.493593	-0.496208	0.848455	0.772042	0.694843	0.474387	0.0425804	-0.167173	-0.123428	0.941872	-0.0794825	-0.443777	1.36633	1.74251	0.779929	0.136396	0.202235	1.04926	-0.242206	0.103503	0.121764	0.754279	0.0492993	-0.200598	-1.08608	-0.181665	-0.429372	-0.630372	-0.564798	-0.73568	-0.916051	0.25017	-0.552049	-0.211843	-0.0148271
TCGA-D1-A17F	Alive	1.22394	-0.248693	-0.0505171	-0.291707	1.84747	-0.55494	0.465998	3.51932	1.22991	-0.215866	0.647069	-0.58481	-0.422235	1.37796	-0.312828	0.442668	0.0605873	1.88625	0.680807	0.0401957	0.444221	0.038733	0.784321	0.695059	-0.501416	0.343661	0.172003	0.436397	0.608809	-0.169423	-0.811094	-0.4718	-1.16382	-0.504592	-0.213221	-0.899334	-0.276372	-1.03041	-0.379825	-0.823013	-0.859672	-0.930678	-0.752052	-0.081435	-0.252265	-0.222261	-0.341167	-0.718461
TCGA-A5-A0GQ	Alive	2.61062	0.197046	0.271245	-0.241441	0.560389	-0.0736476	0.449946	2.48592	1.2571	-0.0131883	0.239557	-0.694177	-0.300103	0.851516	-0.300256	-0.321665	0.615226	1.38453	0.333416	0.416455	0.171539	-0.0690535	0.463868	0.118463	-0.421296	3.54411	-0.0819831	0.0656544	0.335386	-0.172827	-0.229413	-0.52056	-1.02604	-0.31573	-0.720353	-0.725299	-0.221491	-0.941792	-0.499923	-0.642827	-0.851238	-0.877879	-0.730822	-0.139471	0.163446	-0.0820343	-0.810946	-0.941212
TCGA-DF-A2KV	Alive	-0.103822	-0.0712743	-0.236911	-0.301047	0.470782	0.767603	1.74657	4.16819	0.511931	0.212542	-0.389574	-0.78968	-0.518457	-0.208423	-0.681413	1.27517	0.74396	0.294525	0.604481	0.0114716	0.176985	0.05512	0.757791	-0.38275	0.329384	0.517763	-0.125766	0.113584	1.04837	-0.214008	-0.0828868	-0.418986	-0.0128136	0.0459434	-0.307993	0.46813	-0.246825	-0.377518	-0.33372	-0.585694	-0.674138	-1.08835	-0.751882	-0.604552	0.622247	0.392214	-0.667	-0.188646
TCGA-BS-A0TD	Alive	0.719607	-0.422069	-0.2728	-0.136172	1.24528	-0.349356	0.33855	2.97491	1.90326	0.161057	0.17862	-0.671906	-0.443218	-0.452796	-0.613351	0.321533	0.436215	0.196178	0.786827	-0.0933457	0.453108	-0.275564	-0.125	0.112498	-0.466664	0.808458	0.596146	0.804946	1.87923	-0.0730852	-0.608251	-0.453591	-1.04056	0.449191	-0.27011	-0.700039	-0.223499	-0.88491	-0.538895	-0.720544	-0.806132	-0.746872	-0.747852	-0.785539	0.71119	1.31197	-0.413112	0.119382
TCGA-B5-A11L	Dead	-0.322346	0.119964	1.19733	-0.042735	0.343128	0.315184	0.109496	1.70127	3.1251	-0.252484	0.682562	-0.641927	-0.509501	0.0593475	0.781844	0.231158	0.675346	0.629629	-0.0804097	-0.291765	-0.182617	-0.151111	-0.494756	-0.754973	-0.659221	-0.0598177	0.884584	-0.436067	-0.160176	-0.413123	-0.112607	-0.478287	-0.297557	-0.366373	-0.605974	-0.507575	-0.255407	-0.433583	-0.446709	1.89048	-0.646002	-0.490549	-0.630829	-0.142887	2.01492	0.92185	0.127737	-0.666965
TCGA-BS-A0TC	Alive	0.33649	-0.57262	-0.235038	-0.268702	1.80779	0.404265	0.716957	0.790082	2.46077	0.639573	0.0355489	-0.765662	-0.416163	2.11529	0.981302	0.586939	0.77985	1.34953	0.644316	0.800593	0.197147	0.101746	0.179678	-0.0595779	-0.111713	-0.246259	0.0133549	-0.299429	-0.0268268	-0.372206	-0.466549	-0.506339	-1.06601	-0.577637	-0.739466	-0.738564	-0.204708	-0.626598	-0.547177	-0.526481	-0.733082	-0.889264	-0.757687	-0.455448	1.47559	0.0317308	-0.46411	-0.341956
TCGA-BG-A0M7	Alive	-0.251525	-0.383622	0.0282106	-0.140842	1.2552	-0.0662752	1.42218	1.3551	0.257904	0.0112718	-0.387717	-0.756206	-0.420486	-0.397795	-0.0790203	1.68647	0.391266	1.25035	1.34042	0.364794	0.503844	-0.538912	1.40686	-0.286768	-0.5431	1.42778	0.119075	-0.267482	-0.654834	0.38381	0.479623	-0.44693	-0.572478	-0.506355	-0.331568	-0.817312	-0.251454	-0.876101	-0.368934	-0.207726	-0.851901	-0.262923	-0.743751	-0.52423	0.277894	0.0899189	-0.479766	-0.0944553
TCGA-D1-A16E	Alive	-0.304596	-0.393616	-0.246109	-0.112609	1.22412	0.199439	0.365522	0.976653	1.58044	0.0227103	-0.234065	-0.714544	-0.247158	0.0176863	-0.27368	-0.297178	1.36065	1.51087	1.13033	0.855285	0.0160291	-0.0272459	1.34502	-0.211733	0.271214	0.564854	0.243122	-0.236469	-0.308351	-0.376846	-0.0585265	-0.464708	-0.697131	-0.319524	0.189808	-0.341787	-0.180384	-0.770451	-0.243976	-0.422166	-0.657885	-0.0339346	-0.705602	-0.621556	2.41565	0.935802	-0.41181	-0.438949
TCGA-D1-A16D	Alive	0.0566206	-0.281625	-0.211021	-0.0801746	1.65329	0.0427153	0.177992	1.82292	0.535367	0.113824	0.321043	-0.300762	-0.15078	0.434088	0.0138829	1.44075	1.35352	0.48266	1.8228	0.97715	-0.142373	-0.1531	0.74043	0.345893	-0.396942	0.471586	0.365685	-0.385477	-0.48421	-0.286534	0.110518	-0.514022	-0.85696	-0.533646	-0.571158	-0.72981	-0.242751	-0.807292	-0.299728	-0.423765	-0.609629	-0.619164	-0.709259	-0.435037	3.05729	0.403315	-0.462517	-0.569484
TCGA-D1-A1NS	Alive	0.0930891	-0.480627	-0.297645	-0.286076	0.0947862	-0.480371	-0.0754528	1.95233	1.50798	0.783955	0.138188	-0.627995	-0.328129	0.119399	-0.228211	0.246008	0.670228	0.589856	1.50163	0.0648983	-0.279026	-0.236248	0.500372	0.469573	-0.497607	1.0887	0.190523	-0.0638481	0.317038	-0.34915	-0.109061	-0.525482	-0.975199	-0.455399	-0.462228	-0.617459	-0.171132	-0.624148	-0.632804	-0.23989	-0.726528	-0.741262	-0.754936	-0.563482	0.852282	0.431977	-0.284193	-0.316579
TCGA-D1-A15W	Alive	-0.361135	0.1177	-0.232701	-0.108129	-0.123864	-0.191429	-0.00301715	1.18324	0.258898	-0.255559	-0.0620524	-0.482326	-0.207134	0.44681	-0.0184482	0.541102	1.06766	0.637391	1.55613	1.07337	-0.107287	-0.227128	0.106167	0.714782	-0.197766	2.50242	1.27988	-0.124381	-0.274346	-0.357967	0.33689	-0.537619	-0.78822	-0.429229	-0.568799	-0.483723	-0.23666	-0.737354	-0.34624	0.322242	-0.674112	-0.323215	-0.722228	-0.316631	1.34904	0.569255	-0.282262	-0.441738
TCGA-PG-A6IB	Alive	-0.11312	0.836333	0.0339711	1.47638	-0.400641	1.20936	0.413597	0.733284	0.11459	0.419202	-0.301247	-0.768091	-0.590656	-0.526739	-0.680846	1.56942	-1.37489	0.626657	-1.01107	-0.655262	-0.554577	-0.578099	-1.05334	-0.916948	-0.789111	-0.838225	-0.377932	-0.505739	-1.44629	0.0177545	-0.302823	0.819931	-0.109145	0.087231	0.436027	-0.860336	0.101138	-0.939096	-0.0355221	-0.869448	-0.701177	-0.963815	-0.757119	-1.20166	-0.82198	-0.652163	-0.514637	0.856436
TCGA-A5-A1OF	Alive	0.594596	0.399671	0.310174	0.851738	1.56952	0.642924	1.18541	1.36868	0.0504801	-0.282289	-0.487112	-0.499093	-0.501748	-0.541296	-0.296945	0.881765	0.0157994	-0.649072	-0.395879	0.0723788	-0.570868	-0.390352	-0.768251	-0.698915	-0.702028	-0.113739	-0.40735	-0.212753	-0.308578	0.128548	-0.00986684	-0.408403	-0.612877	0.482353	-0.162831	-0.551482	-0.295163	-0.67779	-0.0582874	0.375184	0.392681	-0.0028465	-0.7623	-0.544506	1.0161	-0.0436443	-0.816374	-0.570366
TCGA-DF-A2KU	Alive	1.3705	0.870023	1.22529	1.22073	0.1921	-0.318678	0.410381	0.777303	0.45819	0.581138	-0.233136	1.73763	-0.181391	-0.557177	-0.2357	-0.0621403	0.538661	-0.0305253	0.1295	-0.131114	-0.449327	-0.605825	-1.03957	-0.703068	-0.65691	-0.738064	-0.424445	-0.370388	0.20424	-0.38157	-0.27333	-0.0195604	-0.849435	-0.134852	-0.436937	0.495734	-0.227895	0.189466	-0.00954919	-0.768003	-0.837809	-1.02243	-0.64021	-0.885066	-0.79689	-0.58543	-0.818782	0.132731
TCGA-AX-A1CC	Alive	0.0276889	0.647335	0.162942	0.175869	-0.280688	-0.241199	-0.19087	-0.194959	-0.320949	0.139636	0.712656	-0.119048	0.855573	-0.41914	-0.672312	-0.469826	-1.27762	-0.505126	-0.0888048	-0.125433	-0.550751	0.331875	-0.0911344	-0.345142	-0.764632	0.0731119	0.240467	-0.474069	-0.990851	-0.0866927	-0.773198	-0.460576	-0.130362	-0.336639	0.0134988	0.918419	-0.113138	-0.441479	-0.305234	-0.590646	-0.0167764	0.478586	-0.306046	-0.426243	-0.755363	-0.572434	-0.345851	-0.41587
TCGA-A5-A0GJ	Alive	0.922635	0.55353	-0.18197	-0.098576	0.179384	-0.75166	1.15335	1.50719	-0.2585	0.59996	0.43759	0.22004	-0.425304	0.186495	0.339425	-0.0804463	-1.19619	0.280345	1.11958	-0.42408	0.524178	0.709925	-0.932987	0.333434	-0.797385	-0.77974	-0.0675504	-0.483222	-0.532132	-0.371037	-0.550864	-0.331222	-0.963663	-0.52321	-0.484945	-0.344019	-0.278026	-0.381425	-0.3759	-0.355247	-0.87991	-0.880478	-0.739686	-0.215066	-0.680395	-0.195494	-0.440141	-0.586255
TCGA-AJ-A2QK	Alive	0.66928	0.555506	0.358909	0.23428	0.41347	0.365453	0.686195	0.954277	0.336504	0.72431	0.624987	0.380901	-0.352008	0.448841	1.59607	0.11317	-0.579754	0.489997	0.601192	0.115085	-0.235809	0.27116	-0.33843	0.614431	-0.623095	-0.242482	-0.131166	-0.150627	-0.062433	-0.429154	0.626105	-0.248169	1.02057	-0.272148	-0.577208	0.574141	-0.213898	0.696368	-0.173406	-0.555331	-0.538143	-0.523356	-0.729771	-0.0953196	-0.653922	-0.603758	-0.722063	-0.476201
TCGA-E6-A1M0	Alive	-0.476494	-0.413887	-0.232996	-0.166059	-0.728017	-0.118667	-0.549615	-0.905291	0.307347	-0.662335	-0.681224	3.31699	0.100439	-0.524671	-0.387051	-0.694585	-0.584397	-0.594218	0.653687	0.215898	1.04593	-0.508824	-1.0444	-0.195775	-0.796511	2.25284	-0.153848	-0.347008	-0.392822	0.0536924	0.893504	-0.503753	-0.62124	-0.170051	-0.634569	2.14043	-0.295874	2.10592	-0.441251	-0.619348	0.0433316	-0.858506	-0.759077	-0.790601	-0.787322	-0.650758	-0.800001	-0.950009
TCGA-FI-A2D4	Dead	-0.588698	-0.721624	-0.295538	-0.21561	-0.884651	-0.991656	-0.348409	-0.940307	-0.291511	-0.0484681	1.33014	2.31001	0.429394	-0.452852	-0.437088	0.350509	-0.00737053	0.244494	-0.157808	-0.000840315	1.3026	-0.414746	-0.543473	-0.621647	-0.70284	1.00551	-0.249865	-0.359977	-0.182281	0.91574	0.270678	-0.559087	-0.872205	-0.496354	-0.229095	1.32561	-0.302475	-0.411064	-0.556106	-0.504196	1.52967	-0.892949	-0.72152	-0.874502	-0.68866	-0.567799	-0.79831	0.095365
TCGA-AP-A1E0	Alive	-0.551397	-0.545574	-0.284344	-0.159869	-0.490157	-0.579367	-0.34455	-0.510582	1.77353	-0.611455	0.92611	2.50109	0.69296	0.108963	0.530419	-0.181728	0.346598	0.200084	-0.067099	0.241343	0.560677	-0.274509	-0.913326	0.0242513	-0.81409	1.23699	-0.0865628	-0.253255	0.0751721	0.247499	0.527556	-0.507725	-0.818141	-0.12219	1.05417	1.20984	-0.22324	0.23626	-0.630961	-0.784717	-0.684734	-0.87748	-0.737489	-0.750259	-0.692232	-0.367281	-0.367226	0.399275
TCGA-B5-A0JZ	Alive	0.316037	0.963306	0.651302	0.713007	-0.0105792	-0.173587	-0.113819	1.23646	-0.450693	-0.0381242	-0.183331	-0.263779	-0.18582	2.33322	1.58415	2.3464	2.15548	0.6227	0.591425	-0.203827	-0.334972	0.0194018	-0.568718	-0.611926	-0.404685	0.971638	-0.218963	-0.0483493	1.8729	0.570063	-0.481468	-0.247964	-0.063075	-0.499347	-0.229931	-0.676721	-0.273071	-0.221997	0.306315	-0.630932	-0.774094	-0.587856	-0.754045	-0.899707	-0.733987	-0.59525	-0.815537	-0.926339
TCGA-AP-A0LG	Alive	-0.826269	-0.75027	-0.312623	-0.308443	-0.36659	-0.487866	-0.394944	-0.162772	-0.0145059	0.821566	-0.109461	0.499222	0.969525	0.0779019	2.87127	0.80397	1.97749	0.0853822	1.33052	-0.0564436	1.06104	-0.447003	-0.313207	-0.296232	-0.184621	-0.398012	-0.127556	-0.42418	-0.526389	-0.064419	0.756512	-0.327614	-0.110538	-0.26691	0.905619	-0.689157	-0.291653	0.415756	-0.591032	0.160302	-0.616912	-0.208047	-0.761523	-0.911075	-0.385631	-0.466937	-0.743006	-0.617212
TCGA-AX-A064	Alive	-0.362187	-0.544774	-0.296118	-0.343961	-0.14961	-0.902131	-0.243833	1.89391	-0.708213	-0.413001	-0.0886406	-0.680207	-0.0350113	2.95499	-0.370549	1.36823	0.885205	1.79901	-0.240513	0.216033	0.802363	0.314669	1.08369	-0.426671	-0.538947	1.00746	-0.277552	0.0363383	0.959432	1.56048	-0.493494	-0.490958	-0.809183	-0.452729	-0.347442	-0.908394	-0.248399	-0.378484	0.0340183	-0.704801	-0.398998	-0.844041	-0.747498	-0.502078	0.005761	-0.44725	-0.0591351	-0.736541
TCGA-A5-A7WJ	Alive	-0.735596	-0.794575	-0.328153	-0.352318	-0.767846	-0.106152	0.194705	-0.131216	-0.494929	-0.39317	0.031475	-0.584937	-0.0576949	1.69322	-0.0114012	0.9576	1.59014	0.633841	1.77262	0.0623504	0.332203	-0.194304	-0.0873765	-0.443606	-0.605329	1.12553	-0.330935	0.0520272	0.597198	1.12201	0.467779	0.0923191	-1.46764	-0.531144	0.0118256	-0.516472	-0.311164	-0.453365	-0.639962	-0.320679	-0.693181	-0.317248	-0.747697	-0.781673	-0.127808	-0.643253	-0.522276	-0.862525
TCGA-BG-A0M3	Alive	-0.456055	-0.609929	-0.291533	-0.322454	0.401294	-0.727049	-0.000772182	0.167284	-0.577451	-0.563466	0.600246	0.27814	0.103674	0.700106	1.05786	0.612138	0.405921	1.41892	1.65564	-0.0056211	0.891997	-0.181134	0.83179	0.376147	-0.63037	0.977524	0.155288	-0.048788	0.436844	-0.142066	-0.324355	-0.562633	-0.926678	-0.0995342	-0.0038768	-0.565947	-0.238914	-0.542092	-0.492479	-0.826749	-0.621098	-0.926484	-0.76226	-0.607308	-0.526084	-0.575055	-0.734639	-0.981128
TCGA-D1-A1NZ	Alive	-0.295244	-0.355776	-0.10868	-0.0941963	0.377262	0.577204	0.993576	0.870443	0.0499567	-0.390698	0.344152	-0.280381	-0.080631	0.964296	0.657265	0.680512	0.558823	1.25465	1.43114	2.32841	0.019505	1.71577	2.20947	0.732874	-0.00564643	0.905314	-0.187793	0.00532615	0.245442	0.0437531	-0.620427	-0.451487	-0.572572	-0.358382	-0.22178	-0.696736	-0.242832	-0.374999	-0.390789	-0.847749	-0.788521	-0.523934	-0.752953	-0.858857	-0.0149618	-0.51811	-0.768562	-0.857143
TCGA-B5-A0K9	Dead	-0.563904	0.580411	-0.256614	-0.194504	-0.540826	-0.742442	-0.614772	0.767833	0.294493	-0.264525	-0.701648	-0.769614	-0.575977	-0.0104032	-0.390521	0.274509	-0.0668986	0.386572	1.0513	0.572134	-0.157026	-0.256879	-0.406732	-0.488982	-0.837914	0.722682	-0.524721	1.7485	-0.57519	0.0960805	0.769759	-0.0904448	-0.469445	-0.264721	-0.184626	-0.560438	-0.282937	-0.585741	-0.578608	0.299604	-0.926949	-0.531276	-0.761189	-0.7731	0.426793	-0.297775	-0.772573	-0.806671
TCGA-D1-A160	Alive	0.204078	-0.140673	0.0125681	-0.122396	0.0461235	-0.176204	0.172542	0.488072	-0.610776	-0.507436	-0.233353	-0.60972	-0.447619	1.10311	-0.0202188	1.11947	0.354047	0.813332	1.03418	-0.408725	0.666443	-0.010349	-0.87807	-0.667768	-0.736468	-0.432512	-0.415756	-0.239847	0.859313	-0.0578839	-0.589239	-0.426576	-0.336122	-0.486049	-0.369322	-0.598204	-0.293871	-0.752507	-0.323858	-0.515633	-0.65488	-0.81375	-0.742441	-0.821662	-0.20585	-0.612012	-0.803815	-0.792818
TCGA-EY-A5W2	Alive	-0.413729	-0.415962	-0.294329	0.0282897	-0.586947	-0.627729	-0.578499	0.521004	0.828468	-0.191138	-0.0329946	-0.671367	-0.494171	0.492052	0.0625566	0.681813	-0.0275152	-0.315259	0.499827	-0.571508	0.12239	-0.376514	-0.787942	-1.02019	-0.789142	-0.5978	-0.462231	-0.0861166	0.398499	-0.0541119	-0.305395	-0.0346488	-1.31265	0.0748497	0.728108	-0.790695	-0.303915	-0.826898	-0.252785	-0.671727	-0.736438	-0.9979	-0.740817	-1.18355	-0.715491	-0.393988	-0.764961	-0.70411
TCGA-AX-A0J0	Alive	-0.631994	-0.583744	-0.236237	-0.0608682	-0.862031	-0.912452	-0.631217	-0.952985	0.335361	0.291464	-0.687173	1.05116	0.532301	-0.54229	-0.412583	-0.154186	0.910528	0.507387	0.670591	0.178613	0.745128	0.286046	-0.674734	0.00598478	-0.749426	0.230877	-0.420343	0.0833318	-0.509176	-0.428598	0.308874	-0.503296	1.33417	-0.186101	1.21849	-0.388869	-0.282539	-0.240377	-0.494106	1.53586	-0.596547	-0.460217	-0.754189	-0.997789	-0.784603	-0.652551	-0.823998	-0.49965
TCGA-A5-A2K5	Alive	-0.545239	-0.330353	-0.317526	0.0138993	-0.380808	-0.955185	-0.108105	-0.325136	0.823124	0.564911	-0.320796	1.03556	-0.252909	-0.20099	0.606537	2.92364	-0.493696	0.190506	0.0704852	-0.00126777	0.661089	-0.420735	-0.790851	-1.12893	-0.0456752	-0.198224	0.0353433	0.257064	-0.084207	-0.0513583	-0.188012	-0.3022	-1.06008	0.0906989	-0.777757	0.525014	-0.274292	0.889166	-0.319788	-0.357749	-0.725974	-1.09412	-0.724953	-0.927964	-0.778781	-0.629878	-0.79032	-0.413531
TCGA-A5-A0GM	Alive	-0.416978	-0.640368	-0.27154	-0.274344	0.262566	-0.700663	0.214868	0.00682717	-0.120284	0.263582	0.177404	1.40994	0.816307	-0.0733099	0.143013	2.2264	1.03699	-0.0700102	0.987133	-0.182465	1.0342	-0.445847	-0.533507	-0.100967	-0.560554	0.373093	-0.268885	0.294934	-0.248305	-0.243731	-0.237707	-0.316801	-0.751958	-0.438624	0.0152793	0.318155	-0.267168	-0.42717	-0.476632	-0.666652	-0.70647	-0.881633	-0.702628	-0.602628	-0.524774	-0.54795	-0.825705	-0.931828
TCGA-A5-A0GI	Alive	-0.324599	-0.450889	-0.174365	-0.254267	-0.390252	-0.816938	0.100287	0.0403657	-0.0820101	0.847049	1.34105	2.94009	1.2486	0.408551	0.547647	1.86591	0.679147	0.681529	0.953108	0.455994	1.22777	0.22434	-0.33011	-0.551865	-0.720263	-0.271756	-0.56643	-0.25653	0.104329	-0.358391	-0.811252	-0.420022	-0.838963	-0.424512	0.939726	-0.17687	-0.303365	0.689561	-0.498607	-0.778482	-0.617149	-0.798378	-0.761214	-0.706241	-0.587249	-0.551657	-0.827615	-0.741919
TCGA-BS-A0U8	Alive	-0.174315	-0.391678	-0.189646	-0.246334	-0.557227	-0.88407	-0.193045	0.529502	-0.126923	0.300291	-0.0622417	0.901043	0.251928	0.445346	0.868161	2.17914	0.583059	-0.24461	1.04253	-0.0941443	0.829649	-0.228241	-0.747283	-0.500821	-0.747896	0.482571	0.403963	0.0093032	0.724242	0.207845	-0.50272	-0.460345	-0.582186	-0.512694	-0.225212	-0.335803	-0.294282	-0.324747	-0.595628	-0.321118	-0.59023	-0.974979	-0.741753	-0.586562	-0.77153	-0.601919	-0.819143	-0.987164
TCGA-BG-A0M9	Alive	-0.670196	-0.690361	-0.3151	-0.35071	0.0726236	-0.767646	-0.178762	-0.0519662	1.32422	1.24773	0.292941	-0.245527	-0.37133	0.535829	-0.465931	1.62242	0.966539	1.06955	0.961248	2.33193	-0.103342	0.126377	-0.829068	0.164436	-0.47703	0.560478	-0.282475	0.517517	-0.606592	-0.468006	-0.0236983	-0.523414	-0.541894	-0.282874	-0.701626	-0.773407	-0.213034	-0.744393	-0.0277422	-0.280446	-0.80882	-0.739887	-0.748993	-0.703935	-0.458168	-0.197084	-0.722665	-0.798057
TCGA-EY-A1H0	Alive	-0.496974	-0.763755	-0.262684	-0.33623	-0.769159	-0.878918	-0.705321	-0.471879	2.16538	-0.186999	-0.304906	0.503264	-0.350259	-0.133248	-0.314705	1.63908	0.0993861	1.51423	-0.155711	0.737526	0.336171	0.221589	0.0775925	0.382956	-0.581318	0.563469	-0.0412284	-0.230168	-0.679697	0.183412	-0.590156	-0.58078	-1.19509	-0.496641	-0.177676	-0.739492	-0.200741	-0.744542	-0.624929	-0.45214	-0.406295	-0.697455	-0.762629	-0.860187	-0.519679	-0.491417	-0.771791	-0.60538
TCGA-A5-A0VO	Dead	-0.50492	-0.450541	-0.145932	-0.179824	-0.296234	-0.182413	0.190159	-0.0749608	0.328963	-0.1922	0.982513	2.14651	-0.0788532	0.0496736	-0.0561973	1.5972	-0.258203	1.3024	0.649557	2.58151	0.763487	0.102737	-0.514658	0.976718	0.172422	0.907518	0.401397	-0.275055	-0.620494	-0.193837	-0.112205	-0.453186	-0.7476	-0.136655	-0.0843838	0.499125	-0.231938	-0.768804	-0.529679	-0.667355	-0.370831	-0.932947	-0.726209	-0.769349	-0.613939	-0.553879	-0.821097	-0.765265
TCGA-A5-A0R9	Alive	-0.273262	-0.293229	-0.288157	-0.092364	-0.17982	0.512	1.56133	0.0145173	-0.256934	0.235815	1.17176	2.25668	0.984359	-0.420131	0.808191	1.14265	0.175845	0.84256	0.944962	0.854931	0.435053	0.452609	-0.558977	0.570477	-0.532296	-0.431725	0.0301818	-0.288507	-0.708041	-0.3561	-0.772622	-0.481695	-0.953245	-0.491749	-0.676742	-0.425237	-0.246239	-0.680363	-0.470647	-0.690914	-0.634905	-0.99559	-0.746457	-0.760507	-0.623266	-0.63761	-0.819466	-0.996801
TCGA-SJ-A6ZJ	Alive	-0.464697	-0.600123	-0.310033	-0.197063	-0.129081	-0.0659131	0.329903	0.0163483	1.02585	1.60627	0.613288	0.977882	0.139482	-0.463778	0.172511	1.84665	0.237852	1.09144	0.73683	0.684432	0.441633	0.363148	-0.288263	0.330125	-0.358131	-0.515297	-0.21648	0.0164531	-0.455991	-0.149252	-0.662977	-0.397298	-0.851336	-0.394313	-0.688176	-0.31939	-0.209251	-0.615339	-0.515196	-0.735267	-0.670989	-1.05638	-0.708517	-0.833413	-0.57863	-0.607811	-0.813091	-0.860831
TCGA-A5-A0GE	Alive	0.0712572	-0.275235	-0.186204	0.0066929	-0.433364	-0.480034	-0.292891	-0.00245401	0.870886	1.06209	0.238061	0.680164	-0.379471	-0.0337506	-0.624453	0.488805	-0.0421528	0.505349	0.253551	1.32331	1.34179	0.273594	0.0625311	0.397227	-0.227272	-0.264296	-0.269765	-0.305366	-0.694378	0.201329	-0.665622	-0.450913	-0.513232	-0.360548	-0.445432	-0.765507	-0.242671	-0.693814	-0.594168	-0.749163	-0.16411	-0.860362	-0.666865	-1.01487	-0.567908	-0.344632	-0.808024	-0.581806
TCGA-B5-A3FD	Dead	-0.412063	-0.40002	-0.272158	-0.272233	-0.689799	-0.655093	-0.709419	-0.472372	-0.307748	-0.0334433	-0.198256	1.10572	-0.163477	-0.423734	-0.465506	1.64831	-0.452354	-0.28598	0.452687	1.29565	-0.425585	0.0556442	-0.830804	0.235144	-0.343861	0.101316	0.422603	0.440184	-0.505803	0.242671	0.598543	-0.273953	0.174192	-0.137456	-0.33987	-0.179371	-0.0989532	-0.707905	-0.022811	-0.447998	-0.553004	-1.08331	-0.71195	-0.523694	-0.650161	-0.54454	-0.813337	-0.28984
TCGA-AP-A05N	Dead	-0.394286	-0.0812919	-0.118337	-0.349458	-0.574	-0.535959	-0.434194	-0.0310804	1.33418	1.39445	1.82183	1.49398	1.12554	0.44766	0.445767	1.18997	0.82904	-0.047542	0.453299	-0.340456	0.227508	-0.412994	-0.723796	-0.634933	-0.849716	0.00930693	-0.0600842	-0.304576	-0.55529	0.00795666	0.0211109	-0.503178	-0.215948	-0.554391	-0.364775	-0.70909	-0.273156	-0.207633	-0.177308	-0.419057	-0.453738	-0.837675	-0.758603	-0.771358	-0.388918	-0.633058	-0.762302	-0.850462
TCGA-D1-A0ZN	Alive	-0.447862	-0.367083	-0.320275	0.103158	-0.216685	-0.220816	-0.224914	-0.0547821	0.635825	0.296735	0.575127	0.881217	2.52374	1.07412	1.76463	0.190873	0.732423	1.37556	0.987978	0.677407	-0.0504822	-0.0164313	0.119507	-0.184681	-0.70003	-0.245535	-0.0155852	-0.427894	-0.268789	0.314603	-0.43551	-0.541961	-1.1778	-0.618898	-0.449679	-0.62407	-0.275178	-0.106367	-0.523574	-0.636606	-0.636544	-0.302137	-0.706758	-0.386475	-0.385324	-0.575161	-0.801583	-1.07344
TCGA-B5-A11F	Alive	-0.443562	0.599251	-0.293299	-0.099291	-0.701276	-0.450663	0.19044	-0.743622	0.0895028	-0.155958	1.38126	2.32544	1.9468	-0.484313	0.58938	-0.304721	-0.124998	1.2524	0.195403	0.323741	0.721742	0.445593	-0.546096	1.04077	-0.608982	-0.206031	0.420313	-0.370958	-0.790653	-0.33128	-0.315271	-0.511789	-0.938207	-0.437668	-0.53911	-0.491564	-0.264302	-0.80461	-0.608866	-0.801244	-0.426423	-0.72083	-0.752854	-1.06208	-0.668957	-0.508969	-0.619422	-0.219422
TCGA-B5-A11V	Alive	0.100298	0.211331	-0.27517	-0.155903	-0.592223	-0.688133	-0.250161	0.122078	1.17657	0.0403788	1.88466	1.14409	1.22883	0.414695	1.53029	1.06042	0.163153	1.81769	0.611077	-0.164636	0.217836	-0.550172	-0.79657	0.00557113	-0.66456	1.70248	0.165559	0.0202839	-0.517639	0.474037	-0.507211	-0.527899	0.030083	-0.472244	-0.554298	-0.0846436	-0.247505	-0.603875	-0.11143	0.0791626	-0.567843	-0.766987	-0.763008	-0.809376	-0.415927	-0.593624	-0.442538	-0.54019
TCGA-BG-A0LX	Alive	-0.0711079	0.345052	-0.141464	-0.0358191	-0.724372	-0.649358	-0.570591	-0.116038	-0.136818	0.295091	-0.177923	1.35278	-0.414599	-0.392469	-0.187947	0.548851	1.16476	-0.652639	2.03202	0.259482	-0.312851	-0.375983	-0.143556	-0.336248	0.339282	0.306927	-0.57192	0.545795	-0.513463	-0.483679	-0.380261	-0.199497	-0.180189	-0.366772	0.0437667	-0.526704	-0.269453	0.962127	-0.293983	-0.185135	-0.59692	-0.661431	-0.75402	-0.367423	-0.67741	-0.504976	-0.757524	-0.537254
TCGA-AJ-A8CW	Alive	-0.686375	0.534059	-0.211789	-0.198359	-0.533363	-0.0621861	0.369871	-0.0350833	-0.124768	-0.125483	1.64025	2.46808	-0.00254519	-0.235782	-0.216667	-0.448857	1.0238	-0.503598	2.14729	0.593507	0.218409	0.111074	-0.908351	0.602444	-0.551093	0.447285	-0.234321	0.595172	-0.540807	-0.236423	0.325002	-0.379361	-0.154867	-0.4598	-0.419433	-0.959238	-0.285302	-0.166013	-0.341692	-0.829109	-0.235393	-0.790664	-0.757552	-0.829365	-0.639363	-0.588258	-0.82796	-0.487522
TCGA-EO-A3B0	Alive	-0.609042	0.209087	-0.109059	-0.0606783	-0.579294	-0.707392	-0.660987	-0.434893	-0.105354	0.618376	1.3087	2.34626	0.340564	-0.396886	0.68779	1.33801	1.34017	0.187126	-0.0528831	-0.00673474	-0.544006	-0.14375	-0.909854	0.358906	-0.856024	0.0139341	-0.510743	-0.116676	-0.433795	0.246358	0.292839	-0.223212	-0.130456	-0.350441	-0.104419	-0.969892	-0.297086	-0.506244	0.00342532	-0.755017	-0.532568	-0.466693	-0.725651	-0.64656	-0.785079	-0.626537	-0.660143	0.625398
TCGA-AX-A0J1	Alive	-0.392989	-0.295769	-0.213874	0.150999	-0.695864	-0.854529	-0.584684	-0.473938	1.74713	-0.551502	-0.276056	-0.299892	-0.357302	2.71005	0.365134	0.236999	0.192144	1.04566	0.498792	0.347943	-0.361639	0.0830037	0.738671	-0.491191	-0.609481	0.725043	-0.293036	0.77484	0.297171	-0.20272	-0.290537	-0.356841	-0.760823	-0.424433	-0.446526	-0.0972778	-0.308168	1.5445	-0.447977	-0.119425	-0.593612	-0.839421	-0.74133	-0.626962	-0.55275	-0.651973	-0.805063	-0.818273
TCGA-BG-A18B	Alive	-0.165604	-0.0411462	-0.318425	1.45774	-0.58975	-0.867297	-0.540581	-0.287506	0.648879	1.70931	-0.57434	-0.181181	-0.16133	0.975819	1.21194	0.839694	1.39721	1.01069	2.08486	1.18587	-0.184352	-0.57677	1.86271	1.11048	-0.353385	-0.450926	-0.38413	-0.108049	-0.527249	-0.423874	-0.215477	-0.460417	-0.650712	-0.540427	-0.745279	-0.70698	-0.193407	-0.503413	-0.44252	-0.695197	-0.700324	-0.781452	-0.761772	-0.789731	-0.348917	-0.610663	-0.819636	-0.809488
TCGA-D1-A17U	Alive	-0.359989	-0.453251	-0.172355	-0.223039	-0.491043	-0.68045	-0.10445	0.0173585	1.75157	-0.489727	-0.224096	-0.22963	-0.079339	1.29933	1.01443	1.26339	0.844266	1.06272	1.14099	-0.156891	-0.673518	-0.349011	0.221119	-0.168242	-0.340458	0.47083	0.853928	-0.29902	-0.591774	-0.353101	0.509176	-0.482367	-0.703612	-0.476124	0.0310675	-0.696994	-0.255545	-0.725972	-0.358856	0.328946	-0.152447	-0.0519055	-0.751294	-0.747933	-0.614478	-0.377083	-0.784946	-0.581377
TCGA-D1-A0ZO	Alive	-0.209404	-0.306323	-0.157987	-0.0748229	0.268331	1.01998	0.949841	0.846578	0.479121	0.21171	-0.183691	-0.0692117	-0.2403	0.670311	0.782464	0.228445	0.218124	1.12361	1.42132	0.277126	-0.582996	-0.22901	0.347991	0.0666747	-0.823645	-0.264201	-0.43811	-0.131677	-0.654837	-0.321303	-0.548523	-0.446386	-0.579595	-0.599726	-0.756842	-0.795002	-0.170134	-0.639042	-0.437157	-0.718953	-0.763332	-0.419903	-0.561805	-0.750316	-0.59947	-0.150463	-0.709602	-1.19312
TCGA-EC-A24G	Alive	-0.546099	-0.349048	-0.215419	0.222772	0.313973	0.794663	0.387598	1.44893	2.39297	-0.174682	-0.126612	-0.181144	-0.179496	1.51081	1.19554	1.19934	0.591533	1.22826	1.59724	0.954866	-0.15867	-0.434817	-0.114936	0.237204	-0.487147	0.134241	-0.069803	-0.365855	-0.561023	-0.392688	-0.361841	-0.484369	-0.17581	-0.354156	0.433023	-0.40667	-0.175344	-0.50182	-0.49911	-0.437586	-0.827604	-0.585189	-0.714206	-0.573893	-0.439029	-0.465814	-0.810858	-0.99389
TCGA-D1-A0ZR	Alive	-0.824016	-0.660624	-0.301125	-0.371334	-0.799819	-0.872359	-0.609323	-0.696812	1.4605	-0.20593	-0.197057	-0.29945	-0.394286	-0.0544977	-0.167054	-0.613529	1.90134	1.89612	1.44469	2.60238	-0.767258	0.475416	0.190343	1.00003	0.369381	-0.0747066	-0.351901	0.0163946	-0.772035	-0.31241	-0.570165	-0.45877	-1.00658	-0.538136	-0.460577	-0.703792	-0.258077	-0.836782	-0.60518	-0.805489	-0.85394	-0.115388	-0.743721	-0.996889	-0.410917	-0.575642	-0.792192	-1.07682
TCGA-EY-A1GF	Alive	-0.808055	-0.331436	-0.288246	-0.142775	-0.781187	-0.608042	-0.659503	-0.772753	0.335898	-0.732732	-0.567391	0.15184	-0.253861	0.479588	0.535713	-0.323006	0.88985	2.04407	1.9697	0.754602	0.112724	-0.41606	-0.778322	-0.47544	0.0307604	1.1419	-0.427235	-0.059988	-0.952399	-0.487121	0.436047	-0.526672	-1.13042	-0.603817	-0.687875	-0.417686	-0.29815	1.28652	-0.573629	-0.705529	-0.307859	-0.917203	-0.762848	-0.805318	-0.789444	-0.648988	-0.81916	-1.14741
TCGA-BK-A56F	Alive	-0.656283	-0.32722	-0.30793	-0.204984	-0.355601	-0.424978	-0.547022	-0.335074	-0.0785826	0.226036	-0.229279	0.518073	0.765985	-0.156816	1.37545	0.810749	0.832066	0.582791	1.51468	2.6795	-0.274782	-0.003405	0.553124	0.633401	-0.106811	1.40735	0.154549	0.845608	-0.709601	-0.279867	-0.175435	-0.552015	-0.306964	-0.556174	-0.307392	-0.763081	-0.247702	-0.232562	-0.349304	-0.789225	-0.501972	-0.643006	-0.718177	-0.141586	-0.236134	-0.579695	-0.684686	-0.874586
TCGA-BK-A6W4	Alive	-0.714543	-0.459335	-0.318805	0.0186477	-0.557747	-0.48022	-0.520594	-0.119119	-0.108259	-0.0267644	0.472957	-0.448537	0.0531096	-0.436014	0.0735875	0.407284	0.386074	-0.108595	1.43845	1.09917	-0.194814	0.560165	-0.168057	0.0682135	-0.186119	1.33772	0.183944	-0.281547	-0.663953	-0.159879	0.480491	-0.476419	0.764816	-0.30109	-0.770678	-0.9012	-0.274028	-0.257735	-0.489845	-0.105967	0.956874	-0.300184	-0.43113	-0.634895	-0.186694	-0.609803	-0.74566	-0.844418
TCGA-AJ-A3EK	Alive	-0.607008	0.220653	0.416814	0.31374	-0.654172	-0.384343	-0.677072	0.246648	-0.48769	-0.636024	-0.560901	-0.604074	-0.492821	0.749228	1.03876	0.156644	1.78434	1.42317	-0.587177	-0.0724058	-0.730283	-0.57695	-0.687601	-1.0643	-0.640892	-0.550332	1.05091	0.0697338	-0.384128	0.29297	0.37894	-0.283878	0.610362	-0.526295	-0.111026	-0.861055	-0.309474	-0.172793	-0.336497	-0.198587	-0.546995	-0.0903222	-0.754722	-1.05367	-0.790888	-0.548237	-0.786566	-0.114388
TCGA-DI-A1BU	Alive	-0.417169	-0.398787	-0.249022	0.0843318	-0.716299	-0.838408	-0.637936	-0.443026	-0.199312	0.677096	-0.0365638	-0.428943	-0.379568	0.518328	-0.156785	0.676684	2.59869	1.3141	0.0186784	-0.384045	-0.500984	-0.536586	-0.663603	-1.21125	-0.535481	-0.672087	0.560761	0.130925	0.636247	-0.383711	-0.624696	-0.267399	-0.0150699	-0.486877	0.47805	-1.0159	-0.251995	-0.649852	-0.269638	-0.343208	-0.515098	-0.870715	-0.740244	-0.887889	-0.811628	-0.443858	-0.524197	-0.061767
TCGA-B5-A1MX	Alive	-0.603116	-0.127489	0.119729	0.0367139	-0.613421	-0.631315	-0.593355	-0.0441877	-0.291423	-0.503365	-0.468699	0.0945134	-0.333132	0.764964	0.621322	0.151629	0.332347	1.61753	-0.0865827	0.175413	0.303451	-0.432763	-0.875305	0.00859901	-0.785021	-0.476454	-0.652311	0.0556533	-0.909461	-0.470326	0.403178	-0.279485	-0.40746	-0.243093	-0.0500402	-0.822334	-0.266435	1.55066	-0.452478	-0.636678	-0.616631	-0.755905	-0.758125	-0.857393	-0.743983	-0.385392	-0.817124	-0.527381
TCGA-E6-A1LX	Alive	-0.472425	0.555337	-0.199332	-0.29993	-0.845172	-1.18068	-0.777391	-0.400395	-0.40907	-0.143583	-0.644542	0.00986886	-0.325837	0.899063	-0.0879972	0.789709	0.465052	0.692075	-0.61246	-0.042675	-0.151598	-0.601099	-0.537347	-0.602272	-0.567048	-0.741652	0.0540051	-0.0143982	0.0726887	1.3774	-0.704422	-0.505374	-0.607575	-0.47674	0.926384	-1.05226	-0.298016	0.295266	-0.615114	-0.611307	-0.626677	-0.537408	-0.758583	-0.977282	-0.73866	-0.615617	-0.555953	-0.761955
TCGA-AP-A0LT	Alive	-0.72877	-0.623805	-0.311363	-0.205308	-0.66737	-1.13664	-0.752152	0.437322	-0.444058	-0.777551	-0.777257	-0.406987	-0.258884	0.830044	0.821665	1.35057	1.03126	0.817714	-0.0459947	-0.303453	1.28778	-0.403536	-0.561578	-0.915343	-0.76051	-0.843765	-0.273047	-0.422791	0.327215	-0.302745	-0.0561367	-0.176279	-0.120233	-0.376789	0.57782	-1.10745	-0.284953	-0.157028	-0.472155	-0.150886	-0.415195	-0.495829	-0.761538	-0.987952	-0.708227	-0.63566	-0.822772	-0.70332
TCGA-BS-A0UV	Alive	-0.535381	-0.54644	-0.223353	0.0633271	-0.538182	-0.816974	-0.633894	-0.375544	0.504961	-0.0439446	-0.565426	0.17903	-0.520653	-0.367111	-0.457078	-0.456648	1.00079	-0.253543	-0.201654	-0.516226	-1.44215	0.227047	-0.744276	0.0985088	-0.415114	-0.166149	-0.428189	-0.0076431	-0.0338429	-0.344275	1.82333	-0.1322	0.892849	0.197058	-0.932271	-0.634785	-0.277856	-0.260894	-0.293911	-0.579845	-0.837624	-0.813351	-0.75254	-0.85256	-0.66746	-0.137047	-0.667388	-0.601103
TCGA-B5-A11J	Alive	-0.326469	-0.315988	-0.200554	-0.183388	-0.193747	0.902711	0.640652	0.396662	0.46102	-0.115935	-0.301382	-0.535169	-0.396909	-0.101983	0.121163	-0.156415	3.20085	-0.0886913	0.792133	0.459763	0.105635	-0.46688	0.132878	0.188063	-0.304114	0.297043	-0.0149885	-0.393928	-0.515281	-0.479567	0.764111	-0.404873	-0.582581	-0.399756	-0.0971474	-0.960083	-0.28541	-0.00632661	-0.546076	-0.58669	-0.517523	-0.189911	-0.73581	-0.947714	-0.429418	-0.290275	-0.50303	0.93356
TCGA-EO-A22S	Alive	-0.812056	-0.72782	-0.318585	-0.308052	-0.912026	-1.17621	-0.733191	-0.726158	0.806542	-0.703405	-0.739142	0.385438	0.0533622	-0.300708	-0.0187138	-0.0212871	3.55696	0.24305	1.05157	0.494724	0.908981	-0.415981	-0.306691	-0.857242	-0.665278	-0.717887	-0.642636	-0.479347	0.155718	0.16243	0.445289	-0.365853	0.0963796	-0.543156	0.970144	-0.84893	-0.295203	0.0278599	-0.488696	-0.683608	-0.161228	-0.211471	-0.746491	-0.979895	-0.811221	-0.623441	-0.32255	-0.0129533
TCGA-EY-A215	Alive	-0.282095	-0.542648	-0.277062	0.695778	-0.683244	-0.450915	-0.236481	0.56794	0.443409	-0.717351	-0.719547	-0.777967	-0.598457	-0.361853	-0.378039	0.54362	0.104247	-0.379403	-0.0219422	0.990171	1.85613	0.0343813	-0.33232	0.0347083	-0.047049	-0.235871	-0.231509	-0.0487587	-0.0705582	0.0436588	0.236097	-0.440761	0.114919	-0.0676117	-0.697807	-1.01618	-0.292972	-0.365332	-0.553449	0.593099	0.212427	0.961105	-0.750059	-0.692653	-0.164862	-0.247628	-0.811269	-0.56319
TCGA-D1-A16F	Alive	-0.14227	-0.318872	-0.279169	-0.0732364	0.0774362	-0.371906	-0.0297206	0.722841	1.62296	-0.21966	0.188048	-0.428321	-0.159902	-0.0700466	-0.223483	0.132653	0.756242	1.12896	0.213836	0.354631	0.297639	0.172113	-0.090225	-0.614855	-0.589685	0.622332	0.188181	-0.449197	-0.563217	-0.408597	-0.681243	-0.461675	-0.913984	-0.569096	-0.444981	-0.79443	-0.157809	-0.458457	-0.366875	0.0896722	-0.256743	0.178746	-0.639961	-0.362926	0.309644	0.749259	-0.382522	-0.761782
TCGA-A5-A0GP	Alive	-0.545307	-0.615688	-0.151486	-0.305773	-0.233427	-0.447632	0.524147	0.692586	-0.350367	0.0449292	0.428721	-0.306993	-0.338271	-0.296944	-0.386449	1.49198	0.436187	0.506844	0.608118	0.307942	0.755659	-0.140203	-0.683625	-0.466033	-0.70028	-0.0793652	0.368982	-0.310425	-0.981173	-0.453173	0.479732	-0.392633	-0.289804	-0.242042	-0.467613	-0.771137	-0.165416	-0.5596	-0.177619	0.427598	-0.746603	-0.814121	-0.728436	-0.860254	-0.54199	-0.220861	-0.715841	-0.206481
TCGA-B5-A1MV	Alive	-0.708112	-0.298771	-0.279085	-0.273909	-0.400111	-0.784354	-0.617579	0.0270563	0.372926	0.29901	0.100505	-0.348483	-0.249072	-0.312201	0.0694088	-0.512505	1.27385	0.199676	-0.0292533	-0.0211165	0.413081	-0.146493	-0.336844	0.176299	-0.344236	-0.0603843	0.7509	-0.425087	-0.720053	-0.458378	0.33859	-0.49803	-0.650143	-0.397082	0.162543	-0.69289	-0.221598	-0.332317	-0.564102	-0.499244	-0.780842	-0.279312	-0.727992	-0.827758	-0.538882	0.0920863	-0.562542	-0.426909
TCGA-A5-A0GA	Dead	-0.550864	-0.00711266	-0.25423	-0.0577399	-0.416953	-0.0115996	-0.157682	-0.094205	0.519408	0.193004	-0.434846	-0.771076	-0.525734	-0.486089	-0.437779	0.26873	1.14709	-0.587153	0.138735	-0.275769	0.9098	0.296358	-0.775294	0.218846	-0.671804	0.548957	0.0614192	-0.287016	0.54082	-0.286449	0.682843	-0.375399	-0.437655	0.513122	-0.344568	-0.806145	-0.265107	-0.577191	-0.576382	-0.214768	-0.762796	-0.406373	-0.751718	-0.954336	-0.150599	-0.199982	-0.660695	-0.703646
TCGA-AP-A1DV	Alive	-0.0549148	-0.45814	-0.084762	-0.151233	-0.798994	-0.99659	-0.611943	-0.010624	1.46096	0.226006	-0.67341	-0.0700965	-0.0624162	1.04832	-0.0341711	0.78715	1.68933	1.14231	1.52656	-0.091169	-0.236261	-0.502462	-0.894206	0.822445	-0.169102	1.13337	0.972045	-0.229056	1.76913	-0.165632	-0.47672	-0.320106	-0.654241	-0.277663	0.0778315	-0.85354	-0.183255	-0.272657	-0.579781	0.365079	-0.767426	-0.690388	-0.762599	-0.807433	-0.58271	-0.529811	-0.822279	-0.302982
TCGA-AJ-A2QO	Dead	-0.386954	-0.387895	-0.129905	0.136687	-0.819403	-0.876879	-0.70368	-0.387124	1.94222	-0.193419	-0.572267	-0.735382	-0.547941	1.19207	-0.23138	0.336268	2.87668	0.406951	0.183052	-0.208686	-0.653694	-0.288504	0.0418179	0.0802506	-0.513187	-0.462384	-0.511332	-0.31718	-0.730611	-0.359221	0.219478	-0.23557	0.203906	-0.0487595	-0.229395	-0.917937	-0.233302	-0.52988	-0.209457	1.27979	-0.530034	-0.327601	-0.759012	-0.183995	-0.718256	0.360174	-0.726824	0.150251
TCGA-AX-A1CK	Alive	-0.584602	-0.830354	-0.255176	-0.360083	-0.510948	-1.01483	0.198547	0.525095	-0.336449	-0.676818	-0.110344	1.37537	0.218607	1.57038	1.2303	0.443886	-0.980377	0.473727	1.39667	1.51665	0.528318	0.13834	-1.00339	-0.212808	-0.474533	0.515938	-0.350693	0.0377274	0.0202463	-0.274662	-0.803535	-0.36904	-0.535915	-0.378767	-0.696327	-0.46457	-0.267258	-0.308736	-0.587346	-0.872923	-0.633289	-1.03006	-0.75384	-0.0968027	-0.796137	-0.535847	-0.651015	-0.934323
TCGA-B5-A0JV	Alive	-0.664653	0.194209	-0.276828	-0.338263	-0.509648	-0.352374	0.0649618	0.240549	0.499844	1.54387	-0.250369	0.746489	-0.307	0.0215417	0.532579	0.169502	0.81188	0.334638	2.18456	0.252001	0.940075	0.411756	0.251723	0.25892	-0.822239	-0.297064	-0.522759	-0.0851516	-0.249758	0.134555	0.233245	-0.489239	-1.42559	-0.638133	0.530391	-0.592233	-0.211344	-1.1007	-0.576933	-0.682827	-0.867347	-0.839435	-0.75685	-0.951063	-0.700443	-0.161162	-0.825393	-0.932615
TCGA-BG-A18C	Alive	-0.212012	-0.666821	-0.279638	-0.0634491	-0.266075	-0.487808	0.365775	0.827434	2.02632	-0.110385	0.509044	1.734	-0.284608	-0.268299	0.49198	-0.613281	-0.379231	-0.275876	0.172587	1.17549	0.175536	0.370264	-0.726246	0.350071	-0.732065	-0.45826	0.308125	-0.347476	-0.717945	-0.43469	0.304849	-0.0566192	-0.309421	-0.254087	0.530584	-0.41411	-0.265375	-0.401915	-0.36271	-0.438399	-0.635973	-0.25393	-0.752859	0.459691	0.287653	-0.588323	0.183763	0.457381
TCGA-AP-A5FX	Dead	0.381355	-0.238407	0.453705	-0.174193	-0.137859	-0.394109	0.427927	0.569506	0.723101	-0.562041	0.116215	-0.538176	-0.523655	-0.382631	0.282748	1.10594	0.514253	1.57277	2.04283	2.26032	-1.28263	-0.252283	0.589297	1.92629	-0.528831	0.536965	-0.286331	-0.140889	-0.66878	-0.205926	-0.354716	-0.368399	0.132755	0.554736	-0.821603	-0.729395	-0.146889	2.12228	0.424044	-0.791007	-0.886087	-1.02125	-0.753621	-0.624273	-0.699415	-0.626856	-0.820988	-1.02005
TCGA-EO-A1Y7	Alive	0.040018	-0.492338	-0.297495	-0.0959504	-0.24823	0.735629	0.276744	0.810551	0.0286895	1.03652	-0.220419	-0.219874	-0.561891	-0.538789	-0.387388	3.98595	-0.6428	0.376399	0.104591	1.21932	-0.620532	-0.355101	0.555875	0.0917995	-0.544349	0.27397	-0.0234616	0.39167	-1.15022	-0.346349	0.0207336	0.750879	0.596885	-0.486118	-0.917341	-0.921076	-0.0999281	-0.492807	0.353163	-0.624872	-0.672087	-1.0471	-0.762848	0.00397771	-0.800184	-0.634796	-0.798731	-0.415248
TCGA-AJ-A3I9	Dead	-0.752199	-0.62643	-0.328298	-0.366787	-0.730686	0.362627	-0.211084	-0.290688	-0.413333	-0.0855294	-0.513412	0.493275	-0.520488	-0.311688	0.12628	3.43807	0.116372	2.65883	0.832298	3.25892	-1.32064	0.495371	0.639855	1.22057	0.185505	-0.500094	-0.0527373	-0.0989104	-1.18555	-0.3465	1.06721	-0.298674	1.49966	-0.490358	-0.357846	-0.701061	0.0238217	-0.554985	-0.123711	-0.790882	0.43777	-0.938158	-0.760073	-0.473189	-0.777259	-0.652274	-0.827544	-0.716064
TCGA-EC-A1NJ	Alive	-0.230512	1.37865	0.784853	0.186215	-0.0910355	2.20842	1.82017	0.348425	-0.483914	-0.461804	0.773773	0.787147	-0.358662	-0.2114	2.38229	1.05402	-0.0136911	0.704286	2.93959	1.2224	-0.348205	-0.509391	-0.129179	0.996631	0.341499	2.82925	1.45265	-0.373809	-0.632665	-0.303216	-0.333878	-0.3558	-0.855829	-0.265008	-0.193721	-0.67489	-0.254088	-0.318049	-0.458654	-0.808967	-0.817957	-0.956376	-0.723344	-0.727771	-0.671726	-0.599641	-0.819521	-1.13333
TCGA-B5-A3FC	Alive	-0.35424	0.532328	1.78707	1.5774	-0.443109	0.507025	-0.199958	0.167095	0.0900385	0.506335	0.490234	0.953796	-0.317657	-0.534291	2.2939	0.833616	1.03883	-0.54225	1.78409	0.411724	-0.991839	-0.210038	-0.550139	1.31084	-0.213534	-0.0575198	-0.454243	0.14135	-0.441146	-0.338466	0.884221	-0.146025	1.00472	-0.258211	-0.763878	-0.717361	-0.315954	-0.998688	-0.373721	-0.758981	-0.837796	-0.96178	-0.730872	-1.04647	-0.540598	-0.624735	-0.824753	-0.780672
TCGA-BG-A2L7	Alive	0.521631	-0.0918177	0.720967	0.357191	0.0298572	2.4892	1.02121	-0.214317	-0.601263	1.60226	0.623924	0.668638	0.180643	-0.555086	1.20054	0.0723584	1.08654	0.752058	1.3108	1.62437	0.322794	-0.540176	-0.356986	-0.208879	-0.817868	1.12116	0.918148	-0.429531	-0.686038	-0.419055	-0.551132	-0.348887	1.01387	-0.500616	-0.588448	-0.826168	-0.306808	0.0181118	-0.190235	-0.338717	-0.554322	-0.49598	-0.606381	-0.430272	-0.512599	-0.439722	-0.564977	-0.951768
TCGA-B5-A3F9	Alive	-0.395802	0.298107	-0.296615	-0.101168	0.12801	1.03189	0.92547	0.0445706	-0.316508	1.77791	0.58597	1.74363	0.613136	-0.17483	-0.16277	0.732108	0.932956	0.974363	1.28246	0.523134	0.210329	2.10105	-0.121971	3.10713	-0.392289	-0.326055	0.216412	-0.140041	-0.838533	-0.15309	-0.520653	-0.448675	-0.244108	-0.471324	-0.652738	0.0332988	-0.0961537	-0.560322	-0.564987	-0.771564	-0.560709	-1.01759	-0.699858	-0.634225	-0.442781	-0.598712	-0.585816	-0.595115
TCGA-EO-A22U	Alive	-0.67989	-0.54269	0.0181928	0.0223905	-0.890075	-1.06894	-0.786829	-0.744531	0.0316922	1.5567	-0.481506	1.7858	0.592104	-0.150672	-0.00936502	0.0249629	0.753972	0.936831	1.66793	-0.586486	-1.04634	-0.427456	-0.999321	-0.69367	-0.861051	-0.742219	-0.59819	-0.470823	-0.984054	-0.378723	1.92257	-0.458729	-0.52614	-0.279957	-0.584694	3.2651	-0.297811	-0.66118	-0.464662	-0.240023	-0.87065	-0.647709	-0.757497	-0.886081	-0.157168	-0.529612	-0.802507	-0.369732
TCGA-BS-A0T9	Dead	0.273397	-0.548755	-0.299598	0.625949	-0.48608	-0.165779	1.10503	-0.108588	1.84741	2.34491	1.47496	3.37894	6.52993	1.43351	-0.761231	1.72164	-0.605167	0.218306	-0.835518	-0.478677	0.559744	2.8625	-0.975466	-1.23734	-0.80438	0.954136	-0.240184	-0.0558355	-0.866263	-0.212923	-0.74971	-0.561222	-1.27191	-0.444046	-0.90728	-0.562948	-0.280191	-1.01023	-0.566783	-0.694461	-0.880758	-0.747284	-0.762315	-0.417641	0.578207	-0.534031	-0.566105	-1.02201
TCGA-B5-A11Z	Alive	-0.632553	2.61834	-0.304708	-0.293584	-0.564432	-0.250963	-0.17725	-0.135408	0.156455	1.65223	-0.0980862	2.78711	2.43642	2.38952	3.86736	-0.255829	0.0520857	1.04965	0.968614	1.69407	-0.0767889	0.57386	-0.807686	-0.419035	-0.439031	0.361226	-0.11234	-0.237507	-0.763941	-0.360881	-0.67639	-0.539118	-0.761225	-0.638819	-0.891449	-0.901992	-0.254709	0.315947	-0.61995	-0.67058	-0.525267	-0.414169	-0.713315	-0.396053	-0.552926	-0.633479	-0.807876	-1.08191
TCGA-5S-A9Q8	Alive	0.144645	0.0652033	-0.333206	-0.16064	0.164012	-0.357146	0.574702	1.60181	0.0365564	0.761879	3.50253	1.10926	6.91991	5.84968	0.864797	0.0404415	-0.769766	0.204652	-0.069462	-0.434733	-0.35782	0.232426	-0.956263	-1.3096	-0.823364	-0.530627	-0.4583	0.928849	-0.40398	-0.291155	-0.73482	-0.477625	-0.613118	-0.634843	-0.77958	1.48642	-0.235046	-0.0738419	-0.62986	-0.55497	-0.672012	-1.01322	-0.746277	0.360154	-0.431356	-0.640226	-0.795005	-0.997564
TCGA-EY-A1GP	Alive	0.0814017	-0.145209	0.272711	0.421892	-0.793729	0.191885	0.6908	-0.545017	1.37581	1.37825	2.52622	1.54502	7.13874	0.230369	0.743918	-0.49713	0.108411	0.0275219	-0.866291	-0.608079	-0.254431	0.906267	-0.548982	-0.7797	-0.860457	-0.340408	0.118389	-0.489567	-1.18398	-0.324688	-0.625008	-0.464148	-0.465427	-0.416943	-0.562428	1.33512	-0.210526	-0.723794	-0.570469	-0.719966	-0.849727	-0.842267	-0.755604	-0.782764	-0.382059	-0.649658	-0.152697	-0.477537
TCGA-D1-A15Z	Dead	-0.317103	-0.683017	-0.332143	0.0816168	-0.779063	-0.633173	-0.236184	-0.683301	0.808533	0.188998	3.54106	1.45721	6.14213	0.337792	0.513156	-0.733065	1.023	1.3638	-0.195838	-0.408394	0.635291	1.63259	-0.144255	0.110893	-0.634929	-0.0212577	0.059271	-0.432295	-0.637588	-0.330799	-0.731882	-0.511794	0.0548287	-0.499911	-0.317131	0.484391	-0.171798	-0.409321	-0.593235	-0.751914	-0.346345	-0.614008	-0.761453	-0.41567	-0.3534	-0.6312	0.505382	-0.446994
TCGA-B5-A0K0	Alive	0.0190325	0.24823	-0.318243	0.864061	0.0324056	1.15683	0.616795	0.399692	0.809543	1.64525	2.90578	2.08357	6.10159	0.68184	0.217431	0.239795	-0.196412	0.367144	-0.30685	-0.312474	-0.278917	1.18885	-0.651225	-0.749529	-0.829671	-0.53346	-0.350544	0.213507	-0.923371	0.183393	0.0425662	-0.488336	-0.431596	-0.627545	-0.683156	0.239304	-0.0788783	-0.833936	-0.0891198	-0.548544	-0.424819	-0.661499	-0.762883	-0.497944	0.0435941	-0.628335	-0.444573	-0.890049
TCGA-BG-A0LW	Alive	0.151745	0.341292	-0.324996	0.0856613	0.162223	1.83157	1.66477	-0.164287	0.448297	0.311592	3.67615	2.17694	4.40391	1.95649	2.81442	0.383819	0.0147226	1.9299	-0.0792933	-0.256196	-0.131332	1.05555	-0.907802	-0.821056	-0.849841	-0.307325	-0.092597	-0.363881	-0.721179	-0.285987	-0.784222	-0.567349	-0.920572	-0.622369	-0.728654	0.334044	-0.288375	-0.355788	-0.575855	-0.686117	-0.698203	-0.810051	-0.763331	-0.126179	-0.455324	-0.616125	-0.381247	-0.886803
TCGA-AX-A2HC	Alive	-0.898551	-0.803261	-0.308801	-0.36615	-0.964799	-1.30522	-0.461967	-1.08316	-0.0753295	2.8267	0.119423	3.73169	1.88144	-0.579595	-0.772457	-0.720466	-1.73556	-0.674156	-0.574327	-0.61818	0.23805	-0.541275	-0.851668	-0.0911473	-0.87048	0.384613	-0.667601	-0.499612	-0.54789	-0.195808	0.737276	-0.47162	-0.435312	-0.372046	-0.904942	-0.910717	-0.312014	-1.02729	-0.578153	-0.914936	0.140889	-0.519946	-0.760741	-1.12396	-0.815871	-0.654233	-0.824069	-0.854863
TCGA-BG-A220	Alive	-0.777253	-0.801303	-0.326987	-0.349358	-0.843691	-1.00805	-0.640581	-0.850741	0.355477	0.552961	4.38165	-0.443693	-0.492306	-0.515405	-0.722438	-0.935484	0.0118853	0.00233641	0.894608	-0.471427	0.64486	-0.237397	-0.597413	0.105648	-0.530485	0.076417	-0.340847	-0.483309	0.706642	-0.377676	0.527195	-0.558348	2.05608	0.096283	-0.239778	1.40714	-0.199404	1.75126	-0.642787	0.641863	0.080333	-0.575055	-0.754593	-0.824026	1.543	-0.499056	0.681649	-0.177858
TCGA-EO-A22X	Alive	-0.83143	3.30789	-0.234921	0.102353	-0.604581	-0.735797	-0.296251	-0.72708	1.303	2.82364	3.65092	0.984008	1.12952	-0.468387	-0.489445	-0.669758	0.130897	-0.543151	-0.371095	-0.521991	-0.205855	-0.452446	-0.818223	-0.536179	-0.86411	-0.175686	-0.265611	-0.501703	-0.185066	-0.359712	0.0959648	-0.554925	0.0832903	-0.259671	-0.753774	0.410766	-0.247465	0.12771	-0.526399	-0.550678	-0.0226145	-0.732544	-0.753207	-1.03639	-0.807195	-0.622346	-0.0775826	0.365015
TCGA-AX-A2HH	Alive	-0.850641	-0.88438	-0.328251	-0.27697	-0.93108	-0.864478	-0.553103	-1.04219	0.638584	-0.0575957	2.87162	-0.0521523	4.27714	-0.576026	-0.014907	-1.07479	0.675852	-0.324939	-1.02942	-0.610716	-0.7422	-0.60273	-1.07497	-0.695482	-0.87023	1.01048	-0.600159	-0.51185	-1.44568	-0.480746	-0.881412	-0.567847	-0.00122408	-0.49699	-0.380112	0.817283	0.377009	-1.12883	-0.60664	-0.233664	-0.805991	-0.617047	-0.762479	-0.668329	0.669784	-0.414401	-0.000717077	-0.816371
TCGA-BS-A0UT	Alive	0.308528	-0.823451	-0.317507	-0.378004	-0.618015	-0.780985	0.0391056	0.622819	0.252894	1.02144	4.70918	0.819166	5.64265	-0.304229	0.179788	0.111808	-0.558136	-0.0576638	-0.246415	-0.634913	-0.354121	-0.179992	0.160325	-1.1264	-0.843034	-0.420109	-0.260882	-0.220444	0.225657	-0.464885	-0.918646	-0.455803	-0.522551	-0.587286	-0.735605	0.346697	-0.286711	-1.01893	-0.603935	-0.787995	-0.73447	-0.947122	-0.762514	0.412889	-0.226249	-0.480473	-0.349124	-1.02026
[truncated: 52 more columns]
